# Supplementary material for: A Degradomic Landscape of Proteolytic Remodeling in Melanoma Lung Metastasis
Source: J Proteome Res. 2026 Feb 25;25(3):1749–60. doi: 10.1021/acs.jproteome.5c01205 (PMC12973369; doi:10.1021/acs.jproteome.5c01205)
Supplement: Supplementary file 1 [file pr5c01205_si_001.xlsx]

## Sheet: README
Listing of supplementary tables:
Supplementary table 1:	Output of FragPipe search (combined_protein.txt file)
Supplementary table 2:	Output of FragPipe search (combined_peptide.txt file)
Supplementary table 3:	Discriminant_features (top3) per_group (based on PCA analysis of P1/P1' positions for each group).
Supplementary table 4:	Peptide mapping results (output from TopFINDer analysis. For details, see material and methods section of the main text).
Listing of RAW files associated to this study
01_lisado_C1	Lung lysate - Control - Animal - 1
02_lisado_C2	Lung lysate - Control - Animal - 2
03_lisado_C3	Lung lysate - Control - Animal - 3
04_lisado_C4	Lung lysate - Control - Animal - 4
05_lisado_C5	Lung lysate - Control - Animal - 5
06_lisado_C6	Lung lysate - Control - Animal - 6
07_lisado_T1	Lung lysate- Tumoral- Animal-1
08_lisado_T2	Lung lysate- Tumoral- Animal-2
09_lisado_T3	Lung lysate- Tumoral- Animal-3
10_lisado_T4	Lung lysate- Tumoral- Animal-4
11_lisado_T5	Lung lysate- Tumoral- Animal-5
12_plasma_C_pool	Plasma-control-Pool
13_plasma_T_pool	Plasma-tumoral-Pool
14_secretoma_EG1	Secretome from tumoral primary culture - biological replicate 1
15_secretoma_EG2	Secretome from tumoral primary culture - biological replicate 2
16_secretoma_EG3	Secretome from tumoral primary culture - biological replicate 3

## Sheet: Supp.Table_1
Supplementary table 1: Output of FragPipe search (combined_protein.txt file)
Protein	Protein ID	Entry Name	Gene	Protein Length	Organism	Protein Existence	Description	Protein Probability	Top Peptide Probability	Combined Total Peptides	Combined Spectral Count	Combined Unique Spectral Count	Combined Total Spectral Count	01_lysate_C1 Spectral Count	02_lysate_C2 Spectral Count	03_lysate_C3 Spectral Count	04_lysate_C4 Spectral Count	05_lysate_C5 Spectral Count	06_lysate_C6 Spectral Count	07_lysate_T1 Spectral Count	08_lysate_T2 Spectral Count	09_lysate_T3 Spectral Count	10_lysate_T4 Spectral Count	11_lysate_T5 Spectral Count	12_plasma_C_pool Spectral Count	13_plasma_T_pool Spectral Count	14_secretome_EG1 Spectral Count	15_secretome_EG2 Spectral Count	16_secretome_EG3 Spectral Count	01_lysate_C1 Unique Spectral Count	02_lysate_C2 Unique Spectral Count	03_lysate_C3 Unique Spectral Count	04_lysate_C4 Unique Spectral Count	05_lysate_C5 Unique Spectral Count	06_lysate_C6 Unique Spectral Count	07_lysate_T1 Unique Spectral Count	08_lysate_T2 Unique Spectral Count	09_lysate_T3 Unique Spectral Count	10_lysate_T4 Unique Spectral Count	11_lysate_T5 Unique Spectral Count	12_plasma_C_pool Unique Spectral Count	13_plasma_T_pool Unique Spectral Count	14_secretome_EG1 Unique Spectral Count	15_secretome_EG2 Unique Spectral Count	16_secretome_EG3 Unique Spectral Count	01_lysate_C1 Total Spectral Count	02_lysate_C2 Total Spectral Count	03_lysate_C3 Total Spectral Count	04_lysate_C4 Total Spectral Count
sp|A0A0G2JDV3|GBP6_MOUSE	A0A0G2JDV3	GBP6_MOUSE	Gbp6	611	Mus musculus	2:Experimental evidence at transcript level	Guanylate-binding protein 6	1	0.999	4	19	2	19	1	1	0	2	4	3	2	3	2	1	0	0	0	0	0	0	0	0	0	0	1	1	0	0	0	0	0	0	0	0	0	0	1	1	0	2
sp|A0A0G2K0D3|LMOD1_RAT	A0A0G2K0D3	LMOD1_RAT	Lmod1	595	Rattus norvegicus	1:Experimental evidence at protein level	Leiomodin-1	1	0.999	3	5	0	5	0	0	0	0	0	1	0	3	0	0	1	0	0	0	0	0	0	0	0	0	0	0	0	0	0	0	0	0	0	0	0	0	0	0	0	0
sp|A0A0G2K344|PK3CA_RAT	A0A0G2K344	PK3CA_RAT	Pik3ca	1068	Rattus norvegicus	1:Experimental evidence at protein level	Phosphatidylinositol 4,5-bisphosphate 3-kinase catalytic subunit alpha isoform	0.9838	0.9973	1	2	0	2	0	0	0	0	0	1	0	1	0	0	0	0	0	0	0	0	0	0	0	0	0	0	0	0	0	0	0	0	0	0	0	0	0	0	0	0
sp|A0A8I6G705-2|RBPMS_RAT	A0A8I6G705-2	RBPMS_RAT	Rbpms	220	Rattus norvegicus		Isoform 2 of RNA-binding protein with multiple splicing	0.889	0.9985	1	1	0	1	0	0	0	0	0	0	1	0	0	0	0	0	0	0	0	0	0	0	0	0	0	0	0	0	0	0	0	0	0	0	0	0	0	0	0	0
sp|A0JPM9|EIF3J_RAT	A0JPM9	EIF3J_RAT	Eif3j	259	Rattus norvegicus	1:Experimental evidence at protein level	Eukaryotic translation initiation factor 3 subunit J	1	0.999	8	49	0	49	1	6	4	3	7	3	4	5	5	6	5	0	0	0	0	0	0	0	0	0	0	0	0	0	0	0	0	0	0	0	0	0	1	6	4	3
sp|A0JPP1|NC2A_RAT	A0JPP1	NC2A_RAT	Drap1	205	Rattus norvegicus	2:Experimental evidence at transcript level	Dr1-associated corepressor	0.9998	0.9989	2	6	0	6	0	1	0	0	0	0	1	2	1	1	0	0	0	0	0	0	0	0	0	0	0	0	0	0	0	0	0	0	0	0	0	0	0	1	0	0
sp|A1L108-2|ARP5L_RAT	A1L108-2	ARP5L_RAT	Arpc5l	101	Rattus norvegicus		Isoform 2 of Actin-related protein 2/3 complex subunit 5-like protein	1	0.999	4	35	0	35	4	5	3	1	3	2	3	2	2	4	5	0	0	1	0	0	0	0	0	0	0	0	0	0	0	0	0	0	0	0	0	0	4	5	3	1
sp|A2A8L1|CHD5_MOUSE	A2A8L1	CHD5_MOUSE	Chd5	1946	Mus musculus	1:Experimental evidence at protein level	Chromodomain-helicase-DNA-binding protein 5	1	0.999	4	4	0	4	1	0	0	0	0	0	1	2	0	0	0	0	0	0	0	0	0	0	0	0	0	0	0	0	0	0	0	0	0	0	0	0	1	0	0	0
sp|A2ADY9|DDI2_MOUSE	A2ADY9	DDI2_MOUSE	Ddi2	399	Mus musculus	1:Experimental evidence at protein level	Protein DDI1 homolog 2	1	0.999	4	20	14	20	1	1	1	2	3	5	1	2	2	1	1	0	0	0	0	0	1	1	1	2	1	2	1	2	1	1	1	0	0	0	0	0	1	1	1	2
sp|A2AEP0|OBP1B_MOUSE	A2AEP0	OBP1B_MOUSE	Obp1b	171	Mus musculus	1:Experimental evidence at protein level	Odorant-binding protein 1b	1	0.999	4	4	4	4	0	0	0	0	0	0	0	0	0	0	0	4	0	0	0	0	0	0	0	0	0	0	0	0	0	0	0	4	0	0	0	0	0	0	0	0
sp|A2AGH6-2|MED12_MOUSE	A2AGH6-2	MED12_MOUSE	Med12	2169	Mus musculus		Isoform 2 of Mediator of RNA polymerase II transcription subunit 12	1	0.9972	4	4	0	4	0	0	0	0	0	0	0	0	0	0	0	0	0	0	0	4	0	0	0	0	0	0	0	0	0	0	0	0	0	0	0	0	0	0	0	0
sp|A2AJI0-2|MA7D1_MOUSE	A2AJI0-2	MA7D1_MOUSE	Map7d1	809	Mus musculus		Isoform 2 of MAP7 domain-containing protein 1	1	0.999	4	10	0	10	0	0	0	0	2	1	0	5	0	2	0	0	0	0	0	0	0	0	0	0	0	0	0	0	0	0	0	0	0	0	0	0	0	0	0	0
sp|A2AQ07|TBB1_MOUSE	A2AQ07	TBB1_MOUSE	Tubb1	451	Mus musculus	1:Experimental evidence at protein level	Tubulin beta-1 chain	1	0.999	17	43	27	227	6	3	6	2	2	8	2	5	6	2	0	0	0	1	0	0	4	2	4	2	1	6	1	2	3	2	0	0	0	0	0	0	30	14	24	22
sp|A2ASQ1-2|AGRIN_MOUSE	A2ASQ1-2	AGRIN_MOUSE	Agrn	1928	Mus musculus		Isoform 2 of Agrin	1	0.999	50	171	0	171	4	4	6	12	8	13	8	5	5	19	1	0	0	29	38	19	0	0	0	0	0	0	0	0	0	0	0	0	0	0	0	0	4	4	6	12
sp|A2BIM8|MUP18_MOUSE	A2BIM8	MUP18_MOUSE	Mup18	181	Mus musculus	3:Protein inferred from homology	Major urinary protein 18	1	0.999	15	81	0	81	0	1	0	0	0	0	6	0	0	0	0	36	38	0	0	0	0	0	0	0	0	0	0	0	0	0	0	0	0	0	0	0	0	1	0	0
sp|A2RUW1|TOLIP_RAT	A2RUW1	TOLIP_RAT	Tollip	274	Rattus norvegicus	1:Experimental evidence at protein level	Toll-interacting protein	1	0.999	4	13	0	13	0	2	0	3	1	1	4	0	2	0	0	0	0	0	0	0	0	0	0	0	0	0	0	0	0	0	0	0	0	0	0	0	0	2	0	3
sp|A3KMP2|TTC38_MOUSE	A3KMP2	TTC38_MOUSE	Ttc38	465	Mus musculus	1:Experimental evidence at protein level	Tetratricopeptide repeat protein 38	1	0.999	17	107	40	107	9	10	4	9	10	14	11	8	14	14	4	0	0	0	0	0	5	4	1	3	4	8	3	2	4	4	2	0	0	0	0	0	9	10	4	9
sp|A6H6A4-2|LRIQ4_MOUSE	A6H6A4-2	LRIQ4_MOUSE	Lrriq4	581	Mus musculus		Isoform 2 of Leucine-rich repeat and IQ domain-containing protein 4	0.9713	0.9977	1	1	0	1	0	0	0	0	0	0	0	0	0	0	0	1	0	0	0	0	0	0	0	0	0	0	0	0	0	0	0	0	0	0	0	0	0	0	0	0
sp|A6X8Z5|RHG31_MOUSE	A6X8Z5	RHG31_MOUSE	Arhgap31	1425	Mus musculus	1:Experimental evidence at protein level	Rho GTPase-activating protein 31	0.9894	0.9989	2	3	3	3	0	0	0	1	0	1	0	1	0	0	0	0	0	0	0	0	0	0	0	1	0	1	0	1	0	0	0	0	0	0	0	0	0	0	0	1
sp|A6X935|ITIH4_MOUSE	A6X935	ITIH4_MOUSE	Itih4	942	Mus musculus	1:Experimental evidence at protein level	Inter alpha-trypsin inhibitor, heavy chain 4	1	0.999	57	433	33	433	0	0	2	4	0	2	9	1	7	30	6	198	165	0	9	0	0	0	0	0	0	0	1	0	0	2	2	12	14	0	2	0	0	0	2	4
sp|A6YF56|ALBU_MESAU	A6YF56	ALBU_MESAU	ALB	608	Mesocricetus auratus	1:Experimental evidence at protein level	Albumin	1	0.999	123	242	163	4668	4	4	7	8	8	6	3	5	8	10	2	115	35	8	17	2	2	3	1	5	3	5	3	4	5	5	2	105	20	0	0	0	160	264	191	238
sp|A9UMV8|H2AJ_RAT	A9UMV8	H2AJ_RAT	H2aj	129	Rattus norvegicus	2:Experimental evidence at transcript level	Histone H2A.J	0	0.999	14	150	0	164	16	23	9	15	13	12	20	5	12	9	8	1	0	0	4	3	0	0	0	0	0	0	0	0	0	0	0	0	0	0	0	0	19	26	9	17
sp|B0BN18|PFD2_RAT	B0BN18	PFD2_RAT	Pfdn2	154	Rattus norvegicus	2:Experimental evidence at transcript level	Prefoldin subunit 2	1	0.999	3	21	0	21	2	1	2	3	1	1	2	1	2	2	1	0	0	1	2	0	0	0	0	0	0	0	0	0	0	0	0	0	0	0	0	0	2	1	2	3
sp|B0BN94|F136A_RAT	B0BN94	F136A_RAT	Fam136a	138	Rattus norvegicus	1:Experimental evidence at protein level	Protein FAM136A	1	0.999	2	6	0	6	0	0	0	0	0	0	1	3	1	1	0	0	0	0	0	0	0	0	0	0	0	0	0	0	0	0	0	0	0	0	0	0	0	0	0	0
sp|B0BNE5|ESTD_RAT	B0BNE5	ESTD_RAT	Esd	282	Rattus norvegicus	2:Experimental evidence at transcript level	S-formylglutathione hydrolase	1	0.999	9	4	4	42	0	0	0	1	1	0	1	0	1	0	0	0	0	0	0	0	0	0	0	1	1	0	1	0	1	0	0	0	0	0	0	0	4	3	1	2
sp|B0BNM9|GLTP_RAT	B0BNM9	GLTP_RAT	GLTP	209	Rattus norvegicus	2:Experimental evidence at transcript level	Glycolipid transfer protein	0.9851	0.9988	1	3	0	3	0	1	0	0	0	0	1	1	0	0	0	0	0	0	0	0	0	0	0	0	0	0	0	0	0	0	0	0	0	0	0	0	0	1	0	0
sp|B0V2N1-2|PTPRS_MOUSE	B0V2N1-2	PTPRS_MOUSE	Ptprs	1904	Mus musculus		Isoform 2 of Receptor-type tyrosine-protein phosphatase S	1	0.999	17	33	0	33	0	0	0	0	0	0	0	0	0	0	0	0	0	8	16	9	0	0	0	0	0	0	0	0	0	0	0	0	0	0	0	0	0	0	0	0
sp|B1H234|FLRT3_RAT	B1H234	FLRT3_RAT	Flrt3	649	Rattus norvegicus	1:Experimental evidence at protein level	Leucine-rich repeat transmembrane protein FLRT3	0.9854	0.9988	1	1	0	1	0	0	0	0	0	0	0	0	0	1	0	0	0	0	0	0	0	0	0	0	0	0	0	0	0	0	0	0	0	0	0	0	0	0	0	0
sp|B2GV06|SCOT1_RAT	B2GV06	SCOT1_RAT	Oxct1	520	Rattus norvegicus	1:Experimental evidence at protein level	Succinyl-CoA:3-ketoacid coenzyme A transferase 1, mitochondrial	1	0.999	23	137	0	141	7	12	8	4	11	8	14	13	1	0	11	0	0	26	13	9	0	0	0	0	0	0	0	0	0	0	0	0	0	0	0	0	7	12	8	4
sp|B2GV72|CRB3_RAT	B2GV72	CRB3_RAT	Cbr3	277	Rattus norvegicus	1:Experimental evidence at protein level	Carbonyl reductase [NADPH] 3	1	0.999	11	3	3	98	0	1	0	0	0	0	1	0	0	1	0	0	0	0	0	0	0	1	0	0	0	0	1	0	0	1	0	0	0	0	0	0	7	9	6	5
sp|B2RQC2|UBP42_MOUSE	B2RQC2	UBP42_MOUSE	Usp42	1324	Mus musculus	1:Experimental evidence at protein level	Ubiquitin carboxyl-terminal hydrolase 42	0.7907	0.9969	1	1	1	1	0	0	0	1	0	0	0	0	0	0	0	0	0	0	0	0	0	0	0	1	0	0	0	0	0	0	0	0	0	0	0	0	0	0	0	1
sp|B2RQC6|PYR1_MOUSE	B2RQC6	PYR1_MOUSE	Cad	2225	Mus musculus	1:Experimental evidence at protein level	Multifunctional protein CAD	1	0.999	9	11	0	11	0	0	0	0	0	1	0	0	0	0	0	0	0	7	2	1	0	0	0	0	0	0	0	0	0	0	0	0	0	0	0	0	0	0	0	0
sp|B2RXS4|PLXB2_MOUSE	B2RXS4	PLXB2_MOUSE	Plxnb2	1842	Mus musculus	1:Experimental evidence at protein level	Plexin-B2	0.9944	0.9974	2	2	2	2	0	0	0	0	0	0	0	0	0	0	0	0	0	1	0	1	0	0	0	0	0	0	0	0	0	0	0	0	0	1	0	1	0	0	0	0
sp|B2RYG6|OTUB1_RAT	B2RYG6	OTUB1_RAT	Otub1	271	Rattus norvegicus	1:Experimental evidence at protein level	Ubiquitin thioesterase OTUB1	1	0.999	12	122	0	122	10	6	9	4	14	10	19	15	8	8	8	0	0	6	2	3	0	0	0	0	0	0	0	0	0	0	0	0	0	0	0	0	10	6	9	4
sp|B2RZ27|SH3L3_RAT	B2RZ27	SH3L3_RAT	Sh3bgrl3	93	Rattus norvegicus	1:Experimental evidence at protein level	SH3 domain-binding glutamic acid-rich-like protein 3	1	0.999	4	80	0	80	5	4	8	8	5	8	8	7	8	11	7	0	0	1	0	0	0	0	0	0	0	0	0	0	0	0	0	0	0	0	0	0	5	4	8	8
sp|B2RZ37|REEP5_RAT	B2RZ37	REEP5_RAT	Reep5	189	Rattus norvegicus	1:Experimental evidence at protein level	Receptor expression-enhancing protein 5	0.9997	0.999	2	4	0	4	0	0	0	0	0	3	1	0	0	0	0	0	0	0	0	0	0	0	0	0	0	0	0	0	0	0	0	0	0	0	0	0	0	0	0	0
sp|B3EWC7|HBA_TAMMR	B3EWC7	HBA_TAMMR		141	Tamias merriami	1:Experimental evidence at protein level	Hemoglobin subunit alpha	1	0.999	60	150	142	2384	2	5	8	7	35	19	6	11	28	8	19	1	1	0	0	0	2	5	7	7	35	16	6	11	27	8	17	1	0	0	0	0	167	260	303	220
sp|B3EWC8|HBB_TAMMR	B3EWC8	HBB_TAMMR		146	Tamias merriami	1:Experimental evidence at protein level	Hemoglobin subunit beta	1	0.999	32	28	28	4292	7	1	1	0	4	2	1	1	4	6	0	0	1	0	0	0	7	1	1	0	4	2	1	1	4	6	0	0	1	0	0	0	361	386	472	396
sp|B3EWC9|HBA_OTOBE	B3EWC9	HBA_OTOBE		141	Otospermophilus beecheyi	1:Experimental evidence at protein level	Hemoglobin subunit alpha	1	0.999	70	2581	9	6739	202	260	268	231	280	221	162	210	242	150	236	26	77	2	11	3	1	0	1	2	3	1	0	1	0	0	0	0	0	0	0	0	515	713	754	596
sp|B3EWD0|HBB_OTOBE	B3EWD0	HBB_OTOBE		146	Otospermophilus beecheyi	1:Experimental evidence at protein level	Hemoglobin subunit beta	1	0.999	46	1783	1770	7404	133	205	220	178	168	109	112	158	155	139	168	8	28	0	2	0	132	203	219	177	166	109	112	156	153	138	167	8	28	0	2	0	628	745	839	714
sp|B3EWD1|HBA_SCICA	B3EWD1	HBA_SCICA		141	Sciurus carolinensis	1:Experimental evidence at protein level	Hemoglobin subunit alpha	1	0.999	56	133	131	2811	11	11	8	6	18	9	6	14	16	15	19	0	0	0	0	0	10	11	8	6	18	9	6	14	16	15	18	0	0	0	0	0	210	332	357	278
sp|B3EWD3|HBA_PERCR	B3EWD3	HBA_PERCR		141	Peromyscus crinitus	1:Experimental evidence at protein level	Hemoglobin subunit alpha	1	0.999	51	524	524	4613	61	61	58	33	42	46	46	35	39	43	45	8	7	0	0	0	61	61	58	33	42	46	46	35	39	43	45	8	7	0	0	0	376	500	541	398
sp|B3EWD5|HBA_PERCA	B3EWD5	HBA_PERCA		141	Peromyscus californicus	1:Experimental evidence at protein level	Hemoglobin subunit alpha	1	0.999	89	82	44	8055	10	7	4	6	7	9	7	8	6	9	7	0	0	0	1	1	4	2	2	4	3	9	3	5	2	6	4	0	0	0	0	0	593	829	890	719
sp|B3EWD7|HBA_TAMHU	B3EWD7	HBA_TAMHU		141	Tamiasciurus hudsonicus	1:Experimental evidence at protein level	Hemoglobin subunit alpha	1	0.999	59	106	103	4752	8	16	11	8	8	10	6	4	9	5	20	1	0	0	0	0	7	16	11	8	8	10	5	4	9	4	20	1	0	0	0	0	358	493	524	413
sp|B3EWD8|HBB_TAMHU	B3EWD8	HBB_TAMHU		146	Tamiasciurus hudsonicus	1:Experimental evidence at protein level	Hemoglobin subunit beta	1	0.999	32	101	10	2778	3	11	14	12	11	7	4	9	8	6	16	0	0	0	0	0	0	0	1	3	1	1	0	4	0	0	0	0	0	0	0	0	212	263	281	261
sp|B3EWD9|HBA_TAMST	B3EWD9	HBA_TAMST		141	Tamias striatus	1:Experimental evidence at protein level	Hemoglobin subunit alpha	1	0.999	57	574	200	3334	40	61	71	43	57	48	41	41	62	50	60	0	0	0	0	0	19	22	20	17	15	16	16	16	19	23	17	0	0	0	0	0	249	364	399	286
sp|B3EWE3|HBA_MICPE	B3EWE3	HBA_MICPE		141	Microtus pennsylvanicus	1:Experimental evidence at protein level	Hemoglobin subunit alpha	1	0.999	87	267	6	8462	21	23	26	31	34	22	17	22	32	24	13	2	0	0	0	0	2	0	0	0	0	1	0	1	1	0	1	0	0	0	0	0	639	855	944	782
sp|B3EWE4|HBB_MICPE	B3EWE4	HBB_MICPE		146	Microtus pennsylvanicus	1:Experimental evidence at protein level	Hemoglobin subunit beta	1	0.999	35	44	13	4349	2	6	2	7	2	6	2	2	7	4	4	0	0	0	0	0	1	1	0	0	0	6	0	0	1	1	3	0	0	0	0	0	330	429	453	419
sp|B3GNI6-2|SEP11_RAT	B3GNI6-2	SEP11_RAT	Septin11	432	Rattus norvegicus		Isoform 2 of Septin-11	1	0.999	23	200	0	240	15	16	9	20	17	19	20	26	21	21	8	0	0	5	3	0	0	0	0	0	0	0	0	0	0	0	0	0	0	0	0	0	19	18	10	23
sp|B5DF89|CUL3_RAT	B5DF89	CUL3_RAT	Cul3	768	Rattus norvegicus	1:Experimental evidence at protein level	Cullin-3	1	0.999	7	19	0	19	1	1	0	2	2	5	2	6	0	0	0	0	0	0	0	0	0	0	0	0	0	0	0	0	0	0	0	0	0	0	0	0	1	1	0	2
sp|B5DF91|ELAV1_RAT	B5DF91	ELAV1_RAT	Elavl1	326	Rattus norvegicus	1:Experimental evidence at protein level	ELAV-like protein 1	1	0.999	9	53	0	53	1	2	2	4	3	3	9	8	6	11	4	0	0	0	0	0	0	0	0	0	0	0	0	0	0	0	0	0	0	0	0	0	1	2	2	4
sp|C0HJG9|ANXA2_MESAU	C0HJG9	ANXA2_MESAU		199	Mesocricetus auratus	1:Experimental evidence at protein level	Annexin A2 (Fragment)	0.9998	0.9976	19	5	5	610	0	0	1	0	1	1	0	1	1	0	0	0	0	0	0	0	0	0	1	0	1	1	0	1	1	0	0	0	0	0	0	0	45	51	49	59
sp|C0HKE1|H2A1B_MOUSE	C0HKE1	H2A1B_MOUSE	H2ac4	130	Mus musculus	1:Experimental evidence at protein level	Histone H2A type 1-B	1	0.999	14	14	0	164	2	3	0	2	2	3	1	0	0	1	0	0	0	0	0	0	0	0	0	0	0	0	0	0	0	0	0	0	0	0	0	0	18	26	9	17
sp|C0HKG5|RNT2A_MOUSE	C0HKG5	RNT2A_MOUSE	Rnaset2a	259	Mus musculus	1:Experimental evidence at protein level	Ribonuclease T2-A	1	0.999	12	47	0	47	0	0	0	0	0	0	2	0	0	0	0	0	0	14	20	11	0	0	0	0	0	0	0	0	0	0	0	0	0	0	0	0	0	0	0	0
sp|D0QMC3|MNDAL_MOUSE	D0QMC3	MNDAL_MOUSE	Mndal	538	Mus musculus	1:Experimental evidence at protein level	Myeloid cell nuclear differentiation antigen-like protein	1	0.999	7	26	19	26	0	1	1	3	0	3	5	5	3	3	2	0	0	0	0	0	0	1	1	3	0	2	3	2	2	3	2	0	0	0	0	0	0	1	1	3
sp|D2XV59|GTPB1_RAT	D2XV59	GTPB1_RAT	Gtpbp1	669	Rattus norvegicus	1:Experimental evidence at protein level	GTP-binding protein 1	0.9791	0.9983	1	3	0	3	0	0	0	0	0	1	0	2	0	0	0	0	0	0	0	0	0	0	0	0	0	0	0	0	0	0	0	0	0	0	0	0	0	0	0	0
sp|D3YVF0|AKAP5_MOUSE	D3YVF0	AKAP5_MOUSE	Akap5	745	Mus musculus	1:Experimental evidence at protein level	A-kinase anchor protein 5	1	0.999	25	305	297	305	25	37	25	25	22	22	24	31	30	30	34	0	0	0	0	0	24	36	25	25	20	22	24	29	29	30	33	0	0	0	0	0	25	37	25	25
sp|D3YXG0-2|HMCN1_MOUSE	D3YXG0-2	HMCN1_MOUSE	Hmcn1	5517	Mus musculus		Isoform 2 of Hemicentin-1	1	0.999	147	326	5	326	2	0	0	1	0	0	0	0	1	1	1	0	0	174	101	45	0	0	0	0	0	0	0	0	0	0	0	0	0	2	1	2	2	0	0	1
sp|D3YXK2|SAFB1_MOUSE	D3YXK2	SAFB1_MOUSE	Safb	937	Mus musculus	1:Experimental evidence at protein level	Scaffold attachment factor B1	1	0.999	10	30	2	30	2	1	1	2	2	4	5	4	3	1	4	0	0	0	1	0	0	0	0	0	0	0	1	0	1	0	0	0	0	0	0	0	2	1	1	2
sp|D3Z6Q9|BIN2_MOUSE	D3Z6Q9	BIN2_MOUSE	Bin2	489	Mus musculus	1:Experimental evidence at protein level	Bridging integrator 2	1	0.999	9	37	28	43	8	1	2	1	2	2	4	7	2	4	4	0	0	0	0	0	6	1	2	1	2	2	2	4	2	3	3	0	0	0	0	0	8	2	3	2
sp|D3ZDK7|PGP_RAT	D3ZDK7	PGP_RAT	Pgp	321	Rattus norvegicus	1:Experimental evidence at protein level	Glycerol-3-phosphate phosphatase	1	0.999	10	60	0	60	3	5	4	5	5	5	14	7	2	1	5	0	0	0	2	2	0	0	0	0	0	0	0	0	0	0	0	0	0	0	0	0	3	5	4	5
sp|D3ZFD0|MY18A_RAT	D3ZFD0	MY18A_RAT	Myo18a	2044	Rattus norvegicus	1:Experimental evidence at protein level	Unconventional myosin-XVIIIa	0.9644	0.9967	2	2	0	2	0	0	0	0	0	0	0	1	0	0	1	0	0	0	0	0	0	0	0	0	0	0	0	0	0	0	0	0	0	0	0	0	0	0	0	0
sp|D3ZHV2|MACF1_RAT	D3ZHV2	MACF1_RAT	Macf1	5430	Rattus norvegicus	1:Experimental evidence at protein level	Microtubule-actin cross-linking factor 1	1	0.999	51	16	1	149	0	2	2	1	1	4	1	2	1	0	2	0	0	0	0	0	0	0	0	0	0	1	0	0	0	0	0	0	0	0	0	0	8	7	9	16
sp|D3ZLZ7|IMDH1_RAT	D3ZLZ7	IMDH1_RAT	Impdh1	514	Rattus norvegicus	3:Protein inferred from homology	Inosine-5'-monophosphate dehydrogenase 1	1	0.999	5	32	0	32	0	1	1	3	6	5	3	5	4	2	2	0	0	0	0	0	0	0	0	0	0	0	0	0	0	0	0	0	0	0	0	0	0	1	1	3
sp|D3ZN95|HCFC1_RAT	D3ZN95	HCFC1_RAT	Hcfc1	2034	Rattus norvegicus	1:Experimental evidence at protein level	Host cell factor 1	0.9859	0.9989	2	2	0	2	0	0	0	0	0	1	0	1	0	0	0	0	0	0	0	0	0	0	0	0	0	0	0	0	0	0	0	0	0	0	0	0	0	0	0	0
sp|D3ZVP7|ZFY21_RAT	D3ZVP7	ZFY21_RAT	Zfyve21	234	Rattus norvegicus	3:Protein inferred from homology	Zinc finger FYVE domain-containing protein 21	0.9901	0.9989	1	3	0	3	0	0	0	1	0	1	0	1	0	0	0	0	0	0	0	0	0	0	0	0	0	0	0	0	0	0	0	0	0	0	0	0	0	0	0	1
sp|D3ZYR1|FCHO2_RAT	D3ZYR1	FCHO2_RAT	Fcho2	809	Rattus norvegicus	1:Experimental evidence at protein level	F-BAR domain only protein 2	1	0.999	2	7	0	7	0	0	0	3	2	0	1	1	0	0	0	0	0	0	0	0	0	0	0	0	0	0	0	0	0	0	0	0	0	0	0	0	0	0	0	3
sp|D4A3K5|H11_RAT	D4A3K5	H11_RAT	H1-1	214	Rattus norvegicus	1:Experimental evidence at protein level	Histone H1.1	1	0.999	13	85	0	150	7	7	7	9	5	6	8	6	10	9	11	0	0	0	0	0	0	0	0	0	0	0	0	0	0	0	0	0	0	0	0	0	15	14	12	12
sp|D4AAT7|NNRD_RAT	D4AAT7	NNRD_RAT	Naxd	343	Rattus norvegicus	3:Protein inferred from homology	ATP-dependent (S)-NAD(P)H-hydrate dehydratase	0.9952	0.9974	5	2	2	45	0	0	0	0	0	0	1	1	0	0	0	0	0	0	0	0	0	0	0	0	0	0	1	1	0	0	0	0	0	0	0	0	7	5	3	6
sp|D4AE41|RMXL1_RAT	D4AE41	RMXL1_RAT	Rbmxl1	388	Rattus norvegicus	3:Protein inferred from homology	RNA binding motif protein, X-linked-like-1	1	0.999	5	44	0	44	1	0	2	2	1	1	12	6	10	6	0	0	0	2	0	1	0	0	0	0	0	0	0	0	0	0	0	0	0	0	0	0	1	0	2	2
sp|E9PV24|FIBA_MOUSE	E9PV24	FIBA_MOUSE	Fga	789	Mus musculus	1:Experimental evidence at protein level	Fibrinogen alpha chain	1	0.999	87	557	17	715	6	1	1	8	1	5	12	6	4	9	2	235	241	0	21	5	0	0	0	0	0	0	0	0	0	0	0	11	6	0	0	0	7	4	2	9
sp|E9Q0S6|TENS1_MOUSE	E9Q0S6	TENS1_MOUSE	Tns1	1888	Mus musculus	1:Experimental evidence at protein level	Tensin-1	1	0.999	49	369	342	369	40	22	22	38	36	61	37	52	26	18	17	0	0	0	0	0	35	21	22	36	32	60	33	47	24	15	17	0	0	0	0	0	40	22	22	38
sp|E9Q3L2|PI4KA_MOUSE	E9Q3L2	PI4KA_MOUSE	Pi4ka	2105	Mus musculus	1:Experimental evidence at protein level	Phosphatidylinositol 4-kinase alpha	0.7991	0.9971	1	1	0	1	0	0	0	0	0	1	0	0	0	0	0	0	0	0	0	0	0	0	0	0	0	0	0	0	0	0	0	0	0	0	0	0	0	0	0	0
sp|E9Q414|APOB_MOUSE	E9Q414	APOB_MOUSE	Apob	4505	Mus musculus	1:Experimental evidence at protein level	Apolipoprotein B-100	1	0.999	134	464	370	464	0	0	0	0	0	0	0	0	0	0	0	257	200	4	3	0	0	0	0	0	0	0	0	0	0	0	0	206	163	0	1	0	0	0	0	0
sp|E9Q555|RN213_MOUSE	E9Q555	RN213_MOUSE	Rnf213	5148	Mus musculus	1:Experimental evidence at protein level	E3 ubiquitin-protein ligase RNF213	0.9997	0.9982	2	3	3	3	1	0	1	0	0	0	0	0	0	0	0	1	0	0	0	0	1	0	1	0	0	0	0	0	0	0	0	1	0	0	0	0	1	0	1	0
sp|E9Q5C9-2|NOLC1_MOUSE	E9Q5C9-2	NOLC1_MOUSE	Nolc1	664	Mus musculus		Isoform 2 of Nucleolar and coiled-body phosphoprotein 1	1	0.999	5	17	0	17	0	2	0	1	2	1	5	2	2	0	0	0	0	0	0	2	0	0	0	0	0	0	0	0	0	0	0	0	0	0	0	0	0	2	0	1
sp|E9Q7G0|NUMA1_MOUSE	E9Q7G0	NUMA1_MOUSE	Numa1	2094	Mus musculus	1:Experimental evidence at protein level	Nuclear mitotic apparatus protein 1	1	0.999	4	7	7	7	1	0	0	0	1	1	2	1	1	0	0	0	0	0	0	0	1	0	0	0	1	1	2	1	1	0	0	0	0	0	0	0	1	0	0	0
sp|E9Q912-2|GDS1_MOUSE	E9Q912-2	GDS1_MOUSE	Rap1gds1	606	Mus musculus		Isoform 2 of Rap1 GTPase-GDP dissociation stimulator 1	1	0.999	3	9	0	9	1	1	0	1	1	1	1	1	0	0	2	0	0	0	0	0	0	0	0	0	0	0	0	0	0	0	0	0	0	0	0	0	1	1	0	1
sp|F1LNJ2|U520_RAT	F1LNJ2	U520_RAT	Snrnp200	2139	Rattus norvegicus	1:Experimental evidence at protein level	U5 small nuclear ribonucleoprotein 200 kDa helicase	1	0.999	15	29	0	29	1	1	1	2	4	3	8	6	0	1	2	0	0	0	0	0	0	0	0	0	0	0	0	0	0	0	0	0	0	0	0	0	1	1	1	2
sp|F1LQ48|HNRPL_RAT	F1LQ48	HNRPL_RAT	Hnrnpl	623	Rattus norvegicus	1:Experimental evidence at protein level	Heterogeneous nuclear ribonucleoprotein L	1	0.999	24	283	0	283	19	14	11	19	22	38	39	32	33	39	13	0	0	0	1	3	0	0	0	0	0	0	0	0	0	0	0	0	0	0	0	0	19	14	11	19
sp|F1LU71|AUHM_RAT	F1LU71	AUHM_RAT	Auh	315	Rattus norvegicus	1:Experimental evidence at protein level	Methylglutaconyl-CoA hydratase, mitochondrial	1	0.9988	3	5	0	5	0	1	0	0	1	1	2	0	0	0	0	0	0	0	0	0	0	0	0	0	0	0	0	0	0	0	0	0	0	0	0	0	0	1	0	0
sp|F1M3L7|EPS8_RAT	F1M3L7	EPS8_RAT	Eps8	822	Rattus norvegicus	1:Experimental evidence at protein level	Epidermal growth factor receptor kinase substrate 8	0.8601	0.9981	1	1	0	1	0	0	0	0	0	0	0	0	0	0	0	0	0	0	1	0	0	0	0	0	0	0	0	0	0	0	0	0	0	0	0	0	0	0	0	0
sp|F1M707|NCF1_RAT	F1M707	NCF1_RAT	Ncf1	389	Rattus norvegicus	1:Experimental evidence at protein level	Neutrophil cytosolic factor 1	0.8517	0.998	1	1	0	1	0	0	0	0	0	0	1	0	0	0	0	0	0	0	0	0	0	0	0	0	0	0	0	0	0	0	0	0	0	0	0	0	0	0	0	0
sp|F6ZDS4|TPR_MOUSE	F6ZDS4	TPR_MOUSE	Tpr	2431	Mus musculus	1:Experimental evidence at protein level	Nucleoprotein TPR	1	0.9986	9	10	3	10	0	0	1	0	0	2	1	3	0	2	1	0	0	0	0	0	0	0	0	0	0	1	0	1	0	0	1	0	0	0	0	0	0	0	1	0
sp|F8VPU2|FARP1_MOUSE	F8VPU2	FARP1_MOUSE	Farp1	1048	Mus musculus	1:Experimental evidence at protein level	FERM, ARHGEF and pleckstrin domain-containing protein 1	1	0.999	4	6	1	6	0	0	0	0	2	1	2	1	0	0	0	0	0	0	0	0	0	0	0	0	0	0	1	0	0	0	0	0	0	0	0	0	0	0	0	0
sp|G3V6S8|SRSF6_RAT	G3V6S8	SRSF6_RAT	Srsf6	339	Rattus norvegicus	1:Experimental evidence at protein level	Serine/arginine-rich splicing factor 6	1	0.999	9	13	0	44	1	0	0	2	0	0	3	2	1	3	0	0	0	0	0	1	0	0	0	0	0	0	0	0	0	0	0	0	0	0	0	0	2	2	1	4
sp|G3V7L1|UTRN_RAT	G3V7L1	UTRN_RAT	Utrn	3419	Rattus norvegicus	1:Experimental evidence at protein level	Utrophin	1	0.999	22	67	64	67	2	4	7	5	4	12	5	11	6	4	7	0	0	0	0	0	2	3	6	5	4	12	4	11	6	4	7	0	0	0	0	0	2	4	7	5
sp|G3V9T7|GET3_RAT	G3V9T7	GET3_RAT	Get3	348	Rattus norvegicus	1:Experimental evidence at protein level	ATPase Get3	0.9996	0.9989	2	16	0	16	0	1	0	2	2	3	2	2	2	0	2	0	0	0	0	0	0	0	0	0	0	0	0	0	0	0	0	0	0	0	0	0	0	1	0	2
sp|G3X8U3|QNG1_MOUSE	G3X8U3	QNG1_MOUSE	QNG1	338	Mus musculus	1:Experimental evidence at protein level	Queuosine 5'-phosphate N-glycosylase/hydrolase	1	0.999	5	39	39	39	5	2	0	6	6	1	5	4	4	5	1	0	0	0	0	0	5	2	0	6	6	1	5	4	4	5	1	0	0	0	0	0	5	2	0	6
sp|G3X982|AOXC_MOUSE	G3X982	AOXC_MOUSE	Aox3	1335	Mus musculus	1:Experimental evidence at protein level	Aldehyde oxidase 3	1	0.999	34	260	177	270	28	25	14	22	30	26	26	21	23	27	18	0	0	0	0	0	17	19	7	18	20	17	19	11	15	21	13	0	0	0	0	0	28	25	15	24
sp|G5E897|PLGT3_MOUSE	G5E897	PLGT3_MOUSE	Poglut3	503	Mus musculus	1:Experimental evidence at protein level	Protein O-glucosyltransferase 3	1	0.999	4	16	9	16	0	4	1	2	2	1	1	2	0	1	2	0	0	0	0	0	0	3	1	2	0	1	0	0	0	1	1	0	0	0	0	0	0	4	1	2
sp|G5E8V9-2|ARFP1_MOUSE	G5E8V9-2	ARFP1_MOUSE	Arfip1	341	Mus musculus		Isoform 2 of Arfaptin-1	1	0.9985	5	14	0	14	0	1	0	1	3	2	0	2	2	0	3	0	0	0	0	0	0	0	0	0	0	0	0	0	0	0	0	0	0	0	0	0	0	1	0	1
sp|H9TB17|AOXA_CAVPO	H9TB17	AOXA_CAVPO	AOX1	1332	Cavia porcellus	1:Experimental evidence at protein level	Aldehyde oxidase 1	1	0.9987	4	3	0	8	0	0	0	0	1	1	0	0	0	0	1	0	0	0	0	0	0	0	0	0	0	0	0	0	0	0	0	0	0	0	0	0	1	0	0	1
sp|O08528|HXK2_MOUSE	O08528	HXK2_MOUSE	Hk2	917	Mus musculus	1:Experimental evidence at protein level	Hexokinase-2	0.9962	0.998	6	1	1	18	0	0	0	0	0	0	1	0	0	0	0	0	0	0	0	0	0	0	0	0	0	0	1	0	0	0	0	0	0	0	0	0	1	3	0	1
sp|O08529|CAN2_MOUSE	O08529	CAN2_MOUSE	Capn2	700	Mus musculus	1:Experimental evidence at protein level	Calpain-2 catalytic subunit	1	0.999	30	257	34	257	25	15	20	33	26	37	22	27	22	20	10	0	0	0	0	0	3	0	2	2	4	5	6	7	2	2	1	0	0	0	0	0	25	15	20	33
sp|O08539-2|BIN1_MOUSE	O08539-2	BIN1_MOUSE	Bin1	434	Mus musculus		Isoform 2 of Myc box-dependent-interacting protein 1	1	0.999	10	48	0	48	2	3	3	4	7	5	4	8	3	6	3	0	0	0	0	0	0	0	0	0	0	0	0	0	0	0	0	0	0	0	0	0	2	3	3	4
sp|O08547|SC22B_MOUSE	O08547	SC22B_MOUSE	Sec22b	215	Mus musculus	1:Experimental evidence at protein level	Vesicle-trafficking protein SEC22b	1	0.9989	4	8	0	8	0	0	0	1	1	3	1	0	1	1	0	0	0	0	0	0	0	0	0	0	0	0	0	0	0	0	0	0	0	0	0	0	0	0	0	1
sp|O08553|DPYL2_MOUSE	O08553	DPYL2_MOUSE	Dpysl2	572	Mus musculus	1:Experimental evidence at protein level	Dihydropyrimidinase-related protein 2	1	0.999	57	1478	0	1478	129	124	137	123	124	153	127	166	122	135	108	0	0	14	12	4	0	0	0	0	0	0	0	0	0	0	0	0	0	0	0	0	129	124	137	123
sp|O08573-2|LEG9_MOUSE	O08573-2	LEG9_MOUSE	Lgals9	322	Mus musculus		Isoform 2 of Galectin-9	1	0.999	4	30	0	30	2	1	0	2	1	3	6	3	3	8	1	0	0	0	0	0	0	0	0	0	0	0	0	0	0	0	0	0	0	0	0	0	2	1	0	2
sp|O08583|THOC4_MOUSE	O08583	THOC4_MOUSE	Alyref	255	Mus musculus	1:Experimental evidence at protein level	THO complex subunit 4	1	0.999	6	58	7	58	4	3	2	6	3	5	10	5	9	5	6	0	0	0	0	0	0	0	0	1	1	1	1	0	1	0	2	0	0	0	0	0	4	3	2	6
sp|O08585|CLCA_MOUSE	O08585	CLCA_MOUSE	Clta	235	Mus musculus	1:Experimental evidence at protein level	Clathrin light chain A	1	0.999	4	31	0	40	4	2	2	1	3	4	5	6	0	0	2	0	0	0	2	0	0	0	0	0	0	0	0	0	0	0	0	0	0	0	0	0	6	3	3	2
sp|O08599-2|STXB1_MOUSE	O08599-2	STXB1_MOUSE	Stxbp1	603	Mus musculus		Isoform 2 of Syntaxin-binding protein 1	1	0.999	6	26	0	26	1	0	2	2	4	3	7	5	0	0	2	0	0	0	0	0	0	0	0	0	0	0	0	0	0	0	0	0	0	0	0	0	1	0	2	2
sp|O08618|KPRB_RAT	O08618	KPRB_RAT	Prpsap2	369	Rattus norvegicus	1:Experimental evidence at protein level	Phosphoribosyl pyrophosphate synthase-associated protein 2	1	0.9989	3	7	0	7	1	0	0	0	2	2	1	1	0	0	0	0	0	0	0	0	0	0	0	0	0	0	0	0	0	0	0	0	0	0	0	0	1	0	0	0
sp|O08638-2|MYH11_MOUSE	O08638-2	MYH11_MOUSE	Myh11	1938	Mus musculus		Isoform 2 of Myosin-11	1	0.999	34	42	0	233	3	2	3	2	2	2	4	18	0	1	5	0	0	0	0	0	0	0	0	0	0	0	0	0	0	0	0	0	0	0	0	0	17	22	21	20
sp|O08663|MAP2_MOUSE	O08663	MAP2_MOUSE	Metap2	478	Mus musculus	1:Experimental evidence at protein level	Methionine aminopeptidase 2	1	0.999	12	48	18	48	2	0	0	3	6	7	8	8	4	7	2	0	0	0	0	1	0	0	0	2	2	2	2	4	1	3	1	0	0	0	0	1	2	0	0	3
sp|O08677-2|KNG1_MOUSE	O08677-2	KNG1_MOUSE	Kng1	432	Mus musculus		Isoform LMW of Kininogen-1	1	0.999	56	728	20	754	29	23	29	33	31	25	31	32	33	40	14	204	189	0	10	5	3	0	1	1	1	0	1	1	1	1	1	5	4	0	0	0	29	24	30	33
sp|O08677|KNG1_MOUSE	O08677	KNG1_MOUSE	Kng1	661	Mus musculus	1:Experimental evidence at protein level	Kininogen-1	1	0.999	58	18	11	752	0	0	0	0	0	0	0	0	0	0	0	10	8	0	0	0	0	0	0	0	0	0	0	0	0	0	0	6	5	0	0	0	26	24	29	32
sp|O08679|MARK2_RAT	O08679	MARK2_RAT	Mark2	722	Rattus norvegicus	1:Experimental evidence at protein level	Serine/threonine-protein kinase MARK2	0.9767	0.9986	1	4	0	4	0	0	2	0	0	1	1	0	0	0	0	0	0	0	0	0	0	0	0	0	0	0	0	0	0	0	0	0	0	0	0	0	0	0	2	0
sp|O08692|NGP_MOUSE	O08692	NGP_MOUSE	Ngp	167	Mus musculus	1:Experimental evidence at protein level	Neutrophilic granule protein	1	0.999	16	130	125	130	6	10	4	14	3	9	35	14	11	19	5	0	0	0	0	0	6	9	4	12	3	9	33	14	11	19	5	0	0	0	0	0	6	10	4	14
sp|O08709|PRDX6_MOUSE	O08709	PRDX6_MOUSE	Prdx6	224	Mus musculus	1:Experimental evidence at protein level	Peroxiredoxin-6	1	0.999	43	1392	919	1392	121	108	110	132	144	104	152	127	117	131	110	0	0	11	15	10	91	67	69	85	92	73	97	87	78	87	70	0	0	5	10	8	121	108	110	132
sp|O08738|CASP6_MOUSE	O08738	CASP6_MOUSE	Casp6	276	Mus musculus	1:Experimental evidence at protein level	Caspase-6	1	0.999	5	15	13	15	0	1	1	0	1	1	4	4	0	2	1	0	0	0	0	0	0	1	1	0	1	1	3	3	0	2	1	0	0	0	0	0	0	1	1	0
sp|O08746-2|MATN2_MOUSE	O08746-2	MATN2_MOUSE	Matn2	937	Mus musculus		Isoform 2 of Matrilin-2	0.9122	0.9989	1	1	0	1	0	0	0	0	0	0	0	0	0	0	0	0	0	0	0	1	0	0	0	0	0	0	0	0	0	0	0	0	0	0	0	0	0	0	0	0
sp|O08747-2|UNC5C_MOUSE	O08747-2	UNC5C_MOUSE	Unc5c	950	Mus musculus		Isoform 2 of Netrin receptor UNC5C	1	0.999	16	33	0	33	0	0	0	0	0	0	0	0	0	0	0	0	0	10	16	7	0	0	0	0	0	0	0	0	0	0	0	0	0	0	0	0	0	0	0	0
sp|O08749|DLDH_MOUSE	O08749	DLDH_MOUSE	Dld	509	Mus musculus	1:Experimental evidence at protein level	Dihydrolipoyl dehydrogenase, mitochondrial	1	0.999	20	227	86	227	15	17	13	25	19	22	18	26	19	20	20	0	0	10	1	2	7	6	4	7	12	8	6	13	8	5	7	0	0	3	0	0	15	17	13	25
sp|O08756|HCD2_MOUSE	O08756	HCD2_MOUSE	Hsd17b10	261	Mus musculus	1:Experimental evidence at protein level	3-hydroxyacyl-CoA dehydrogenase type-2	1	0.999	6	30	22	30	1	2	1	0	3	6	8	7	1	0	1	0	0	0	0	0	1	2	1	0	2	4	7	5	0	0	0	0	0	0	0	0	1	2	1	0
sp|O08770|GPV_RAT	O08770	GPV_RAT	Gp5	567	Rattus norvegicus	3:Protein inferred from homology	Platelet glycoprotein V	0.815	0.9988	2	4	3	4	0	0	0	0	1	1	0	0	0	1	0	0	1	0	0	0	0	0	0	0	1	1	0	0	0	1	0	0	0	0	0	0	0	0	0	0
sp|O08784|TCOF_MOUSE	O08784	TCOF_MOUSE	Tcof1	1320	Mus musculus	1:Experimental evidence at protein level	Treacle protein	1	0.999	4	13	13	13	1	1	0	0	0	0	4	2	2	2	0	0	0	0	0	1	1	1	0	0	0	0	4	2	2	2	0	0	0	0	0	1	1	1	0	0
sp|O08788-2|DCTN1_MOUSE	O08788-2	DCTN1_MOUSE	Dctn1	1243	Mus musculus		Isoform 2 of Dynactin subunit 1	1	0.999	36	230	0	230	20	26	9	21	28	28	26	31	10	8	20	0	0	2	1	0	0	0	0	0	0	0	0	0	0	0	0	0	0	0	0	0	20	26	9	21
sp|O08795-2|GLU2B_MOUSE	O08795-2	GLU2B_MOUSE	Prkcsh	528	Mus musculus		Isoform 2 of Glucosidase 2 subunit beta	1	0.999	17	68	1	68	3	7	2	5	0	0	2	5	7	3	4	0	0	9	11	10	0	0	0	0	0	0	0	1	0	0	0	0	0	0	0	0	3	7	2	5
sp|O08807|PRDX4_MOUSE	O08807	PRDX4_MOUSE	Prdx4	274	Mus musculus	1:Experimental evidence at protein level	Peroxiredoxin-4	1	0.999	10	20	0	134	2	2	2	1	3	2	1	2	2	2	0	0	0	1	0	0	0	0	0	0	0	0	0	0	0	0	0	0	0	0	0	0	10	16	11	12
sp|O08808|DIAP1_MOUSE	O08808	DIAP1_MOUSE	Diaph1	1255	Mus musculus	1:Experimental evidence at protein level	Protein diaphanous homolog 1	1	0.999	12	32	1	32	2	1	1	4	3	4	4	5	6	2	0	0	0	0	0	0	0	0	0	0	0	0	1	0	0	0	0	0	0	0	0	0	2	1	1	4
sp|O08810|U5S1_MOUSE	O08810	U5S1_MOUSE	Eftud2	971	Mus musculus	1:Experimental evidence at protein level	116 kDa U5 small nuclear ribonucleoprotein component	1	0.999	8	23	23	44	2	0	0	4	2	2	9	4	0	0	0	0	0	0	0	0	2	0	0	4	2	2	9	4	0	0	0	0	0	0	0	0	4	1	2	4
sp|O08816|WASL_RAT	O08816	WASL_RAT	Wasl	501	Rattus norvegicus	1:Experimental evidence at protein level	Actin nucleation-promoting factor WASL	0.9214	0.999	1	12	0	12	0	1	1	1	2	2	1	1	0	0	2	0	0	0	0	1	0	0	0	0	0	0	0	0	0	0	0	0	0	0	0	0	0	1	1	1
sp|O08848|RO60_MOUSE	O08848	RO60_MOUSE	RO60	538	Mus musculus	1:Experimental evidence at protein level	RNA-binding protein Ro60	0.8378	0.9977	1	2	2	2	0	0	0	0	0	1	1	0	0	0	0	0	0	0	0	0	0	0	0	0	0	1	1	0	0	0	0	0	0	0	0	0	0	0	0	0
sp|O08911|MK12_MOUSE	O08911	MK12_MOUSE	Mapk12	367	Mus musculus	1:Experimental evidence at protein level	Mitogen-activated protein kinase 12	1	0.9988	5	18	5	41	2	1	0	0	2	2	4	1	1	4	1	0	0	0	0	0	0	1	0	0	0	0	0	0	0	3	1	0	0	0	0	0	4	3	2	1
sp|O08915|AIP_MOUSE	O08915	AIP_MOUSE	Aip	330	Mus musculus	1:Experimental evidence at protein level	AH receptor-interacting protein	1	0.999	4	19	13	19	2	2	1	1	2	1	3	3	2	1	1	0	0	0	0	0	1	1	1	1	1	1	2	1	2	1	1	0	0	0	0	0	2	2	1	1
sp|O08917|FLOT1_MOUSE	O08917	FLOT1_MOUSE	Flot1	428	Mus musculus	1:Experimental evidence at protein level	Flotillin-1	0.8655	0.9982	1	1	0	1	0	0	0	0	0	1	0	0	0	0	0	0	0	0	0	0	0	0	0	0	0	0	0	0	0	0	0	0	0	0	0	0	0	0	0	0
sp|O08967|CYH3_MOUSE	O08967	CYH3_MOUSE	Cyth3	399	Mus musculus	1:Experimental evidence at protein level	Cytohesin-3	1	0.9989	3	4	0	4	0	0	0	0	0	1	1	1	0	0	1	0	0	0	0	0	0	0	0	0	0	0	0	0	0	0	0	0	0	0	0	0	0	0	0	0
sp|O08992|SDCB1_MOUSE	O08992	SDCB1_MOUSE	Sdcbp	299	Mus musculus	1:Experimental evidence at protein level	Syntenin-1	1	0.999	23	138	42	138	0	0	0	0	0	0	0	0	0	0	0	0	0	63	51	24	0	0	0	0	0	0	0	0	0	0	0	0	0	13	8	21	0	0	0	0
sp|O08997|ATOX1_MOUSE	O08997	ATOX1_MOUSE	Atox1	68	Mus musculus	1:Experimental evidence at protein level	Copper transport protein ATOX1	1	0.999	6	136	56	136	9	14	12	14	10	8	15	11	12	10	10	0	0	6	5	0	4	5	6	6	4	3	7	5	3	5	0	0	0	4	4	0	9	14	12	14
sp|O09043|NAPSA_MOUSE	O09043	NAPSA_MOUSE	Napsa	419	Mus musculus	1:Experimental evidence at protein level	Napsin-A	0.9211	0.999	1	5	5	5	0	0	0	1	0	1	1	0	0	0	2	0	0	0	0	0	0	0	0	1	0	1	1	0	0	0	2	0	0	0	0	0	0	0	0	1
sp|O09061|PSB1_MOUSE	O09061	PSB1_MOUSE	Psmb1	240	Mus musculus	1:Experimental evidence at protein level	Proteasome subunit beta type-1	1	0.999	17	160	3	160	9	11	11	13	9	13	14	10	13	19	14	1	0	11	7	5	0	0	0	0	0	0	0	0	0	0	0	0	0	1	0	2	9	11	11	13
sp|O09106|HDAC1_MOUSE	O09106	HDAC1_MOUSE	Hdac1	482	Mus musculus	1:Experimental evidence at protein level	Histone deacetylase 1	1	0.999	5	16	0	16	1	3	0	1	1	1	4	3	0	0	2	0	0	0	0	0	0	0	0	0	0	0	0	0	0	0	0	0	0	0	0	0	1	3	0	1
sp|O09114|PTGDS_MOUSE	O09114	PTGDS_MOUSE	Ptgds	189	Mus musculus	1:Experimental evidence at protein level	Prostaglandin-H2 D-isomerase	1	0.999	21	90	4	90	0	0	0	0	0	0	1	0	0	0	0	0	0	29	34	26	0	0	0	0	0	0	0	0	0	0	0	0	0	4	0	0	0	0	0	0
sp|O09131|GSTO1_MOUSE	O09131	GSTO1_MOUSE	Gsto1	240	Mus musculus	1:Experimental evidence at protein level	Glutathione S-transferase omega-1	1	0.999	19	226	163	226	14	25	15	25	24	23	25	23	16	15	19	0	0	2	0	0	11	15	8	19	20	16	18	19	12	10	15	0	0	0	0	0	14	25	15	25
sp|O09159|MA2B1_MOUSE	O09159	MA2B1_MOUSE	Man2b1	1013	Mus musculus	1:Experimental evidence at protein level	Lysosomal alpha-mannosidase	1	0.999	9	23	22	23	3	1	0	0	0	4	4	2	1	2	2	0	2	2	0	0	3	1	0	0	0	4	4	2	1	2	2	0	2	1	0	0	3	1	0	0
sp|O09164|SODE_MOUSE	O09164	SODE_MOUSE	Sod3	251	Mus musculus	1:Experimental evidence at protein level	Extracellular superoxide dismutase [Cu-Zn]	1	0.999	16	284	277	284	22	19	18	21	21	26	31	26	28	43	18	5	6	0	0	0	22	18	17	21	20	26	31	25	28	41	17	5	6	0	0	0	22	19	18	21
sp|O09167|RL21_MOUSE	O09167	RL21_MOUSE	Rpl21	160	Mus musculus	1:Experimental evidence at protein level	Large ribosomal subunit protein eL21	1	0.999	5	34	0	34	3	2	2	3	4	4	6	2	6	2	0	0	0	0	0	0	0	0	0	0	0	0	0	0	0	0	0	0	0	0	0	0	3	2	2	3
sp|O09172|GSH0_MOUSE	O09172	GSH0_MOUSE	Gclm	274	Mus musculus	1:Experimental evidence at protein level	Glutamate--cysteine ligase regulatory subunit	1	0.999	6	28	0	28	2	1	1	2	3	5	3	4	3	1	2	0	0	1	0	0	0	0	0	0	0	0	0	0	0	0	0	0	0	0	0	0	2	1	1	2
sp|O09175|AMPB_RAT	O09175	AMPB_RAT	Rnpep	650	Rattus norvegicus	1:Experimental evidence at protein level	Aminopeptidase B	0.9999	0.999	14	11	11	86	2	0	0	0	0	1	3	0	0	0	2	0	0	3	0	0	2	0	0	0	0	1	3	0	0	0	2	0	0	3	0	0	10	7	3	8
sp|O09181|UBC9_MESAU	O09181	UBC9_MESAU	UBE2I	158	Mesocricetus auratus	2:Experimental evidence at transcript level	SUMO-conjugating enzyme UBC9	1	0.999	7	66	0	66	6	6	1	5	6	6	11	6	8	4	6	0	0	0	1	0	0	0	0	0	0	0	0	0	0	0	0	0	0	0	0	0	6	6	1	5
sp|O35074|PTGIS_MOUSE	O35074	PTGIS_MOUSE	Ptgis	501	Mus musculus	1:Experimental evidence at protein level	Prostacyclin synthase	0.9997	0.9989	2	2	1	2	0	0	0	0	0	1	0	1	0	0	0	0	0	0	0	0	0	0	0	0	0	0	0	1	0	0	0	0	0	0	0	0	0	0	0	0
sp|O35090|ALBU_MERUN	O35090	ALBU_MERUN	ALB	609	Meriones unguiculatus	2:Experimental evidence at transcript level	Albumin	1	0.999	123	135	135	4194	3	0	0	2	2	1	0	4	1	3	0	92	24	1	1	1	3	0	0	2	2	1	0	4	1	3	0	92	24	1	1	1	127	191	134	178
sp|O35098-2|DPYL4_MOUSE	O35098-2	DPYL4_MOUSE	Dpysl4	593	Mus musculus		Isoform 2 of Dihydropyrimidinase-related protein 4	1	0.999	3	3	0	11	0	0	0	0	1	0	0	1	0	0	0	0	0	0	1	0	0	0	0	0	0	0	0	0	0	0	0	0	0	0	0	0	0	1	0	3
sp|O35143|ATIF1_MOUSE	O35143	ATIF1_MOUSE	Atp5if1	106	Mus musculus	1:Experimental evidence at protein level	ATPase inhibitor, mitochondrial	1	0.999	9	46	41	46	7	6	7	1	1	1	2	3	6	5	7	0	0	0	0	0	7	6	7	0	1	1	2	3	5	3	6	0	0	0	0	0	7	6	7	1
sp|O35215|DOPD_MOUSE	O35215	DOPD_MOUSE	Ddt	118	Mus musculus	1:Experimental evidence at protein level	D-dopachrome decarboxylase	1	0.999	12	141	54	141	9	15	7	12	12	12	13	9	15	14	9	0	0	5	8	1	3	4	2	7	5	4	8	2	6	7	3	0	0	1	2	0	9	15	7	12
sp|O35226-2|PSMD4_MOUSE	O35226-2	PSMD4_MOUSE	Psmd4	379	Mus musculus		Isoform Rpn10B of 26S proteasome non-ATPase regulatory subunit 4	1	0.999	6	35	0	35	2	3	3	3	4	7	5	4	3	0	0	0	0	0	0	1	0	0	0	0	0	0	0	0	0	0	0	0	0	0	0	0	2	3	3	3
sp|O35263|PA1B3_RAT	O35263	PA1B3_RAT	Pafah1b3	232	Rattus norvegicus	1:Experimental evidence at protein level	Platelet-activating factor acetylhydrolase IB subunit alpha1	1	0.9989	5	17	0	17	0	3	1	1	2	1	2	2	1	3	1	0	0	0	0	0	0	0	0	0	0	0	0	0	0	0	0	0	0	0	0	0	0	3	1	1
sp|O35264|PA1B2_RAT	O35264	PA1B2_RAT	Pafah1b2	229	Rattus norvegicus	1:Experimental evidence at protein level	Platelet-activating factor acetylhydrolase IB subunit alpha2	1	0.999	5	87	0	87	8	5	4	4	12	7	6	6	10	14	11	0	0	0	0	0	0	0	0	0	0	0	0	0	0	0	0	0	0	0	0	0	8	5	4	4
sp|O35286|DHX15_MOUSE	O35286	DHX15_MOUSE	Dhx15	795	Mus musculus	1:Experimental evidence at protein level	ATP-dependent RNA helicase DHX15	1	0.999	13	27	23	27	1	1	1	2	1	2	8	8	1	1	1	0	0	0	0	0	0	1	1	2	1	2	7	6	1	1	1	0	0	0	0	0	1	1	1	2
sp|O35295|PURB_MOUSE	O35295	PURB_MOUSE	Purb	324	Mus musculus	1:Experimental evidence at protein level	Transcriptional regulator protein Pur-beta	1	0.999	7	84	31	84	9	7	4	7	9	8	10	9	7	7	4	0	0	0	1	2	2	4	2	2	4	3	2	2	3	2	2	0	0	0	1	2	9	7	4	7
sp|O35303-2|DNM1L_RAT	O35303-2	DNM1L_RAT	Dnm1l	716	Rattus norvegicus		Isoform 2 of Dynamin-1-like protein	1	0.999	10	42	0	42	2	1	1	3	5	10	10	4	2	1	3	0	0	0	0	0	0	0	0	0	0	0	0	0	0	0	0	0	0	0	0	0	2	1	1	3
sp|O35309|NMI_MOUSE	O35309	NMI_MOUSE	Nmi	314	Mus musculus	1:Experimental evidence at protein level	N-myc-interactor	0.9998	0.999	2	7	7	7	1	0	0	0	0	2	1	1	0	0	2	0	0	0	0	0	1	0	0	0	0	2	1	1	0	0	2	0	0	0	0	0	1	0	0	0
sp|O35316|SC6A6_MOUSE	O35316	SC6A6_MOUSE	Slc6a6	621	Mus musculus	1:Experimental evidence at protein level	Sodium- and chloride-dependent taurine transporter	1	0.999	2	11	0	11	0	0	0	0	0	0	0	0	0	0	0	0	0	4	2	5	0	0	0	0	0	0	0	0	0	0	0	0	0	0	0	0	0	0	0	0
sp|O35326|SRSF5_MOUSE	O35326	SRSF5_MOUSE	Srsf5	269	Mus musculus	1:Experimental evidence at protein level	Serine/arginine-rich splicing factor 5	1	0.999	8	32	0	40	2	2	0	2	5	1	6	3	4	6	1	0	0	0	0	0	0	0	0	0	0	0	0	0	0	0	0	0	0	0	0	0	2	3	0	2
sp|O35343|IMA3_MOUSE	O35343	IMA3_MOUSE	Kpna4	521	Mus musculus	1:Experimental evidence at protein level	Importin subunit alpha-3	1	0.999	6	26	5	26	2	0	0	2	6	2	5	3	1	3	1	0	0	0	0	1	0	0	0	0	2	0	2	0	0	0	1	0	0	0	0	0	2	0	0	2
sp|O35345|IMA7_MOUSE	O35345	IMA7_MOUSE	Kpna6	536	Mus musculus	1:Experimental evidence at protein level	Importin subunit alpha-7	0.808	0.9972	1	3	0	3	1	0	0	0	0	1	1	0	0	0	0	0	0	0	0	0	0	0	0	0	0	0	0	0	0	0	0	0	0	0	0	0	1	0	0	0
sp|O35350|CAN1_MOUSE	O35350	CAN1_MOUSE	Capn1	713	Mus musculus	1:Experimental evidence at protein level	Calpain-1 catalytic subunit	1	0.999	23	136	32	136	7	10	5	14	16	20	19	12	8	13	12	0	0	0	0	0	1	3	3	2	5	6	7	1	0	2	2	0	0	0	0	0	7	10	5	14
sp|O35375-2|NRP2_MOUSE	O35375-2	NRP2_MOUSE	Nrp2	909	Mus musculus		Isoform A0 of Neuropilin-2	1	0.999	23	51	0	51	0	0	0	0	0	0	0	0	0	0	0	0	0	14	24	13	0	0	0	0	0	0	0	0	0	0	0	0	0	0	0	0	0	0	0	0
sp|O35405|PLD3_MOUSE	O35405	PLD3_MOUSE	Pld3	488	Mus musculus	1:Experimental evidence at protein level	5'-3' exonuclease PLD3	0.9998	0.999	2	7	2	7	0	0	0	0	0	0	4	0	0	1	0	0	0	2	0	0	0	0	0	0	0	0	2	0	0	0	0	0	0	0	0	0	0	0	0	0
sp|O35448|PPT2_MOUSE	O35448	PPT2_MOUSE	Ppt2	302	Mus musculus	1:Experimental evidence at protein level	Lysosomal thioesterase PPT2	1	0.9988	3	6	0	6	0	0	0	0	0	0	0	0	0	0	0	0	0	3	3	0	0	0	0	0	0	0	0	0	0	0	0	0	0	0	0	0	0	0	0	0
sp|O35459|ECH1_MOUSE	O35459	ECH1_MOUSE	Ech1	327	Mus musculus	1:Experimental evidence at protein level	Delta(3,5)-Delta(2,4)-dienoyl-CoA isomerase, mitochondrial	1	0.999	6	28	19	28	2	1	0	2	2	1	6	5	0	7	2	0	0	0	0	0	1	0	0	2	1	1	3	4	0	5	2	0	0	0	0	0	2	1	0	2
sp|O35474|EDIL3_MOUSE	O35474	EDIL3_MOUSE	Edil3	480	Mus musculus	1:Experimental evidence at protein level	EGF-like repeat and discoidin I-like domain-containing protein 3	1	0.999	5	10	4	10	0	0	0	0	0	0	0	0	0	0	0	0	0	7	3	0	0	0	0	0	0	0	0	0	0	0	0	0	0	4	0	0	0	0	0	0
sp|O35509|RB11B_RAT	O35509	RB11B_RAT	Rab11b	218	Rattus norvegicus	1:Experimental evidence at protein level	Ras-related protein Rab-11B	1	0.999	11	149	0	149	15	10	12	14	12	20	11	15	10	14	15	0	0	1	0	0	0	0	0	0	0	0	0	0	0	0	0	0	0	0	0	0	15	10	12	14
sp|O35522|PSB9_MUSMB	O35522	PSB9_MUSMB	Psmb9	219	Mus musculus bactrianus	1:Experimental evidence at protein level	Proteasome subunit beta type-9	1	0.999	3	47	0	47	4	4	6	2	5	4	6	3	3	5	5	0	0	0	0	0	0	0	0	0	0	0	0	0	0	0	0	0	0	0	0	0	4	4	6	2
sp|O35547-2|ACSL4_RAT	O35547-2	ACSL4_RAT	Acsl4	670	Rattus norvegicus		Isoform Short of Long-chain-fatty-acid--CoA ligase 4	0.999	0.9987	2	2	0	2	0	0	0	1	0	1	0	0	0	0	0	0	0	0	0	0	0	0	0	0	0	0	0	0	0	0	0	0	0	0	0	0	0	0	0	1
sp|O35566|CD151_MOUSE	O35566	CD151_MOUSE	Cd151	253	Mus musculus	1:Experimental evidence at protein level	CD151 antigen	1	0.999	6	26	21	26	0	1	0	2	2	0	1	1	2	1	1	0	0	12	3	0	0	1	0	2	2	0	1	1	2	1	1	0	0	7	3	0	0	1	0	2
sp|O35593|PSDE_MOUSE	O35593	PSDE_MOUSE	Psmd14	310	Mus musculus	1:Experimental evidence at protein level	26S proteasome non-ATPase regulatory subunit 14	1	0.999	7	35	35	35	4	1	2	1	3	8	4	2	3	2	2	0	0	3	0	0	4	1	2	1	3	8	4	2	3	2	2	0	0	3	0	0	4	1	2	1
sp|O35598|ADA10_MOUSE	O35598	ADA10_MOUSE	Adam10	749	Mus musculus	1:Experimental evidence at protein level	Disintegrin and metalloproteinase domain-containing protein 10	1	0.999	12	15	2	15	0	0	0	0	0	0	0	0	0	0	0	0	0	8	3	4	0	0	0	0	0	0	0	0	0	0	0	0	0	2	0	0	0	0	0	0
sp|O35601-2|FYB1_MOUSE	O35601-2	FYB1_MOUSE	Fyb1	773	Mus musculus		Isoform FYB-120 of FYN-binding protein 1	0.9997	0.9986	2	2	0	2	0	0	0	0	0	0	0	2	0	0	0	0	0	0	0	0	0	0	0	0	0	0	0	0	0	0	0	0	0	0	0	0	0	0	0	0
sp|O35608|ANGP2_MOUSE	O35608	ANGP2_MOUSE	Angpt2	496	Mus musculus	1:Experimental evidence at protein level	Angiopoietin-2	0.9998	0.9988	2	3	1	3	0	0	0	0	0	0	1	0	0	2	0	0	0	0	0	0	0	0	0	0	0	0	0	0	0	1	0	0	0	0	0	0	0	0	0	0
sp|O35639|ANXA3_MOUSE	O35639	ANXA3_MOUSE	Anxa3	323	Mus musculus	1:Experimental evidence at protein level	Annexin A3	1	0.999	36	582	407	582	46	58	48	45	55	40	54	47	58	75	56	0	0	0	0	0	35	41	31	31	36	29	40	35	40	54	35	0	0	0	0	0	46	58	48	45
sp|O35643|AP1B1_MOUSE	O35643	AP1B1_MOUSE	Ap1b1	943	Mus musculus	1:Experimental evidence at protein level	AP-1 complex subunit beta-1	1	0.999	26	36	17	149	3	1	2	3	4	2	5	7	4	3	2	0	0	0	0	0	2	1	2	1	0	0	3	1	3	3	1	0	0	0	0	0	15	6	6	14
sp|O35664-3|INAR2_MOUSE	O35664-3	INAR2_MOUSE	Ifnar2	248	Mus musculus		Isoform 3 of Interferon alpha/beta receptor 2	1	0.999	5	15	5	15	0	0	0	0	0	0	0	0	0	0	0	3	2	4	3	3	0	0	0	0	0	0	0	0	0	0	0	1	0	2	0	2	0	0	0	0
sp|O35678|MGLL_MOUSE	O35678	MGLL_MOUSE	Mgll	303	Mus musculus	1:Experimental evidence at protein level	Monoglyceride lipase	0.9996	0.9987	2	3	2	3	0	0	0	0	1	0	2	0	0	0	0	0	0	0	0	0	0	0	0	0	1	0	1	0	0	0	0	0	0	0	0	0	0	0	0	0
sp|O35682|MYADM_MOUSE	O35682	MYADM_MOUSE	Myadm	320	Mus musculus	1:Experimental evidence at protein level	Myeloid-associated differentiation marker	1	0.999	3	8	8	8	1	0	0	0	0	1	0	0	0	0	0	0	0	4	2	0	1	0	0	0	0	1	0	0	0	0	0	0	0	4	2	0	1	0	0	0
sp|O35685|NUDC_MOUSE	O35685	NUDC_MOUSE	Nudc	332	Mus musculus	1:Experimental evidence at protein level	Nuclear migration protein nudC	1	0.999	20	99	24	99	4	11	7	6	9	4	7	9	7	8	13	0	0	3	7	4	0	2	2	1	2	1	1	2	1	2	5	0	0	1	2	2	4	11	7	6
sp|O35691|PININ_MOUSE	O35691	PININ_MOUSE	Pnn	725	Mus musculus	1:Experimental evidence at protein level	Pinin	0.776	0.9966	1	1	1	1	0	0	0	0	0	0	0	0	0	1	0	0	0	0	0	0	0	0	0	0	0	0	0	0	0	1	0	0	0	0	0	0	0	0	0	0
sp|O35737|HNRH1_MOUSE	O35737	HNRH1_MOUSE	Hnrnph1	449	Mus musculus	1:Experimental evidence at protein level	Heterogeneous nuclear ribonucleoprotein H	1	0.999	8	56	0	80	6	3	4	6	3	8	9	9	6	1	1	0	0	0	0	0	0	0	0	0	0	0	0	0	0	0	0	0	0	0	0	0	9	3	4	10
sp|O35744|CHIL3_MOUSE	O35744	CHIL3_MOUSE	Chil3	398	Mus musculus	1:Experimental evidence at protein level	Chitinase-like protein 3	1	0.999	24	286	165	286	31	20	16	23	11	18	46	32	24	49	16	0	0	0	0	0	16	12	12	15	7	13	27	18	13	26	6	0	0	0	0	0	31	20	16	23
sp|O35824|DNJA2_RAT	O35824	DNJA2_RAT	Dnaja2	412	Rattus norvegicus	1:Experimental evidence at protein level	DnaJ homolog subfamily A member 2	1	0.999	3	12	0	12	1	0	1	1	1	1	1	1	1	1	0	0	0	1	2	0	0	0	0	0	0	0	0	0	0	0	0	0	0	0	0	0	1	0	1	1
sp|O35841|API5_MOUSE	O35841	API5_MOUSE	Api5	504	Mus musculus	1:Experimental evidence at protein level	Apoptosis inhibitor 5	1	0.999	6	29	29	29	3	1	0	1	1	6	6	4	2	3	2	0	0	0	0	0	3	1	0	1	1	6	6	4	2	3	2	0	0	0	0	0	3	1	0	1
sp|O35855|BCAT2_MOUSE	O35855	BCAT2_MOUSE	Bcat2	393	Mus musculus	1:Experimental evidence at protein level	Branched-chain-amino-acid aminotransferase, mitochondrial	1	0.999	10	49	16	49	5	2	3	5	10	3	8	8	0	3	2	0	0	0	0	0	3	2	1	2	2	1	3	1	0	0	1	0	0	0	0	0	5	2	3	5
sp|O35864|CSN5_MOUSE	O35864	CSN5_MOUSE	Cops5	334	Mus musculus	1:Experimental evidence at protein level	COP9 signalosome complex subunit 5	1	0.999	4	11	11	11	0	0	0	0	4	4	2	1	0	0	0	0	0	0	0	0	0	0	0	0	4	4	2	1	0	0	0	0	0	0	0	0	0	0	0	0
sp|O35887|CALU_MOUSE	O35887	CALU_MOUSE	Calu	315	Mus musculus	1:Experimental evidence at protein level	Calumenin	1	0.999	36	147	0	147	1	0	2	7	4	5	9	4	1	1	0	0	0	37	52	24	0	0	0	0	0	0	0	0	0	0	0	0	0	0	0	0	1	0	2	7
sp|O35900|LSM2_MOUSE	O35900	LSM2_MOUSE	Lsm2	95	Mus musculus	1:Experimental evidence at protein level	U6 snRNA-associated Sm-like protein LSm2	1	0.999	3	24	24	24	1	0	1	3	2	4	5	2	2	4	0	0	0	0	0	0	1	0	1	3	2	4	5	2	2	4	0	0	0	0	0	0	1	0	1	3
sp|O35930|GP1BA_MOUSE	O35930	GP1BA_MOUSE	Gp1ba	734	Mus musculus	1:Experimental evidence at protein level	Platelet glycoprotein Ib alpha chain	0.9995	0.999	2	4	4	4	0	0	0	0	0	0	0	1	0	0	0	2	1	0	0	0	0	0	0	0	0	0	0	1	0	0	0	2	1	0	0	0	0	0	0	0
sp|O35945|AL1A7_MOUSE	O35945	AL1A7_MOUSE	Aldh1a7	501	Mus musculus	1:Experimental evidence at protein level	Aldehyde dehydrogenase, cytosolic 1	1	0.999	34	175	129	774	19	9	18	21	18	18	16	13	19	11	13	0	0	0	0	0	15	7	15	16	14	13	9	10	12	8	10	0	0	0	0	0	67	46	85	88
sp|O35955|PSB10_MOUSE	O35955	PSB10_MOUSE	Psmb10	273	Mus musculus	1:Experimental evidence at protein level	Proteasome subunit beta type-10	1	0.999	8	50	27	50	4	3	3	3	2	5	10	2	8	9	1	0	0	0	0	0	3	1	2	3	2	2	4	1	3	5	1	0	0	0	0	0	4	3	3	3
sp|O35964|SH3G1_RAT	O35964	SH3G1_RAT	Sh3gl1	368	Rattus norvegicus	1:Experimental evidence at protein level	Endophilin-A2	0.9946	0.9983	2	2	0	2	0	0	0	0	0	0	0	0	0	0	0	0	0	1	1	0	0	0	0	0	0	0	0	0	0	0	0	0	0	0	0	0	0	0	0	0
sp|O35988|SDC4_MOUSE	O35988	SDC4_MOUSE	Sdc4	198	Mus musculus	1:Experimental evidence at protein level	Syndecan-4	1	0.999	3	5	2	5	0	0	0	0	1	1	1	0	0	0	0	0	0	0	1	1	0	0	0	0	0	0	0	0	0	0	0	0	0	0	1	1	0	0	0	0
sp|O54724|CAVN1_MOUSE	O54724	CAVN1_MOUSE	Cavin1	392	Mus musculus	1:Experimental evidence at protein level	Caveolae-associated protein 1	1	0.999	39	752	238	752	69	51	64	76	69	71	57	84	75	77	59	0	0	0	0	0	16	9	17	23	25	28	21	29	29	28	13	0	0	0	0	0	69	51	64	76
sp|O54748|STK3_RAT	O54748	STK3_RAT	Stk3	491	Rattus norvegicus	1:Experimental evidence at protein level	Serine/threonine-protein kinase 3	0.9079	0.9988	1	5	0	5	0	0	0	1	1	1	2	0	0	0	0	0	0	0	0	0	0	0	0	0	0	0	0	0	0	0	0	0	0	0	0	0	0	0	0	1
sp|O54763|A1AT_CALCN	O54763	A1AT_CALCN		412	Callosciurus caniceps	2:Experimental evidence at transcript level	Alpha-1-antiproteinase	1	0.9989	4	7	2	7	1	1	0	0	0	0	0	1	1	0	0	0	0	1	1	1	1	1	0	0	0	0	0	0	0	0	0	0	0	0	0	0	1	1	0	0
sp|O54774|AP3D1_MOUSE	O54774	AP3D1_MOUSE	Ap3d1	1199	Mus musculus	1:Experimental evidence at protein level	AP-3 complex subunit delta-1	1	0.999	3	5	5	5	0	0	0	0	0	0	1	1	0	3	0	0	0	0	0	0	0	0	0	0	0	0	1	1	0	3	0	0	0	0	0	0	0	0	0	0
sp|O54819-2|TFPI1_MOUSE	O54819-2	TFPI1_MOUSE	Tfpi	253	Mus musculus		Isoform Beta of Tissue factor pathway inhibitor	1	0.999	9	12	0	12	0	0	0	0	0	0	0	0	0	0	0	0	0	4	7	1	0	0	0	0	0	0	0	0	0	0	0	0	0	0	0	0	0	0	0	0
sp|O54824-2|IL16_MOUSE	O54824-2	IL16_MOUSE	Il16	624	Mus musculus		Isoform 2 of Pro-interleukin-16	0.913	0.9989	1	1	0	1	0	0	0	0	0	0	1	0	0	0	0	0	0	0	0	0	0	0	0	0	0	0	0	0	0	0	0	0	0	0	0	0	0	0	0	0
sp|O54833|CSK22_MOUSE	O54833	CSK22_MOUSE	Csnk2a2	350	Mus musculus	1:Experimental evidence at protein level	Casein kinase II subunit alpha'	1	0.999	5	9	9	9	0	0	0	0	0	1	3	2	0	2	1	0	0	0	0	0	0	0	0	0	0	1	3	2	0	2	1	0	0	0	0	0	0	0	0	0
sp|O54865|GCYB1_MOUSE	O54865	GCYB1_MOUSE	Gucy1b1	620	Mus musculus	1:Experimental evidence at protein level	Guanylate cyclase soluble subunit beta-1	1	0.999	22	151	21	151	9	18	12	12	22	32	19	12	2	0	13	0	0	0	0	0	3	1	0	2	6	5	3	1	0	0	0	0	0	0	0	0	9	18	12	12
sp|O54879|HMGB3_MOUSE	O54879	HMGB3_MOUSE	Hmgb3	200	Mus musculus	1:Experimental evidence at protein level	High mobility group protein B3	1	0.999	7	30	30	39	1	0	0	1	2	2	8	6	1	9	0	0	0	0	0	0	1	0	0	1	2	2	8	6	1	9	0	0	0	0	0	0	2	0	2	1
sp|O54931-2|AKAP2_MOUSE	O54931-2	AKAP2_MOUSE	Pakap	880	Mus musculus		Isoform 2 of PALM2-AKAP2 fusion protein	0.9999	0.999	33	248	0	248	26	9	17	20	25	32	26	33	23	18	18	0	0	0	1	0	0	0	0	0	0	0	0	0	0	0	0	0	0	0	0	0	26	9	17	20
sp|O54931-3|AKAP2_MOUSE	O54931-3	AKAP2_MOUSE	Pakap	795	Mus musculus		Isoform 3 of PALM2-AKAP2 fusion protein	0.9999	0.999	32	3	3	249	1	0	0	0	0	0	0	1	0	0	1	0	0	0	0	0	1	0	0	0	0	0	0	1	0	0	1	0	0	0	0	0	27	9	17	20
sp|O54950|AAKG1_MOUSE	O54950	AAKG1_MOUSE	Prkag1	330	Mus musculus	1:Experimental evidence at protein level	5'-AMP-activated protein kinase subunit gamma-1	0.9177	0.9989	1	3	0	3	0	0	0	0	0	2	1	0	0	0	0	0	0	0	0	0	0	0	0	0	0	0	0	0	0	0	0	0	0	0	0	0	0	0	0	0
sp|O54962|BAF_MOUSE	O54962	BAF_MOUSE	Banf1	89	Mus musculus	1:Experimental evidence at protein level	Barrier-to-autointegration factor	1	0.999	5	61	30	61	5	6	5	4	7	4	6	7	4	7	6	0	0	0	0	0	3	2	2	3	3	1	3	3	3	3	4	0	0	0	0	0	5	6	5	4
sp|O54965-2|RNF13_MOUSE	O54965-2	RNF13_MOUSE	Rnf13	268	Mus musculus		Isoform 2 of E3 ubiquitin-protein ligase RNF13	0.8833	0.9985	1	1	0	1	0	0	0	0	0	0	0	0	0	0	0	0	0	1	0	0	0	0	0	0	0	0	0	0	0	0	0	0	0	0	0	0	0	0	0	0
sp|O54975|XPP1_RAT	O54975	XPP1_RAT	Xpnpep1	623	Rattus norvegicus	1:Experimental evidence at protein level	Xaa-Pro aminopeptidase 1	0.9998	0.9969	17	1	1	94	0	0	0	0	0	0	1	0	0	0	0	0	0	0	0	0	0	0	0	0	0	0	1	0	0	0	0	0	0	0	0	0	8	7	5	6
sp|O54983|CRYM_MOUSE	O54983	CRYM_MOUSE	Crym	313	Mus musculus	1:Experimental evidence at protein level	Ketimine reductase mu-crystallin	0.9984	0.999	2	3	3	3	0	0	0	0	0	1	2	0	0	0	0	0	0	0	0	0	0	0	0	0	0	1	2	0	0	0	0	0	0	0	0	0	0	0	0	0
sp|O54988-2|SLK_MOUSE	O54988-2	SLK_MOUSE	Slk	1202	Mus musculus		Isoform 2 of STE20-like serine/threonine-protein kinase	1	0.999	14	72	0	72	4	6	2	8	6	9	10	10	4	6	5	0	0	0	0	2	0	0	0	0	0	0	0	0	0	0	0	0	0	0	0	0	4	6	2	8
sp|O55012-2|PICAL_RAT	O55012-2	PICAL_RAT	Picalm	597	Rattus norvegicus		Isoform 2 of Phosphatidylinositol-binding clathrin assembly protein	1	0.999	8	67	0	67	10	6	7	7	5	10	5	5	3	3	6	0	0	0	0	0	0	0	0	0	0	0	0	0	0	0	0	0	0	0	0	0	10	6	7	7
sp|O55013|TPPC3_MOUSE	O55013	TPPC3_MOUSE	Trappc3	180	Mus musculus	1:Experimental evidence at protein level	Trafficking protein particle complex subunit 3	1	0.9974	3	6	0	6	0	0	0	0	0	2	2	1	0	0	1	0	0	0	0	0	0	0	0	0	0	0	0	0	0	0	0	0	0	0	0	0	0	0	0	0
sp|O55022|PGRC1_MOUSE	O55022	PGRC1_MOUSE	Pgrmc1	195	Mus musculus	1:Experimental evidence at protein level	Membrane-associated progesterone receptor component 1	0.9965	0.999	2	5	0	5	0	0	0	1	1	1	0	2	0	0	0	0	0	0	0	0	0	0	0	0	0	0	0	0	0	0	0	0	0	0	0	0	0	0	0	1
sp|O55023|IMPA1_MOUSE	O55023	IMPA1_MOUSE	Impa1	277	Mus musculus	1:Experimental evidence at protein level	Inositol monophosphatase 1	1	0.999	10	110	66	110	9	6	5	9	6	12	13	15	12	12	7	0	0	4	0	0	7	4	3	6	5	8	7	10	5	8	2	0	0	1	0	0	9	6	5	9
sp|O55029|COPB2_MOUSE	O55029	COPB2_MOUSE	Copb2	905	Mus musculus	1:Experimental evidence at protein level	Coatomer subunit beta'	1	0.999	15	75	1	75	6	8	3	7	9	10	10	11	2	4	5	0	0	0	0	0	0	0	0	0	0	0	0	1	0	0	0	0	0	0	0	0	6	8	3	7
sp|O55042-2|SYUA_MOUSE	O55042-2	SYUA_MOUSE	Snca	121	Mus musculus		Isoform 2 of Alpha-synuclein	1	0.9989	4	10	0	10	3	1	1	0	2	0	1	0	2	0	0	0	0	0	0	0	0	0	0	0	0	0	0	0	0	0	0	0	0	0	0	0	3	1	1	0
sp|O55043|ARHG7_RAT	O55043	ARHG7_RAT	Arhgef7	646	Rattus norvegicus	1:Experimental evidence at protein level	Rho guanine nucleotide exchange factor 7	1	0.999	7	17	0	17	2	0	0	3	0	2	2	6	2	0	0	0	0	0	0	0	0	0	0	0	0	0	0	0	0	0	0	0	0	0	0	0	2	0	0	3
sp|O55071|CP2BJ_MOUSE	O55071	CP2BJ_MOUSE	Cyp2b19	492	Mus musculus	2:Experimental evidence at transcript level	Cytochrome P450 2B19	0.9999	0.9989	4	3	2	5	0	0	0	0	0	0	1	2	0	0	0	0	0	0	0	0	0	0	0	0	0	0	1	1	0	0	0	0	0	0	0	0	0	0	1	0
sp|O55076|CDK2_CRIGR	O55076	CDK2_CRIGR	CDK2	298	Cricetulus griseus	1:Experimental evidence at protein level	Cyclin-dependent kinase 2	1	0.9986	3	2	0	4	0	0	0	0	0	0	0	0	0	0	0	0	0	1	0	1	0	0	0	0	0	0	0	0	0	0	0	0	0	0	0	0	0	0	0	0
sp|O55103|PRAX_MOUSE	O55103	PRAX_MOUSE	Prx	1391	Mus musculus	1:Experimental evidence at protein level	Periaxin	1	0.999	36	292	223	292	24	18	20	33	40	41	29	47	21	8	11	0	0	0	0	0	17	12	15	30	31	31	23	33	18	4	9	0	0	0	0	0	24	18	20	33
sp|O55125|NIPS1_MOUSE	O55125	NIPS1_MOUSE	Nipsnap1	284	Mus musculus	1:Experimental evidence at protein level	Protein NipSnap homolog 1	0.9973	0.9985	1	3	3	3	0	0	0	0	1	1	1	0	0	0	0	0	0	0	0	0	0	0	0	0	1	1	1	0	0	0	0	0	0	0	0	0	0	0	0	0
sp|O55126|NIPS2_MOUSE	O55126	NIPS2_MOUSE	Nipsnap2	281	Mus musculus	1:Experimental evidence at protein level	Protein NipSnap homolog 2	1	0.999	5	31	31	31	0	1	3	4	5	3	7	2	3	2	1	0	0	0	0	0	0	1	3	4	5	3	7	2	3	2	1	0	0	0	0	0	0	1	3	4
sp|O55128|SAP18_MOUSE	O55128	SAP18_MOUSE	Sap18	153	Mus musculus	1:Experimental evidence at protein level	Histone deacetylase complex subunit SAP18	0.9996	0.9989	2	5	5	5	0	0	0	0	0	0	1	0	2	2	0	0	0	0	0	0	0	0	0	0	0	0	1	0	2	2	0	0	0	0	0	0	0	0	0	0
sp|O55131|SEPT7_MOUSE	O55131	SEPT7_MOUSE	Septin7	436	Mus musculus	1:Experimental evidence at protein level	Septin-7	1	0.999	30	298	0	298	31	23	18	15	23	27	37	34	20	32	27	0	0	8	1	2	0	0	0	0	0	0	0	0	0	0	0	0	0	0	0	0	31	23	18	15
sp|O55135|IF6_MOUSE	O55135	IF6_MOUSE	Eif6	245	Mus musculus	1:Experimental evidence at protein level	Eukaryotic translation initiation factor 6	1	0.999	6	6	0	6	0	0	0	0	0	0	2	2	0	0	0	0	0	1	1	0	0	0	0	0	0	0	0	0	0	0	0	0	0	0	0	0	0	0	0	0
sp|O55137|ACOT1_MOUSE	O55137	ACOT1_MOUSE	Acot1	419	Mus musculus	1:Experimental evidence at protein level	Acyl-coenzyme A thioesterase 1	1	0.999	14	12	8	90	1	1	1	0	0	1	2	3	1	1	1	0	0	0	0	0	1	0	1	0	0	1	1	2	1	1	0	0	0	0	0	0	9	6	5	6
sp|O55142|RL35A_MOUSE	O55142	RL35A_MOUSE	Rpl35a	110	Mus musculus	1:Experimental evidence at protein level	Large ribosomal subunit protein eL33	1	0.999	5	43	0	43	2	3	6	4	3	3	4	4	2	3	4	0	0	2	1	2	0	0	0	0	0	0	0	0	0	0	0	0	0	0	0	0	2	3	6	4
sp|O55222|ILK_MOUSE	O55222	ILK_MOUSE	Ilk	452	Mus musculus	1:Experimental evidence at protein level	Integrin-linked protein kinase	1	0.999	25	238	0	238	28	22	16	21	27	30	27	24	15	12	16	0	0	0	0	0	0	0	0	0	0	0	0	0	0	0	0	0	0	0	0	0	28	22	16	21
sp|O55234|PSB5_MOUSE	O55234	PSB5_MOUSE	Psmb5	264	Mus musculus	1:Experimental evidence at protein level	Proteasome subunit beta type-5	1	0.999	13	102	26	102	5	7	3	10	9	10	12	6	8	6	4	0	0	14	7	1	2	4	1	3	1	2	2	2	3	2	1	0	0	3	0	0	5	7	3	10
sp|O70133-2|DHX9_MOUSE	O70133-2	DHX9_MOUSE	Dhx9	1381	Mus musculus		Isoform 2 of ATP-dependent RNA helicase A	1	0.999	5	6	0	6	0	0	0	0	0	1	4	0	0	0	0	0	0	0	0	1	0	0	0	0	0	0	0	0	0	0	0	0	0	0	0	0	0	0	0	0
sp|O70138|MMP8_MOUSE	O70138	MMP8_MOUSE	Mmp8	465	Mus musculus	2:Experimental evidence at transcript level	Neutrophil collagenase	1	0.999	6	6	3	6	0	0	0	0	0	0	6	0	0	0	0	0	0	0	0	0	0	0	0	0	0	0	3	0	0	0	0	0	0	0	0	0	0	0	0	0
sp|O70145|NCF2_MOUSE	O70145	NCF2_MOUSE	Ncf2	525	Mus musculus	1:Experimental evidence at protein level	Neutrophil cytosol factor 2	1	0.999	4	7	4	7	1	0	0	0	0	0	5	0	0	1	0	0	0	0	0	0	0	0	0	0	0	0	3	0	0	1	0	0	0	0	0	0	1	0	0	0
sp|O70165|FCN1_MOUSE	O70165	FCN1_MOUSE	Fcn1	334	Mus musculus	1:Experimental evidence at protein level	Ficolin-1	1	0.999	7	17	14	17	0	0	0	0	0	0	0	0	0	0	0	10	7	0	0	0	0	0	0	0	0	0	0	0	0	0	0	9	5	0	0	0	0	0	0	0
sp|O70172|PI42A_MOUSE	O70172	PI42A_MOUSE	Pip4k2a	405	Mus musculus	1:Experimental evidence at protein level	Phosphatidylinositol 5-phosphate 4-kinase type-2 alpha	0.9873	0.999	2	3	0	5	0	0	0	0	0	0	1	1	0	1	0	0	0	0	0	0	0	0	0	0	0	0	0	0	0	0	0	0	0	0	0	0	0	0	0	0
sp|O70194|EIF3D_MOUSE	O70194	EIF3D_MOUSE	Eif3d	548	Mus musculus	1:Experimental evidence at protein level	Eukaryotic translation initiation factor 3 subunit D	1	0.999	6	29	0	29	0	0	1	1	4	6	8	4	0	1	2	0	0	2	0	0	0	0	0	0	0	0	0	0	0	0	0	0	0	0	0	0	0	0	1	1
sp|O70250|PGAM2_MOUSE	O70250	PGAM2_MOUSE	Pgam2	253	Mus musculus	1:Experimental evidence at protein level	Phosphoglycerate mutase 2	1	0.999	14	13	3	111	0	0	0	2	0	1	4	3	2	0	1	0	0	0	0	0	0	0	0	0	0	0	1	1	1	0	0	0	0	0	0	0	8	6	8	11
sp|O70251|EF1B_MOUSE	O70251	EF1B_MOUSE	Eef1b	225	Mus musculus	1:Experimental evidence at protein level	Elongation factor 1-beta	1	0.999	11	121	121	121	4	11	8	11	10	11	10	16	6	5	11	0	0	5	8	5	4	11	8	11	10	11	10	16	6	5	11	0	0	5	8	5	4	11	8	11
sp|O70258-2|SGCE_MOUSE	O70258-2	SGCE_MOUSE	Sgce	473	Mus musculus		Isoform 2 of Epsilon-sarcoglycan	1	0.999	4	6	0	6	0	0	0	0	0	0	0	0	1	1	0	0	0	2	2	0	0	0	0	0	0	0	0	0	0	0	0	0	0	0	0	0	0	0	0	0
sp|O70310|NMT1_MOUSE	O70310	NMT1_MOUSE	Nmt1	496	Mus musculus	1:Experimental evidence at protein level	Glycylpeptide N-tetradecanoyltransferase 1	1	0.999	4	29	13	29	1	2	1	3	3	4	3	3	3	1	0	0	0	2	1	2	1	0	0	1	0	2	1	1	1	1	0	0	0	2	1	2	1	2	1	3
sp|O70318|E41L2_MOUSE	O70318	E41L2_MOUSE	Epb41l2	988	Mus musculus	1:Experimental evidence at protein level	Band 4.1-like protein 2	1	0.999	37	215	208	215	9	10	15	23	22	24	12	22	22	19	18	0	0	1	9	9	9	9	14	23	19	23	12	22	22	19	17	0	0	1	9	9	9	10	15	23
sp|O70325-2|GPX4_MOUSE	O70325-2	GPX4_MOUSE	Gpx4	170	Mus musculus		Isoform Cytoplasmic of Phospholipid hydroperoxide glutathione peroxidase GPX4	1	0.999	6	59	0	59	7	5	3	4	6	8	6	6	6	5	3	0	0	0	0	0	0	0	0	0	0	0	0	0	0	0	0	0	0	0	0	0	7	5	3	4
sp|O70351|HCD2_RAT	O70351	HCD2_RAT	Hsd17b10	261	Rattus norvegicus	1:Experimental evidence at protein level	3-hydroxyacyl-CoA dehydrogenase type-2	1	0.999	3	7	7	15	1	1	0	0	1	1	2	1	0	0	0	0	0	0	0	0	1	1	0	0	1	1	2	1	0	0	0	0	0	0	0	0	1	1	0	0
sp|O70362|PHLD_MOUSE	O70362	PHLD_MOUSE	Gpld1	837	Mus musculus	1:Experimental evidence at protein level	Phosphatidylinositol-glycan-specific phospholipase D	1	0.999	26	135	92	135	0	0	0	0	0	0	0	0	0	0	1	55	73	0	6	0	0	0	0	0	0	0	0	0	0	0	1	37	50	0	4	0	0	0	0	0
sp|O70370|CATS_MOUSE	O70370	CATS_MOUSE	Ctss	340	Mus musculus	1:Experimental evidence at protein level	Cathepsin S	1	0.999	9	85	71	85	2	6	8	7	11	7	9	12	7	12	3	1	0	0	0	0	1	6	8	7	9	6	7	9	5	9	3	1	0	0	0	0	2	6	8	7
sp|O70400|PDLI1_MOUSE	O70400	PDLI1_MOUSE	Pdlim1	327	Mus musculus	1:Experimental evidence at protein level	PDZ and LIM domain protein 1	1	0.999	14	153	87	153	19	9	10	13	14	19	14	16	19	19	1	0	0	0	0	0	10	6	8	8	9	11	8	9	11	7	0	0	0	0	0	0	19	9	10	13
sp|O70435|PSA3_MOUSE	O70435	PSA3_MOUSE	Psma3	255	Mus musculus	1:Experimental evidence at protein level	Proteasome subunit alpha type-3	1	0.999	16	170	0	170	11	15	17	13	12	15	10	19	14	14	13	2	0	10	3	2	0	0	0	0	0	0	0	0	0	0	0	0	0	0	0	0	11	15	17	13
sp|O70439|STX7_MOUSE	O70439	STX7_MOUSE	Stx7	261	Mus musculus	1:Experimental evidence at protein level	Syntaxin-7	1	0.999	4	33	33	33	6	1	0	1	3	6	5	4	1	3	3	0	0	0	0	0	6	1	0	1	3	6	5	4	1	3	3	0	0	0	0	0	6	1	0	1
sp|O70456|1433S_MOUSE	O70456	1433S_MOUSE	Sfn	248	Mus musculus	1:Experimental evidence at protein level	14-3-3 protein sigma	1	0.999	11	28	28	150	1	2	1	0	4	2	4	5	5	4	0	0	0	0	0	0	1	2	1	0	4	2	4	5	5	4	0	0	0	0	0	0	7	13	10	11
sp|O70473|AK1A1_CRIGR	O70473	AK1A1_CRIGR	AKR1A1	324	Cricetulus griseus	2:Experimental evidence at transcript level	Aldo-keto reductase family 1 member A1	1	0.999	15	9	9	255	0	0	2	2	0	2	0	2	1	0	0	0	0	0	0	0	0	0	2	2	0	2	0	2	1	0	0	0	0	0	0	0	24	21	24	20
sp|O70493|SNX12_MOUSE	O70493	SNX12_MOUSE	Snx12	165	Mus musculus	1:Experimental evidence at protein level	Sorting nexin-12	1	0.999	8	54	54	62	2	4	3	5	7	5	3	5	6	9	4	0	0	1	0	0	2	4	3	5	7	5	3	5	6	9	4	0	0	1	0	0	3	4	3	6
sp|O70593|SGTA_RAT	O70593	SGTA_RAT	Sgta	314	Rattus norvegicus	1:Experimental evidence at protein level	Small glutamine-rich tetratricopeptide repeat-containing protein alpha	1	0.999	5	23	0	23	0	0	1	0	2	7	2	4	3	2	1	0	0	0	0	1	0	0	0	0	0	0	0	0	0	0	0	0	0	0	0	0	0	0	1	0
sp|O70631|EST2C_RAT	O70631	EST2C_RAT	Ces2c	561	Rattus norvegicus	1:Experimental evidence at protein level	Acylcarnitine hydrolase	0.9786	0.9983	2	4	4	5	0	0	0	0	1	0	1	1	0	0	1	0	0	0	0	0	0	0	0	0	1	0	1	1	0	0	1	0	0	0	0	0	0	0	0	0
sp|O88207-2|CO5A1_MOUSE	O88207-2	CO5A1_MOUSE	Col5a1	1838	Mus musculus		Isoform 2 of Collagen alpha-1(V) chain	1	0.9989	8	9	0	9	0	0	0	0	0	0	0	0	0	0	0	0	1	1	4	3	0	0	0	0	0	0	0	0	0	0	0	0	0	0	0	0	0	0	0	0
sp|O88271|CFDP1_MOUSE	O88271	CFDP1_MOUSE	Cfdp1	295	Mus musculus	1:Experimental evidence at protein level	Craniofacial development protein 1	0.8276	0.9976	1	2	0	2	0	0	0	0	1	0	0	0	1	0	0	0	0	0	0	0	0	0	0	0	0	0	0	0	0	0	0	0	0	0	0	0	0	0	0	0
sp|O88281|MEGF6_RAT	O88281	MEGF6_RAT	Megf6	1574	Rattus norvegicus	1:Experimental evidence at protein level	Multiple epidermal growth factor-like domains protein 6	0.7848	0.9968	1	1	0	1	0	0	0	0	0	0	0	0	0	0	0	0	0	0	1	0	0	0	0	0	0	0	0	0	0	0	0	0	0	0	0	0	0	0	0	0
sp|O88322|NID2_MOUSE	O88322	NID2_MOUSE	Nid2	1403	Mus musculus	1:Experimental evidence at protein level	Nidogen-2	1	0.999	4	3	1	13	0	0	0	0	0	0	1	1	0	0	0	0	0	0	0	1	0	0	0	0	0	0	1	0	0	0	0	0	0	0	0	0	0	1	1	1
sp|O88339|EPN1_RAT	O88339	EPN1_RAT	Epn1	575	Rattus norvegicus	1:Experimental evidence at protein level	Epsin-1	0.8738	0.9983	1	2	0	2	0	0	0	0	0	0	1	1	0	0	0	0	0	0	0	0	0	0	0	0	0	0	0	0	0	0	0	0	0	0	0	0	0	0	0	0
sp|O88342|WDR1_MOUSE	O88342	WDR1_MOUSE	Wdr1	606	Mus musculus	1:Experimental evidence at protein level	WD repeat-containing protein 1	1	0.999	64	772	285	772	66	50	47	49	49	48	74	71	54	88	47	0	0	67	54	8	29	20	17	20	14	18	27	24	22	31	7	0	0	30	23	3	66	50	47	49
sp|O88370|PI42C_RAT	O88370	PI42C_RAT	Pip4k2c	420	Rattus norvegicus	1:Experimental evidence at protein level	Phosphatidylinositol 5-phosphate 4-kinase type-2 gamma	1	0.999	3	11	0	11	2	1	0	0	1	1	3	1	0	2	0	0	0	0	0	0	0	0	0	0	0	0	0	0	0	0	0	0	0	0	0	0	2	1	0	0
sp|O88377|PI42B_RAT	O88377	PI42B_RAT	Pip4k2b	416	Rattus norvegicus	1:Experimental evidence at protein level	Phosphatidylinositol 5-phosphate 4-kinase type-2 beta	0.9969	0.999	3	10	0	11	0	0	0	1	0	2	0	3	1	3	0	0	0	0	0	0	0	0	0	0	0	0	0	0	0	0	0	0	0	0	0	0	0	0	0	1
sp|O88428|PAPS2_MOUSE	O88428	PAPS2_MOUSE	Papss2	621	Mus musculus	1:Experimental evidence at protein level	Bifunctional 3'-phosphoadenosine 5'-phosphosulfate synthase 2	0.9997	0.9975	3	3	3	3	0	0	0	0	0	2	0	0	0	0	0	0	0	1	0	0	0	0	0	0	0	2	0	0	0	0	0	0	0	1	0	0	0	0	0	0
sp|O88456|CPNS1_MOUSE	O88456	CPNS1_MOUSE	Capns1	268	Mus musculus	1:Experimental evidence at protein level	Calpain small subunit 1	1	0.999	9	99	50	99	11	5	9	10	8	9	7	11	7	11	11	0	0	0	0	0	7	4	3	4	3	4	3	6	3	5	8	0	0	0	0	0	11	5	9	10
sp|O88485-2|DC1I1_MOUSE	O88485-2	DC1I1_MOUSE	Dync1i1	608	Mus musculus		Isoform 1B of Cytoplasmic dynein 1 intermediate chain 1	1	0.999	2	24	0	24	4	1	1	3	2	3	3	3	2	1	1	0	0	0	0	0	0	0	0	0	0	0	0	0	0	0	0	0	0	0	0	0	4	1	1	3
sp|O88487|DC1I2_MOUSE	O88487	DC1I2_MOUSE	Dync1i2	612	Mus musculus	1:Experimental evidence at protein level	Cytoplasmic dynein 1 intermediate chain 2	1	0.999	18	86	5	86	10	3	2	4	9	14	12	12	1	2	3	0	0	1	3	10	1	0	0	0	0	1	2	0	0	0	0	0	0	0	0	1	10	3	2	4
sp|O88492-2|PLIN4_MOUSE	O88492-2	PLIN4_MOUSE	Plin4	1002	Mus musculus		Isoform 2 of Perilipin-4	0.9997	0.9988	2	3	0	3	0	0	0	1	0	1	1	0	0	0	0	0	0	0	0	0	0	0	0	0	0	0	0	0	0	0	0	0	0	0	0	0	0	0	0	1
sp|O88507|CNTFR_MOUSE	O88507	CNTFR_MOUSE	Cntfr	372	Mus musculus	1:Experimental evidence at protein level	Ciliary neurotrophic factor receptor subunit alpha	1	0.999	17	41	10	41	0	0	0	0	0	0	0	0	0	0	0	0	0	17	19	5	0	0	0	0	0	0	0	0	0	0	0	0	0	5	4	1	0	0	0	0
sp|O88531|PPT1_MOUSE	O88531	PPT1_MOUSE	Ppt1	306	Mus musculus	1:Experimental evidence at protein level	Palmitoyl-protein thioesterase 1	1	0.999	3	21	15	21	2	1	0	1	2	2	4	4	1	2	2	0	0	0	0	0	2	1	0	0	2	2	2	2	1	1	2	0	0	0	0	0	2	1	0	1
sp|O88543|CSN3_MOUSE	O88543	CSN3_MOUSE	Cops3	423	Mus musculus	1:Experimental evidence at protein level	COP9 signalosome complex subunit 3	1	0.999	7	40	0	40	0	5	1	2	3	5	10	4	1	3	6	0	0	0	0	0	0	0	0	0	0	0	0	0	0	0	0	0	0	0	0	0	0	5	1	2
sp|O88544|CSN4_MOUSE	O88544	CSN4_MOUSE	Cops4	406	Mus musculus	1:Experimental evidence at protein level	COP9 signalosome complex subunit 4	1	0.999	21	75	1	75	8	10	5	5	10	8	11	9	4	1	1	2	1	0	0	0	0	0	0	0	0	0	1	0	0	0	0	0	0	0	0	0	8	10	5	5
sp|O88545|CSN6_MOUSE	O88545	CSN6_MOUSE	Cops6	324	Mus musculus	1:Experimental evidence at protein level	COP9 signalosome complex subunit 6	1	0.999	7	11	11	11	0	1	1	1	0	3	3	1	0	0	1	0	0	0	0	0	0	1	1	1	0	3	3	1	0	0	1	0	0	0	0	0	0	1	1	1
sp|O88569-2|ROA2_MOUSE	O88569-2	ROA2_MOUSE	Hnrnpa2b1	341	Mus musculus		Isoform 2 of Heterogeneous nuclear ribonucleoproteins A2/B1	1	0.999	27	366	0	366	27	18	17	25	21	17	55	47	42	48	30	0	0	10	6	3	0	0	0	0	0	0	0	0	0	0	0	0	0	0	0	0	27	18	17	25
sp|O88572|LRP6_MOUSE	O88572	LRP6_MOUSE	Lrp6	1613	Mus musculus	1:Experimental evidence at protein level	Low-density lipoprotein receptor-related protein 6	1	0.9989	7	7	7	7	0	0	0	0	0	0	0	0	0	0	0	0	0	5	1	1	0	0	0	0	0	0	0	0	0	0	0	0	0	5	1	1	0	0	0	0
sp|O88587-2|COMT_MOUSE	O88587-2	COMT_MOUSE	Comt	222	Mus musculus		Isoform Soluble of Catechol O-methyltransferase	1	0.9985	2	4	0	4	0	0	0	1	0	0	1	0	0	1	1	0	0	0	0	0	0	0	0	0	0	0	0	0	0	0	0	0	0	0	0	0	0	0	0	1
sp|O88593|PGRP1_MOUSE	O88593	PGRP1_MOUSE	Pglyrp1	182	Mus musculus	1:Experimental evidence at protein level	Peptidoglycan recognition protein 1	0.9998	0.999	2	4	4	4	0	0	0	0	0	0	3	0	0	1	0	0	0	0	0	0	0	0	0	0	0	0	3	0	0	1	0	0	0	0	0	0	0	0	0	0
sp|O88600|HSP74_RAT	O88600	HSP74_RAT	Hspa4	840	Rattus norvegicus	1:Experimental evidence at protein level	Heat shock 70 kDa protein 4	1	0.999	58	11	11	643	0	1	1	0	0	1	1	2	1	1	0	0	0	3	0	0	0	1	1	0	0	1	1	2	1	1	0	0	0	3	0	0	38	42	48	45
sp|O88653|LTOR3_MOUSE	O88653	LTOR3_MOUSE	Lamtor3	124	Mus musculus	1:Experimental evidence at protein level	Ragulator complex protein LAMTOR3	0.9212	0.999	1	2	0	2	0	0	0	0	1	0	0	0	0	1	0	0	0	0	0	0	0	0	0	0	0	0	0	0	0	0	0	0	0	0	0	0	0	0	0	0
sp|O88662|EMP2_MOUSE	O88662	EMP2_MOUSE	Emp2	172	Mus musculus	1:Experimental evidence at protein level	Epithelial membrane protein 2	0.9198	0.999	1	8	8	8	1	0	1	1	1	1	0	1	1	1	0	0	0	0	0	0	1	0	1	1	1	1	0	1	1	1	0	0	0	0	0	0	1	0	1	1
sp|O88668|CREG1_MOUSE	O88668	CREG1_MOUSE	Creg1	220	Mus musculus	1:Experimental evidence at protein level	Protein CREG1	1	0.999	3	19	19	19	0	3	1	0	2	3	2	1	1	0	1	0	0	0	2	3	0	3	1	0	2	3	2	1	1	0	1	0	0	0	2	3	0	3	1	0
sp|O88685|PRS6A_MOUSE	O88685	PRS6A_MOUSE	Psmc3	442	Mus musculus	1:Experimental evidence at protein level	26S proteasome regulatory subunit 6A	1	0.999	13	76	0	76	4	5	4	9	4	9	12	6	8	5	5	0	0	4	1	0	0	0	0	0	0	0	0	0	0	0	0	0	0	0	0	0	4	5	4	9
sp|O88696|CLPP_MOUSE	O88696	CLPP_MOUSE	Clpp	272	Mus musculus	1:Experimental evidence at protein level	ATP-dependent Clp protease proteolytic subunit, mitochondrial	1	0.999	5	15	15	15	1	0	0	2	2	2	2	3	1	2	0	0	0	0	0	0	1	0	0	2	2	2	2	3	1	2	0	0	0	0	0	0	1	0	0	2
sp|O88712-2|CTBP1_MOUSE	O88712-2	CTBP1_MOUSE	Ctbp1	430	Mus musculus		Isoform 2 of C-terminal-binding protein 1	1	0.999	5	12	0	12	0	0	0	2	0	2	4	4	0	0	0	0	0	0	0	0	0	0	0	0	0	0	0	0	0	0	0	0	0	0	0	0	0	0	0	2
sp|O88735-2|MAP7_MOUSE	O88735-2	MAP7_MOUSE	Map7	738	Mus musculus		Isoform 2 of Ensconsin	0.8662	0.9982	1	3	0	3	0	0	1	0	0	0	0	0	1	0	1	0	0	0	0	0	0	0	0	0	0	0	0	0	0	0	0	0	0	0	0	0	0	0	1	0
sp|O88783|FA5_MOUSE	O88783	FA5_MOUSE	F5	2183	Mus musculus	1:Experimental evidence at protein level	Coagulation factor V	1	0.999	21	45	45	45	0	0	0	0	0	0	0	0	0	0	0	28	17	0	0	0	0	0	0	0	0	0	0	0	0	0	0	28	17	0	0	0	0	0	0	0
sp|O88792|JAM1_MOUSE	O88792	JAM1_MOUSE	F11r	300	Mus musculus	1:Experimental evidence at protein level	Junctional adhesion molecule A	0.9998	0.999	2	2	2	2	0	0	0	0	0	0	0	0	0	2	0	0	0	0	0	0	0	0	0	0	0	0	0	0	0	2	0	0	0	0	0	0	0	0	0	0
sp|O88797-2|DAB2_RAT	O88797-2	DAB2_RAT	Dab2	550	Rattus norvegicus		Isoform p59 of Disabled homolog 2	1	0.9989	3	4	0	4	0	0	0	0	0	0	2	0	0	1	1	0	0	0	0	0	0	0	0	0	0	0	0	0	0	0	0	0	0	0	0	0	0	0	0	0
sp|O88844|IDHC_MOUSE	O88844	IDHC_MOUSE	Idh1	414	Mus musculus	1:Experimental evidence at protein level	Isocitrate dehydrogenase [NADP] cytoplasmic	1	0.999	31	335	47	361	30	41	25	23	38	36	40	36	14	7	10	0	0	16	14	5	4	6	1	0	7	4	15	4	1	0	1	0	0	3	1	0	31	45	27	28
sp|O88851|RBBP9_MOUSE	O88851	RBBP9_MOUSE	Rbbp9	186	Mus musculus	1:Experimental evidence at protein level	Putative hydrolase RBBP9	1	0.999	13	205	74	205	17	10	12	15	17	20	29	27	22	27	9	0	0	0	0	0	6	4	5	4	7	6	12	9	6	8	7	0	0	0	0	0	17	10	12	15
sp|O88923-1|AGRL2_RAT	O88923-1	AGRL2_RAT	Adgrl2	1478	Rattus norvegicus		Isoform 2 of Adhesion G protein-coupled receptor L2	0.9972	0.9965	2	3	0	3	0	0	0	0	0	0	0	0	0	0	0	0	0	2	1	0	0	0	0	0	0	0	0	0	0	0	0	0	0	0	0	0	0	0	0	0
sp|O88947|FA10_MOUSE	O88947	FA10_MOUSE	F10	481	Mus musculus	1:Experimental evidence at protein level	Coagulation factor X	1	0.999	14	57	49	57	0	0	0	0	0	0	0	1	0	0	0	26	30	0	0	0	0	0	0	0	0	0	0	0	0	0	0	23	26	0	0	0	0	0	0	0
sp|O88952|LIN7C_MOUSE	O88952	LIN7C_MOUSE	Lin7c	197	Mus musculus	1:Experimental evidence at protein level	Protein lin-7 homolog C	1	0.999	6	25	0	25	3	1	0	3	3	2	3	5	2	1	1	0	0	0	0	1	0	0	0	0	0	0	0	0	0	0	0	0	0	0	0	0	3	1	0	3
sp|O88958|GNPI1_MOUSE	O88958	GNPI1_MOUSE	Gnpda1	289	Mus musculus	1:Experimental evidence at protein level	Glucosamine-6-phosphate isomerase 1	1	0.999	14	31	2	31	1	2	0	0	1	0	6	6	2	4	1	0	0	8	0	0	1	0	0	0	0	0	1	0	0	0	0	0	0	0	0	0	1	2	0	0
sp|O88968|TCO2_MOUSE	O88968	TCO2_MOUSE	Tcn2	430	Mus musculus	1:Experimental evidence at protein level	Transcobalamin-2	1	0.999	38	88	73	88	0	0	0	0	0	0	1	0	0	0	0	3	2	38	33	11	0	0	0	0	0	0	0	0	0	0	0	3	2	28	30	10	0	0	0	0
sp|O89001|CBPD_MOUSE	O89001	CBPD_MOUSE	Cpd	1377	Mus musculus	1:Experimental evidence at protein level	Carboxypeptidase D	1	0.999	6	4	1	8	0	0	0	0	0	0	0	0	0	0	0	1	0	2	0	1	0	0	0	0	0	0	0	0	0	0	0	0	0	1	0	0	0	0	0	0
sp|O89017|LGMN_MOUSE	O89017	LGMN_MOUSE	Lgmn	435	Mus musculus	1:Experimental evidence at protein level	Legumain	0.9998	0.999	4	9	6	9	0	0	0	0	0	0	0	0	0	0	0	0	0	4	2	3	0	0	0	0	0	0	0	0	0	0	0	0	0	2	2	2	0	0	0	0
sp|O89020|AFAM_MOUSE	O89020	AFAM_MOUSE	Afm	608	Mus musculus	1:Experimental evidence at protein level	Afamin	1	0.999	34	219	8	221	1	11	5	4	1	4	6	5	8	20	5	68	75	4	2	0	0	1	1	0	0	0	0	0	0	1	1	2	2	0	0	0	1	11	5	4
sp|O89023|TPP1_MOUSE	O89023	TPP1_MOUSE	Tpp1	562	Mus musculus	1:Experimental evidence at protein level	Tripeptidyl-peptidase 1	1	0.999	6	25	3	25	2	2	2	2	3	2	5	2	1	0	1	0	0	1	2	0	0	0	0	0	1	0	0	0	0	0	0	0	0	1	1	0	2	2	2	2
sp|O89026|ROBO1_MOUSE	O89026	ROBO1_MOUSE	Robo1	1612	Mus musculus	1:Experimental evidence at protein level	Roundabout homolog 1	1	0.999	11	13	6	13	0	0	0	0	0	0	0	0	0	0	0	0	0	5	5	3	0	0	0	0	0	0	0	0	0	0	0	0	0	2	3	1	0	0	0	0
sp|O89051|ITM2B_MOUSE	O89051	ITM2B_MOUSE	Itm2b	266	Mus musculus	1:Experimental evidence at protein level	Integral membrane protein 2B	0.7593	0.9963	1	2	0	2	0	0	0	0	0	0	0	0	0	0	0	0	0	1	1	0	0	0	0	0	0	0	0	0	0	0	0	0	0	0	0	0	0	0	0	0
sp|O89053|COR1A_MOUSE	O89053	COR1A_MOUSE	Coro1a	461	Mus musculus	1:Experimental evidence at protein level	Coronin-1A	1	0.999	19	259	67	260	27	23	22	22	16	23	25	26	27	29	19	0	0	0	0	0	6	7	6	8	5	4	6	6	6	8	5	0	0	0	0	0	27	24	22	22
sp|O89079|COPE_MOUSE	O89079	COPE_MOUSE	Cope	308	Mus musculus	1:Experimental evidence at protein level	Coatomer subunit epsilon	1	0.999	7	62	15	62	6	1	4	3	4	9	12	11	2	6	4	0	0	0	0	0	2	0	2	1	2	0	1	4	1	1	1	0	0	0	0	0	6	1	4	3
sp|O89086|RBM3_MOUSE	O89086	RBM3_MOUSE	Rbm3	153	Mus musculus	1:Experimental evidence at protein level	RNA-binding protein 3	1	0.999	5	55	35	55	3	2	2	6	4	4	7	5	8	9	3	0	0	1	1	0	2	1	1	5	2	4	4	3	4	6	2	0	0	0	1	0	3	2	2	6
sp|O89103|C1QR1_MOUSE	O89103	C1QR1_MOUSE	Cd93	644	Mus musculus	1:Experimental evidence at protein level	Complement component C1q receptor	1	0.999	19	235	198	235	14	17	15	18	24	21	24	28	29	38	7	0	0	0	0	0	12	11	11	17	19	21	21	23	25	33	5	0	0	0	0	0	14	17	15	18
sp|O89110|CASP8_MOUSE	O89110	CASP8_MOUSE	Casp8	480	Mus musculus	1:Experimental evidence at protein level	Caspase-8	1	0.999	5	18	18	18	3	1	1	1	2	2	1	2	1	3	1	0	0	0	0	0	3	1	1	1	2	2	1	2	1	3	1	0	0	0	0	0	3	1	1	1
sp|O89112|LANC1_MOUSE	O89112	LANC1_MOUSE	Lancl1	399	Mus musculus	1:Experimental evidence at protein level	Glutathione S-transferase LANCL1	1	0.999	5	42	25	42	2	4	2	5	3	6	4	4	4	5	3	0	0	0	0	0	1	3	1	4	2	5	2	2	2	3	0	0	0	0	0	0	2	4	2	5
sp|P00173-2|CYB5_RAT	P00173-2	CYB5_RAT	Cyb5a	100	Rattus norvegicus		Isoform Short of Cytochrome b5	1	0.999	5	42	0	42	5	4	4	4	4	5	2	2	3	4	2	0	0	0	2	1	0	0	0	0	0	0	0	0	0	0	0	0	0	0	0	0	5	4	4	4
sp|P00329|ADH1_MOUSE	P00329	ADH1_MOUSE	Adh1	375	Mus musculus	1:Experimental evidence at protein level	Alcohol dehydrogenase 1	1	0.999	17	237	160	237	27	20	27	24	22	26	20	22	18	12	18	0	0	1	0	0	20	13	16	17	16	20	14	13	12	5	14	0	0	0	0	0	27	20	27	24
sp|P00330|ADH1_YEAST	P00330	ADH1_YEAST	ADH1	348	Saccharomyces cerevisiae (strain ATCC 204508 / S288c)	1:Experimental evidence at protein level	Alcohol dehydrogenase 1	1	0.999	2	15	15	15	1	2	1	1	1	0	1	1	1	2	1	0	0	2	0	1	1	2	1	1	1	0	1	1	1	2	1	0	0	2	0	1	1	2	1	1
sp|P00375|DYR_MOUSE	P00375	DYR_MOUSE	Dhfr	187	Mus musculus	1:Experimental evidence at protein level	Dihydrofolate reductase	1	0.9987	5	7	0	7	0	0	0	0	0	0	2	0	0	0	0	0	0	4	1	0	0	0	0	0	0	0	0	0	0	0	0	0	0	0	0	0	0	0	0	0
sp|P00493|HPRT_MOUSE	P00493	HPRT_MOUSE	Hprt1	218	Mus musculus	1:Experimental evidence at protein level	Hypoxanthine-guanine phosphoribosyltransferase	1	0.999	13	66	0	66	4	6	2	3	2	3	5	5	3	1	10	0	0	11	5	6	0	0	0	0	0	0	0	0	0	0	0	0	0	0	0	0	4	6	2	3
sp|P00502|GSTA1_RAT	P00502	GSTA1_RAT	Gsta1	222	Rattus norvegicus	1:Experimental evidence at protein level	Glutathione S-transferase alpha-1	0	0.999	8	6	0	86	1	1	0	0	0	0	2	0	1	1	0	0	0	0	0	0	0	0	0	0	0	0	0	0	0	0	0	0	0	0	0	0	7	7	7	10
sp|P00564|KCRM_RAT	P00564	KCRM_RAT	Ckm	381	Rattus norvegicus	1:Experimental evidence at protein level	Creatine kinase M-type	1	0.999	9	12	0	19	0	0	1	6	0	1	1	0	0	0	2	1	0	0	0	0	0	0	0	0	0	0	0	0	0	0	0	0	0	0	0	0	0	1	3	6
sp|P00687|AMY1_MOUSE	P00687	AMY1_MOUSE	Amy1	511	Mus musculus	1:Experimental evidence at protein level	Alpha-amylase 1	1	0.999	7	10	5	10	0	0	0	0	0	0	0	0	0	0	0	3	7	0	0	0	0	0	0	0	0	0	0	0	0	0	0	1	4	0	0	0	0	0	0	0
sp|P00761|TRYP_PIG	P00761	TRYP_PIG		231	Sus scrofa	1:Experimental evidence at protein level	Trypsin	1	0.999	42	506	485	506	6	10	43	23	18	16	14	12	20	9	33	39	35	91	104	33	5	9	42	22	17	14	13	11	19	9	32	39	35	90	98	30	6	10	43	23
sp|P00762|TRY1_RAT	P00762	TRY1_RAT	Prss1	246	Rattus norvegicus	1:Experimental evidence at protein level	Serine protease 1	0.9875	0.999	3	9	8	11	0	0	0	1	0	1	0	0	0	0	0	3	0	1	3	0	0	0	0	0	0	1	0	0	0	0	0	3	0	1	3	0	0	0	0	1
sp|P00883|ALDOA_RABIT	P00883	ALDOA_RABIT	ALDOA	364	Oryctolagus cuniculus	1:Experimental evidence at protein level	Fructose-bisphosphate aldolase A	1	0.999	91	23	1	1123	0	0	1	2	1	0	3	3	1	1	0	0	0	5	5	1	0	0	1	0	0	0	0	0	0	0	0	0	0	0	0	0	59	51	84	81
sp|P00920|CAH2_MOUSE	P00920	CAH2_MOUSE	Ca2	260	Mus musculus	1:Experimental evidence at protein level	Carbonic anhydrase 2	1	0.999	28	820	457	820	69	70	83	64	83	76	50	56	78	90	74	11	16	0	0	0	34	42	45	36	50	43	30	30	40	53	37	6	11	0	0	0	69	70	83	64
sp|P01008|ANT3_HUMAN	P01008	ANT3_HUMAN	SERPINC1	464	Homo sapiens	1:Experimental evidence at protein level	Antithrombin-III	1	0.9989	18	8	8	150	0	0	0	1	1	0	0	0	1	0	1	1	0	2	1	0	0	0	0	1	1	0	0	0	1	0	1	1	0	2	1	0	2	1	4	11
sp|P01015|ANGT_RAT	P01015	ANGT_RAT	Agt	477	Rattus norvegicus	1:Experimental evidence at protein level	Angiotensinogen	0.999	0.9985	3	3	3	13	0	0	0	1	0	0	0	0	0	0	0	0	0	0	2	0	0	0	0	1	0	0	0	0	0	0	0	0	0	0	2	0	0	0	0	1
sp|P01026|CO3_RAT	P01026	CO3_RAT	C3	1663	Rattus norvegicus	1:Experimental evidence at protein level	Complement C3	1	0.999	85	26	26	956	0	0	0	0	2	0	0	1	3	4	3	2	2	3	5	1	0	0	0	0	2	0	0	1	3	4	3	2	2	3	5	1	20	46	39	40
sp|P01027|CO3_MOUSE	P01027	CO3_MOUSE	C3	1663	Mus musculus	1:Experimental evidence at protein level	Complement C3	1	0.999	201	2863	1464	2870	67	112	104	104	69	74	115	93	97	171	93	815	800	18	75	56	37	48	53	56	37	40	62	50	54	88	47	407	410	5	43	27	67	112	105	105
sp|P01029|CO4B_MOUSE	P01029	CO4B_MOUSE	C4b	1738	Mus musculus	1:Experimental evidence at protein level	Complement C4-B	1	0.999	78	366	267	366	0	1	0	2	0	0	9	2	2	13	1	170	153	4	8	1	0	1	0	2	0	0	9	1	1	9	0	124	113	0	7	0	0	1	0	2
sp|P01031|CO5_HUMAN	P01031	CO5_HUMAN	C5	1676	Homo sapiens	1:Experimental evidence at protein level	Complement C5	1	0.9978	9	3	3	29	0	0	0	0	0	0	0	0	0	0	0	0	0	3	0	0	0	0	0	0	0	0	0	0	0	0	0	0	0	3	0	0	0	0	1	1
sp|P01048|KNT1_RAT	P01048	KNT1_RAT	Map1	430	Rattus norvegicus	1:Experimental evidence at protein level	T-kininogen 1	1	0.999	9	52	22	52	3	2	2	2	4	1	1	1	3	4	3	9	13	3	1	0	3	1	1	2	3	1	1	1	2	2	2	0	0	2	1	0	3	2	2	2
sp|P01344|IGF2_HUMAN	P01344	IGF2_HUMAN	IGF2	180	Homo sapiens	1:Experimental evidence at protein level	Insulin-like growth factor II	0.8998	0.9987	1	1	0	1	0	0	0	0	0	0	0	0	0	0	0	0	0	0	1	0	0	0	0	0	0	0	0	0	0	0	0	0	0	0	0	0	0	0	0	0
sp|P01592|IGJ_MOUSE	P01592	IGJ_MOUSE	Jchain	159	Mus musculus	1:Experimental evidence at protein level	Immunoglobulin J chain	1	0.999	7	23	23	23	0	0	0	0	0	0	0	0	0	0	0	10	13	0	0	0	0	0	0	0	0	0	0	0	0	0	0	10	13	0	0	0	0	0	0	0
sp|P01629|KV2A4_MOUSE	P01629	KV2A4_MOUSE		112	Mus musculus	1:Experimental evidence at protein level	Ig kappa chain V-II region 2S1.3	0.9996	0.9989	2	5	2	5	0	0	0	0	0	0	0	0	0	0	0	1	4	0	0	0	0	0	0	0	0	0	0	0	0	0	0	0	2	0	0	0	0	0	0	0
sp|P01630|KV2A6_MOUSE	P01630	KV2A6_MOUSE		113	Mus musculus	1:Experimental evidence at protein level	Ig kappa chain V-II region 7S34.1	0.9998	0.999	2	4	4	4	0	0	0	0	0	0	0	0	0	0	0	3	1	0	0	0	0	0	0	0	0	0	0	0	0	0	0	3	1	0	0	0	0	0	0	0
sp|P01631|KV2A7_MOUSE	P01631	KV2A7_MOUSE		113	Mus musculus	1:Experimental evidence at protein level	Ig kappa chain V-II region 26-10	1	0.999	3	7	7	7	0	0	0	1	0	0	0	0	0	1	0	4	1	0	0	0	0	0	0	1	0	0	0	0	0	1	0	4	1	0	0	0	0	0	0	1
sp|P01633|KV5A1_MOUSE	P01633	KV5A1_MOUSE	Igkv6-17	149	Mus musculus	1:Experimental evidence at protein level	Immunoglobulin kappa chain variable 6-17	1	0.999	6	30	28	30	0	1	0	0	0	0	0	0	1	3	1	15	9	0	0	0	0	0	0	0	0	0	0	0	1	2	1	15	9	0	0	0	0	1	0	0
sp|P01634|KV5A2_MOUSE	P01634	KV5A2_MOUSE		136	Mus musculus	1:Experimental evidence at protein level	Ig kappa chain V-V region MOPC 21	0.9374	0.996	2	1	0	3	0	0	0	0	0	0	0	0	0	0	0	1	0	0	0	0	0	0	0	0	0	0	0	0	0	0	0	0	0	0	0	0	0	1	0	0
sp|P01635|KV5A3_MOUSE	P01635	KV5A3_MOUSE	Igkv12-41	115	Mus musculus	1:Experimental evidence at protein level	Immunoglobulin kappa chain variable 12-41 (Fragment)	1	0.999	3	17	17	17	0	0	0	0	0	0	0	0	1	0	0	8	8	0	0	0	0	0	0	0	0	0	0	0	1	0	0	8	8	0	0	0	0	0	0	0
sp|P01636|KV5A4_MOUSE	P01636	KV5A4_MOUSE		108	Mus musculus	1:Experimental evidence at protein level	Ig kappa chain V-V region MOPC 149	1	0.999	2	11	11	11	0	0	0	0	0	0	0	0	0	0	0	3	8	0	0	0	0	0	0	0	0	0	0	0	0	0	0	3	8	0	0	0	0	0	0	0
sp|P01638|KV5A6_MOUSE	P01638	KV5A6_MOUSE		115	Mus musculus	4:Protein predicted	Ig kappa chain V-V region L6 (Fragment)	1	0.999	5	36	21	36	0	0	0	0	0	0	4	1	3	2	0	15	11	0	0	0	0	0	0	0	0	0	2	0	1	1	0	10	7	0	0	0	0	0	0	0
sp|P01639|KV5A7_MOUSE	P01639	KV5A7_MOUSE	Igkv9-120	130	Mus musculus	1:Experimental evidence at protein level	Immunoglobulin kappa chain variable 9-120	1	0.999	6	31	23	31	0	2	0	0	0	0	0	0	0	0	0	13	16	0	0	0	0	0	0	0	0	0	0	0	0	0	0	8	15	0	0	0	0	2	0	0
sp|P01642|KV5A9_MOUSE	P01642	KV5A9_MOUSE	Igkv5-48	115	Mus musculus	1:Experimental evidence at protein level	Immunoglobulin kappa variable 5-48 (Fragment)	1	0.999	3	18	18	18	0	3	0	0	0	0	0	0	0	0	0	6	9	0	0	0	0	3	0	0	0	0	0	0	0	0	0	6	9	0	0	0	0	3	0	0
sp|P01643|KV5AA_MOUSE	P01643	KV5AA_MOUSE		108	Mus musculus	1:Experimental evidence at protein level	Ig kappa chain V-V region MOPC 173	0.9981	0.999	3	3	3	28	0	0	0	0	0	0	0	0	0	0	0	2	1	0	0	0	0	0	0	0	0	0	0	0	0	0	0	2	1	0	0	0	0	1	0	0
sp|P01644|KV5AB_MOUSE	P01644	KV5AB_MOUSE		108	Mus musculus	1:Experimental evidence at protein level	Ig kappa chain V-V region HP R16.7	0.9998	0.999	4	50	0	50	0	2	0	0	3	0	6	0	0	5	1	16	16	0	1	0	0	0	0	0	0	0	0	0	0	0	0	0	0	0	0	0	0	2	0	0
sp|P01648|KV5AF_MOUSE	P01648	KV5AF_MOUSE		108	Mus musculus	1:Experimental evidence at protein level	Ig kappa chain V-V region HP 91A3	0.9759	0.9985	3	2	0	6	0	0	0	0	0	0	0	0	0	0	0	1	1	0	0	0	0	0	0	0	0	0	0	0	0	0	0	0	0	0	0	0	0	0	0	0
sp|P01654|KV3A1_MOUSE	P01654	KV3A1_MOUSE		111	Mus musculus	1:Experimental evidence at protein level	Ig kappa chain V-III region PC 2880/PC 1229	1	0.999	8	69	0	70	0	0	0	0	8	0	0	0	2	1	9	29	20	0	0	0	0	0	0	0	0	0	0	0	0	0	0	0	0	0	0	0	0	0	0	0
sp|P01663|KV3AB_MOUSE	P01663	KV3AB_MOUSE		111	Mus musculus	1:Experimental evidence at protein level	Ig kappa chain V-III region PC 4050	1	0.999	4	26	1	26	0	0	0	0	0	0	0	0	0	0	0	11	15	0	0	0	0	0	0	0	0	0	0	0	0	0	0	0	1	0	0	0	0	0	0	0
sp|P01665|KV3AD_MOUSE	P01665	KV3AD_MOUSE		111	Mus musculus	1:Experimental evidence at protein level	Ig kappa chain V-III region PC 7043	0.9995	0.999	4	17	0	42	0	0	0	0	0	0	0	0	0	0	0	9	8	0	0	0	0	0	0	0	0	0	0	0	0	0	0	0	0	0	0	0	0	0	0	0
sp|P01670|KV3AI_MOUSE	P01670	KV3AI_MOUSE		111	Mus musculus	1:Experimental evidence at protein level	Ig kappa chain V-III region PC 6684	1	0.999	5	9	0	37	0	0	0	0	0	0	0	0	0	0	0	1	8	0	0	0	0	0	0	0	0	0	0	0	0	0	0	0	0	0	0	0	0	0	0	0
sp|P01674|KV3AM_MOUSE	P01674	KV3AM_MOUSE		108	Mus musculus	1:Experimental evidence at protein level	Ig kappa chain V-III region PC 2154	0.9981	0.999	2	1	1	4	0	0	0	0	0	0	0	0	0	0	0	1	0	0	0	0	0	0	0	0	0	0	0	0	0	0	0	1	0	0	0	0	0	0	0	0
sp|P01675|KV6A1_MOUSE	P01675	KV6A1_MOUSE		107	Mus musculus	1:Experimental evidence at protein level	Ig kappa chain V-VI region XRPC 44	0.9999	0.999	3	8	6	11	0	0	0	0	0	0	0	0	0	0	0	6	2	0	0	0	0	0	0	0	0	0	0	0	0	0	0	4	2	0	0	0	0	0	0	0
sp|P01680|KV4A1_MOUSE	P01680	KV4A1_MOUSE		129	Mus musculus	4:Protein predicted	Ig kappa chain V-IV region S107B	1	0.999	3	12	12	12	0	0	1	0	0	0	0	0	0	1	0	4	6	0	0	0	0	0	1	0	0	0	0	0	0	1	0	4	6	0	0	0	0	0	1	0
sp|P01723|LV1A_MOUSE	P01723	LV1A_MOUSE		117	Mus musculus	1:Experimental evidence at protein level	Ig lambda-1 chain V region	1	0.999	2	13	0	13	0	0	0	0	0	0	0	0	0	0	0	3	10	0	0	0	0	0	0	0	0	0	0	0	0	0	0	0	0	0	0	0	0	0	0	0
sp|P01728|LV2A_MOUSE	P01728	LV2A_MOUSE		117	Mus musculus	3:Protein inferred from homology	Ig lambda-2 chain V region	1	0.999	2	8	8	12	0	0	0	0	0	0	0	0	0	0	0	4	4	0	0	0	0	0	0	0	0	0	0	0	0	0	0	4	4	0	0	0	0	0	0	0
sp|P01747|HVM03_MOUSE	P01747	HVM03_MOUSE		120	Mus musculus	1:Experimental evidence at protein level	Ig heavy chain V region 36-65	1	0.999	5	14	1	14	1	1	2	0	2	0	0	0	1	0	1	4	2	0	0	0	0	0	0	0	0	0	0	0	0	0	0	1	0	0	0	0	1	1	2	0
sp|P01748|HVM04_MOUSE	P01748	HVM04_MOUSE		117	Mus musculus	4:Protein predicted	Ig heavy chain V region 23	1	0.999	4	22	12	26	0	0	0	0	0	0	1	0	0	0	0	14	7	0	0	0	0	0	0	0	0	0	0	0	0	0	0	8	4	0	0	0	0	0	0	0
sp|P01749|HVM05_MOUSE	P01749	HVM05_MOUSE	Ighv1-61	117	Mus musculus	1:Experimental evidence at protein level	Ig heavy chain V region 3	1	0.999	3	10	10	14	0	0	0	0	0	0	0	0	0	1	0	4	4	0	1	0	0	0	0	0	0	0	0	0	0	1	0	4	4	0	1	0	0	0	0	0
sp|P01750|HVM06_MOUSE	P01750	HVM06_MOUSE		117	Mus musculus	1:Experimental evidence at protein level	Ig heavy chain V region 102	1	0.999	7	17	12	29	1	0	0	0	0	0	0	0	0	0	0	9	7	0	0	0	0	0	0	0	0	0	0	0	0	0	0	6	6	0	0	0	1	0	0	0
sp|P01754|HVM10_MOUSE	P01754	HVM10_MOUSE	Ighv1-62-3	117	Mus musculus	4:Protein predicted	Ig heavy chain V region 1-62-3	0.9981	0.999	5	10	0	29	0	0	0	0	0	0	0	0	0	0	0	4	5	0	1	0	0	0	0	0	0	0	0	0	0	0	0	0	0	0	0	0	1	0	0	0
sp|P01756|HVM12_MOUSE	P01756	HVM12_MOUSE		117	Mus musculus	1:Experimental evidence at protein level	Ig heavy chain V region MOPC 104E	1	0.999	5	31	0	31	0	0	0	0	0	0	1	0	0	0	0	13	17	0	0	0	0	0	0	0	0	0	0	0	0	0	0	0	0	0	0	0	0	0	0	0
sp|P01758|HVM14_MOUSE	P01758	HVM14_MOUSE	Igh-VJ558	117	Mus musculus	4:Protein predicted	Ig heavy chain V region 108A	1	0.999	3	5	5	14	0	0	0	0	0	0	0	0	0	0	0	4	1	0	0	0	0	0	0	0	0	0	0	0	0	0	0	4	1	0	0	0	0	0	0	0
sp|P01786|HVM17_MOUSE	P01786	HVM17_MOUSE		117	Mus musculus	1:Experimental evidence at protein level	Ig heavy chain V region MOPC 47A	0.9177	0.9989	1	4	4	4	0	1	0	0	0	0	0	0	0	0	0	1	2	0	0	0	0	1	0	0	0	0	0	0	0	0	0	1	2	0	0	0	0	1	0	0
sp|P01787|HVM18_MOUSE	P01787	HVM18_MOUSE		123	Mus musculus	1:Experimental evidence at protein level	Ig heavy chain V regions TEPC 15/S107/HPCM1/HPCM2/HPCM3	1	0.999	2	4	0	4	0	0	0	0	0	0	0	0	0	0	0	2	2	0	0	0	0	0	0	0	0	0	0	0	0	0	0	0	0	0	0	0	0	0	0	0
sp|P01801|HVM32_MOUSE	P01801	HVM32_MOUSE		115	Mus musculus	1:Experimental evidence at protein level	Ig heavy chain V-III region J606	1	0.999	6	37	10	37	0	2	0	0	1	0	0	0	2	1	4	17	10	0	0	0	0	0	0	0	0	0	0	0	0	0	2	5	3	0	0	0	0	2	0	0
sp|P01806|HVM36_MOUSE	P01806	HVM36_MOUSE		116	Mus musculus	4:Protein predicted	Ig heavy chain V region 441	1	0.999	3	4	0	4	0	0	0	0	0	0	0	0	0	0	0	2	2	0	0	0	0	0	0	0	0	0	0	0	0	0	0	0	0	0	0	0	0	0	0	0
sp|P01819|HVM43_MOUSE	P01819	HVM43_MOUSE		144	Mus musculus	4:Protein predicted	Ig heavy chain V region MOPC 141	0.9214	0.999	1	1	0	1	0	0	0	0	0	0	0	0	0	0	0	0	1	0	0	0	0	0	0	0	0	0	0	0	0	0	0	0	0	0	0	0	0	0	0	0
sp|P01821|HVM45_MOUSE	P01821	HVM45_MOUSE		116	Mus musculus	1:Experimental evidence at protein level	Ig heavy chain V region MC101	0.9214	0.999	1	3	3	3	0	0	0	0	0	0	0	0	0	0	0	0	0	0	3	0	0	0	0	0	0	0	0	0	0	0	0	0	0	0	3	0	0	0	0	0
sp|P01837|IGKC_MOUSE	P01837	IGKC_MOUSE	Igkc	107	Mus musculus	1:Experimental evidence at protein level	Immunoglobulin kappa constant	1	0.999	18	450	450	450	3	8	18	12	20	16	18	15	25	22	7	106	164	0	10	6	3	8	18	12	20	16	18	15	25	22	7	106	164	0	10	6	3	8	18	12
sp|P01843|LAC1_MOUSE	P01843	LAC1_MOUSE		105	Mus musculus	1:Experimental evidence at protein level	Ig lambda-1 chain C region	1	0.999	3	30	30	30	0	3	0	0	0	0	0	1	1	4	1	11	9	0	0	0	0	3	0	0	0	0	0	1	1	4	1	11	9	0	0	0	0	3	0	0
sp|P01844|LAC2_MOUSE	P01844	LAC2_MOUSE	Iglc2	104	Mus musculus	1:Experimental evidence at protein level	Ig lambda-2 chain C region	1	0.999	4	26	13	26	1	1	0	0	0	0	0	0	0	0	0	8	16	0	0	0	0	0	0	0	0	0	0	0	0	0	0	4	9	0	0	0	1	1	0	0
sp|P01845|LAC3_MOUSE	P01845	LAC3_MOUSE	Iglc3	104	Mus musculus	1:Experimental evidence at protein level	Ig lambda-3 chain C region	0.9995	0.9987	4	1	1	14	0	0	0	0	0	0	0	0	0	0	0	0	1	0	0	0	0	0	0	0	0	0	0	0	0	0	0	0	1	0	0	0	1	1	0	0
sp|P01862|IGHG2_CAVPO	P01862	IGHG2_CAVPO		329	Cavia porcellus	1:Experimental evidence at protein level	Ig gamma-2 chain C region	0.9985	0.9974	3	1	1	11	0	0	0	0	0	0	0	0	0	0	0	1	0	0	0	0	0	0	0	0	0	0	0	0	0	0	0	1	0	0	0	0	1	0	0	1
sp|P01863|GCAA_MOUSE	P01863	GCAA_MOUSE	Ighg	330	Mus musculus	1:Experimental evidence at protein level	Ig gamma-2A chain C region, A allele	0.9925	0.9982	8	1	0	159	0	0	0	0	0	0	0	0	0	0	0	0	1	0	0	0	0	0	0	0	0	0	0	0	0	0	0	0	0	0	0	0	4	6	8	3
sp|P01864|GCAB_MOUSE	P01864	GCAB_MOUSE		335	Mus musculus	1:Experimental evidence at protein level	Ig gamma-2A chain C region secreted form	1	0.999	11	215	102	264	5	8	6	3	21	7	10	10	20	20	7	51	47	0	0	0	1	5	0	0	13	3	6	7	12	9	2	22	22	0	0	0	5	11	8	3
sp|P01867-2|IGG2B_MOUSE	P01867-2	IGG2B_MOUSE	Ighg2b	335	Mus musculus		Isoform 2 of Immunoglobulin heavy constant gamma 2B	1	0.999	19	382	0	382	12	18	23	11	18	13	18	18	19	18	12	98	100	0	4	0	0	0	0	0	0	0	0	0	0	0	0	0	0	0	0	0	12	18	23	11
sp|P01868|IGHG1_MOUSE	P01868	IGHG1_MOUSE	Ighg1	324	Mus musculus	1:Experimental evidence at protein level	Ig gamma-1 chain C region secreted form	1	0.999	23	381	0	381	10	19	9	10	2	3	9	4	16	5	3	111	171	0	6	3	0	0	0	0	0	0	0	0	0	0	0	0	0	0	0	0	10	19	9	10
sp|P01872|IGHM_MOUSE	P01872	IGHM_MOUSE	Ighm	454	Mus musculus	1:Experimental evidence at protein level	Immunoglobulin heavy constant mu	1	0.999	38	433	18	433	3	13	16	12	21	6	4	12	30	18	32	144	118	0	2	2	0	0	0	0	0	0	0	0	0	0	0	8	10	0	0	0	3	13	16	12
sp|P01878|IGHA_MOUSE	P01878	IGHA_MOUSE		344	Mus musculus	1:Experimental evidence at protein level	Ig alpha chain C region	1	0.999	5	30	30	30	0	0	0	0	0	0	0	0	0	0	0	12	18	0	0	0	0	0	0	0	0	0	0	0	0	0	0	12	18	0	0	0	0	0	0	0
sp|P01887|B2MG_MOUSE	P01887	B2MG_MOUSE	B2m	119	Mus musculus	1:Experimental evidence at protein level	Beta-2-microglobulin	1	0.999	18	108	103	108	3	3	2	1	1	1	3	3	2	6	0	16	22	17	18	10	3	3	2	1	1	1	3	3	2	6	0	16	21	17	15	9	3	3	2	1
sp|P01897|HA1L_MOUSE	P01897	HA1L_MOUSE	H2-L	362	Mus musculus	1:Experimental evidence at protein level	H-2 class I histocompatibility antigen, L-D alpha chain	0	0.999	6	15	0	67	0	2	0	1	3	1	0	0	1	2	2	0	0	1	1	1	0	0	0	0	0	0	0	0	0	0	0	0	0	0	0	0	1	3	1	1
sp|P01898|HA10_MOUSE	P01898	HA10_MOUSE	H2-Q10	325	Mus musculus	1:Experimental evidence at protein level	H-2 class I histocompatibility antigen, Q10 alpha chain	1	0.999	18	128	63	128	1	2	1	0	2	1	2	0	1	1	2	56	55	0	4	0	0	1	0	0	0	0	1	0	0	0	0	34	26	0	1	0	1	2	1	0
sp|P01899|HA11_MOUSE	P01899	HA11_MOUSE	H2-D1	362	Mus musculus	1:Experimental evidence at protein level	H-2 class I histocompatibility antigen, D-B alpha chain	0.9991	0.9963	6	4	1	62	0	0	0	1	1	0	1	0	0	1	0	0	0	0	0	0	0	0	0	1	0	0	0	0	0	0	0	0	0	0	0	0	1	3	1	2
sp|P01901|HA1B_MOUSE	P01901	HA1B_MOUSE	H2-K1	369	Mus musculus	1:Experimental evidence at protein level	H-2 class I histocompatibility antigen, K-B alpha chain	0.9989	0.9987	5	3	1	38	0	0	0	0	0	1	1	0	0	0	0	0	0	0	1	0	0	0	0	0	0	0	0	0	0	0	0	0	0	0	1	0	1	3	1	1
sp|P01942|HBA_MOUSE	P01942	HBA_MOUSE	Hba	142	Mus musculus	1:Experimental evidence at protein level	Hemoglobin subunit alpha	1	0.999	120	14797	4002	14985	1053	1473	1762	1440	1529	1052	856	1334	1497	1197	1288	76	197	6	26	11	254	388	480	395	464	333	259	347	434	340	188	38	53	1	20	8	1071	1489	1786	1452
sp|P01943|HBA_SPAEH	P01943	HBA_SPAEH	HBA	141	Spalax ehrenbergi	1:Experimental evidence at protein level	Hemoglobin subunit alpha	1	0.999	95	1628	1565	10295	124	117	125	90	193	145	107	179	169	175	157	12	35	0	0	0	121	116	119	80	184	140	107	171	159	164	157	12	35	0	0	0	786	1057	1124	911
sp|P01944|HBA_ONDZI	P01944	HBA_ONDZI	HBA	141	Ondatra zibethicus	1:Experimental evidence at protein level	Hemoglobin subunit alpha	1	0.999	66	50	50	4649	6	8	8	5	1	4	1	6	6	1	3	0	0	0	1	0	6	8	8	5	1	4	1	6	6	1	3	0	0	0	1	0	348	497	531	419
sp|P01945|HBA_MESAU	P01945	HBA_MESAU	HBA	141	Mesocricetus auratus	1:Experimental evidence at protein level	Hemoglobin subunit alpha	1	0.999	83	1611	584	7519	136	126	174	125	175	130	122	147	188	137	136	1	13	0	1	0	41	49	62	34	73	55	33	58	88	47	42	0	1	0	1	0	565	739	838	671
sp|P01946|HBA_RAT	P01946	HBA_RAT	Hba1	142	Rattus norvegicus	1:Experimental evidence at protein level	Hemoglobin subunit alpha-1/2	1	0.9978	22	33	33	2331	6	0	8	1	6	2	1	1	4	2	2	0	0	0	0	0	6	0	8	1	6	2	1	1	4	2	2	0	0	0	0	0	185	291	319	238
sp|P01947|HBA_CAVPO	P01947	HBA_CAVPO	HBA	142	Cavia porcellus	1:Experimental evidence at protein level	Hemoglobin subunit alpha	1	0.999	15	21	21	1035	3	0	1	0	4	2	2	1	3	0	5	0	0	0	0	0	3	0	1	0	4	2	2	1	3	0	5	0	0	0	0	0	87	148	166	121
sp|P02088|HBB1_MOUSE	P02088	HBB1_MOUSE	Hbb-b1	147	Mus musculus	1:Experimental evidence at protein level	Hemoglobin subunit beta-1	1	0.999	116	16404	6592	16406	1306	1612	1831	1447	1578	1212	1026	1446	1586	1375	1328	152	278	12	89	126	530	621	708	567	619	487	376	602	609	533	656	84	166	4	16	14	1306	1612	1831	1447
sp|P02089|HBB2_MOUSE	P02089	HBB2_MOUSE	Hbb-b2	147	Mus musculus	1:Experimental evidence at protein level	Hemoglobin subunit beta-2	1	0.999	66	68	67	7798	10	10	6	2	12	3	1	5	8	3	8	0	0	0	0	0	10	10	5	2	12	3	1	5	8	3	8	0	0	0	0	0	664	763	863	739
sp|P02090|HBB_SPAEH	P02090	HBB_SPAEH	HBB	146	Spalax ehrenbergi	1:Experimental evidence at protein level	Hemoglobin subunit beta	1	0.999	30	71	53	3260	4	3	6	3	14	3	3	8	11	10	4	0	2	0	0	0	4	0	4	2	10	3	2	8	7	9	4	0	0	0	0	0	238	292	333	292
sp|P02091|HBB1_RAT	P02091	HBB1_RAT	Hbb	147	Rattus norvegicus	1:Experimental evidence at protein level	Hemoglobin subunit beta-1	1	0.999	54	64	52	5361	10	6	7	7	6	4	4	3	6	3	6	0	2	0	0	0	5	5	6	6	6	4	3	3	5	2	5	0	2	0	0	0	369	553	601	450
sp|P02262|H2A1_RAT	P02262	H2A1_RAT		130	Rattus norvegicus	1:Experimental evidence at protein level	Histone H2A type 1	1	0.999	14	14	0	164	4	2	1	1	2	1	0	0	0	2	1	0	0	0	0	0	0	0	0	0	0	0	0	0	0	0	0	0	0	0	0	0	20	25	10	16
sp|P02463|CO4A1_MOUSE	P02463	CO4A1_MOUSE	Col4a1	1669	Mus musculus	1:Experimental evidence at protein level	Collagen alpha-1(IV) chain	1	0.999	14	39	37	39	1	0	0	0	0	0	0	1	0	0	0	0	0	15	11	11	1	0	0	0	0	0	0	1	0	0	0	0	0	14	11	10	1	0	0	0
sp|P02468|LAMC1_MOUSE	P02468	LAMC1_MOUSE	Lamc1	1607	Mus musculus	1:Experimental evidence at protein level	Laminin subunit gamma-1	1	0.999	104	389	383	389	14	3	11	20	12	20	15	15	13	24	8	1	0	75	92	66	14	3	11	20	12	19	15	15	13	23	8	1	0	71	92	66	14	3	11	20
sp|P02469|LAMB1_MOUSE	P02469	LAMB1_MOUSE	Lamb1	1786	Mus musculus	1:Experimental evidence at protein level	Laminin subunit beta-1	1	0.999	22	96	96	100	8	2	4	9	5	12	11	16	11	13	5	0	0	0	0	0	8	2	4	9	5	12	11	16	11	13	5	0	0	0	0	0	8	2	5	9
sp|P02534|K1M1_SHEEP	P02534	K1M1_SHEEP		412	Ovis aries	1:Experimental evidence at protein level	Keratin, type I microfibrillar 48 kDa, component 8C-1	0.9983	0.999	4	4	0	25	0	0	3	0	0	0	1	0	0	0	0	0	0	0	0	0	0	0	0	0	0	0	0	0	0	0	0	0	0	0	0	0	3	0	4	2
sp|P02544|VIME_MESAU	P02544	VIME_MESAU	VIM	465	Mesocricetus auratus	1:Experimental evidence at protein level	Vimentin	1	0.999	52	1	0	768	0	0	0	0	0	1	0	0	0	0	0	0	0	0	0	0	0	0	0	0	0	0	0	0	0	0	0	0	0	0	0	0	84	31	88	73
sp|P02634|S100G_RAT	P02634	S100G_RAT	S100g	79	Rattus norvegicus	1:Experimental evidence at protein level	Protein S100-G	1	0.999	3	25	3	25	0	1	4	2	2	4	2	2	4	2	2	0	0	0	0	0	0	0	0	0	0	0	1	0	0	1	1	0	0	0	0	0	0	1	4	2
sp|P02662|CASA1_BOVIN	P02662	CASA1_BOVIN	CSN1S1	214	Bos taurus	1:Experimental evidence at protein level	Alpha-S1-casein	0.9214	0.999	1	1	1	1	0	0	0	0	0	0	0	0	0	1	0	0	0	0	0	0	0	0	0	0	0	0	0	0	0	1	0	0	0	0	0	0	0	0	0	0
sp|P02696|RET1_RAT	P02696	RET1_RAT	Rbp1	135	Rattus norvegicus	1:Experimental evidence at protein level	Retinol-binding protein 1	1	0.999	11	148	0	148	10	10	19	12	10	19	13	14	14	12	15	0	0	0	0	0	0	0	0	0	0	0	0	0	0	0	0	0	0	0	0	0	10	10	19	12
sp|P02753|RET4_HUMAN	P02753	RET4_HUMAN	RBP4	201	Homo sapiens	1:Experimental evidence at protein level	Retinol-binding protein 4	1	0.9988	6	6	6	13	0	0	0	0	0	0	0	0	1	3	0	0	0	1	1	0	0	0	0	0	0	0	0	0	1	3	0	0	0	1	1	0	0	0	0	0
sp|P02767|TTHY_RAT	P02767	TTHY_RAT	Ttr	147	Rattus norvegicus	1:Experimental evidence at protein level	Transthyretin	1	0.9989	10	2	2	131	0	0	0	0	0	0	0	0	0	1	0	0	1	0	0	0	0	0	0	0	0	0	0	0	0	1	0	0	1	0	0	0	7	7	4	6
sp|P02768|ALBU_HUMAN	P02768	ALBU_HUMAN	ALB	609	Homo sapiens	1:Experimental evidence at protein level	Albumin	1	0.999	75	99	96	1964	3	6	1	3	3	0	4	7	6	6	2	14	14	15	8	7	3	6	1	3	3	0	4	7	5	6	2	14	14	14	8	6	47	48	72	69
sp|P02769|ALBU_BOVIN	P02769	ALBU_BOVIN	ALB	607	Bos taurus	1:Experimental evidence at protein level	Albumin	1	0.999	333	8529	7472	10251	302	235	398	331	396	330	229	317	377	433	200	13	26	2790	1380	772	268	212	344	288	349	293	206	286	340	399	164	13	26	2368	1199	717	361	331	483	420
sp|P02770|ALBU_RAT	P02770	ALBU_RAT	Alb	608	Rattus norvegicus	1:Experimental evidence at protein level	Albumin	1	0.999	183	89	63	8110	2	3	1	0	1	2	0	2	2	3	0	48	24	0	1	0	0	3	1	0	0	0	0	2	1	1	0	40	14	0	1	0	227	411	231	335
sp|P02773|FETA_RAT	P02773	FETA_RAT	Afp	611	Rattus norvegicus	2:Experimental evidence at transcript level	Alpha-fetoprotein	0.9997	0.9974	5	10	0	17	0	0	0	0	0	0	0	0	0	0	0	0	1	0	3	6	0	0	0	0	0	0	0	0	0	0	0	0	0	0	0	0	2	1	0	0
sp|P02787|TRFE_HUMAN	P02787	TRFE_HUMAN	TF	698	Homo sapiens	1:Experimental evidence at protein level	Serotransferrin	0.9999	0.9986	20	1	1	253	0	0	0	0	0	0	0	0	0	0	0	0	0	1	0	0	0	0	0	0	0	0	0	0	0	0	0	0	0	1	0	0	12	15	11	12
sp|P02788|TRFL_HUMAN	P02788	TRFL_HUMAN	LTF	710	Homo sapiens	1:Experimental evidence at protein level	Lactotransferrin	1	0.999	27	135	114	188	6	4	4	6	5	8	3	6	10	11	3	0	0	29	24	16	4	2	3	5	3	6	1	4	8	9	1	0	0	28	24	16	9	5	5	9
sp|P02798|MT2_MOUSE	P02798	MT2_MOUSE	Mt2	61	Mus musculus	1:Experimental evidence at protein level	Metallothionein-2	1	0.999	3	6	0	7	0	0	0	0	0	0	1	0	0	1	0	0	0	3	1	0	0	0	0	0	0	0	0	0	0	0	0	0	0	0	0	0	0	0	0	0
sp|P02802|MT1_MOUSE	P02802	MT1_MOUSE	Mt1	61	Mus musculus	1:Experimental evidence at protein level	Metallothionein-1	1	0.999	3	12	0	12	0	0	0	1	0	0	3	0	1	1	0	0	0	3	3	0	0	0	0	0	0	0	0	0	0	0	0	0	0	0	0	0	0	0	0	1
sp|P03336|GAG_MLVAV	P03336	GAG_MLVAV	gag	537	AKV murine leukemia virus	1:Experimental evidence at protein level	Gag polyprotein	0.9998	0.999	39	82	0	167	0	0	0	0	0	0	0	0	0	0	0	0	0	16	25	41	0	0	0	0	0	0	0	0	0	0	0	0	0	0	0	0	0	0	0	0
sp|P03356|POL_MLVAV	P03356	POL_MLVAV	pol	1734	AKV murine leukemia virus	3:Protein inferred from homology	Gag-Pol polyprotein	0.9948	0.999	39	3	0	169	0	0	0	0	0	0	0	0	0	0	0	0	0	0	0	3	0	0	0	0	0	0	0	0	0	0	0	0	0	0	0	0	0	0	0	0
sp|P03386|ENV_MLVAV	P03386	ENV_MLVAV	env	669	AKV murine leukemia virus	1:Experimental evidence at protein level	Envelope glycoprotein	1	0.999	42	142	31	142	0	0	0	0	0	0	2	0	0	0	0	0	0	66	41	33	0	0	0	0	0	0	0	0	0	0	0	0	0	18	4	9	0	0	0	0
sp|P03953-2|CFAD_MOUSE	P03953-2	CFAD_MOUSE	Cfd	258	Mus musculus		Isoform 2 of Complement factor D	1	0.999	23	223	0	223	5	4	5	8	12	7	14	10	5	14	3	48	81	0	5	2	0	0	0	0	0	0	0	0	0	0	0	0	0	0	0	0	5	4	5	8
sp|P03958|ADA_MOUSE	P03958	ADA_MOUSE	Ada	352	Mus musculus	1:Experimental evidence at protein level	Adenosine deaminase	1	0.999	5	8	7	8	0	0	0	0	0	0	4	1	2	1	0	0	0	0	0	0	0	0	0	0	0	0	3	1	2	1	0	0	0	0	0	0	0	0	0	0
sp|P03977|KV3A4_MOUSE	P03977	KV3A4_MOUSE		111	Mus musculus	1:Experimental evidence at protein level	Ig kappa chain V-III region 50S10.1	0.9978	0.9988	5	3	3	58	0	0	0	0	0	0	0	0	0	0	0	1	2	0	0	0	0	0	0	0	0	0	0	0	0	0	0	1	2	0	0	0	0	0	0	0
sp|P03987-2|IGHG3_MOUSE	P03987-2	IGHG3_MOUSE		329	Mus musculus		Isoform 2 of Ig gamma-3 chain C region	1	0.999	22	228	0	229	3	2	5	3	4	4	11	8	14	4	13	93	64	0	0	0	0	0	0	0	0	0	0	0	0	0	0	0	0	0	0	0	3	2	5	3
sp|P04117|FABP4_MOUSE	P04117	FABP4_MOUSE	Fabp4	132	Mus musculus	1:Experimental evidence at protein level	Fatty acid-binding protein, adipocyte	1	0.999	12	113	61	113	4	5	2	18	32	13	9	10	4	4	8	3	1	0	0	0	1	2	1	8	19	8	8	5	1	2	4	2	0	0	0	0	4	5	2	18
sp|P04166|CYB5B_RAT	P04166	CYB5B_RAT	Cyb5b	146	Rattus norvegicus	1:Experimental evidence at protein level	Cytochrome b5 type B	0.9998	0.999	1	3	0	3	0	0	0	0	0	0	0	1	0	2	0	0	0	0	0	0	0	0	0	0	0	0	0	0	0	0	0	0	0	0	0	0	0	0	0	0
sp|P04186|CFAB_MOUSE	P04186	CFAB_MOUSE	Cfb	761	Mus musculus	1:Experimental evidence at protein level	Complement factor B	1	0.999	49	381	381	381	7	5	5	9	2	9	14	9	8	34	7	140	117	3	7	5	7	5	5	9	2	9	14	9	8	34	7	140	117	3	7	5	7	5	5	9
sp|P04223-2|HA1K_MOUSE	P04223-2	HA1K_MOUSE	H2-K1	360	Mus musculus		Isoform 2 of H-2 class I histocompatibility antigen, K-K alpha chain	0.9824	0.999	5	2	0	39	0	0	0	0	0	0	0	0	0	0	0	1	1	0	0	0	0	0	0	0	0	0	0	0	0	0	0	0	0	0	0	0	1	3	1	1
sp|P04247|MYG_MOUSE	P04247	MYG_MOUSE	Mb	154	Mus musculus	1:Experimental evidence at protein level	Myoglobin	1	0.999	10	146	35	146	7	12	6	23	14	15	11	13	21	3	21	0	0	0	0	0	1	1	0	5	4	4	4	4	4	2	6	0	0	0	0	0	7	12	6	23
sp|P04256|ROA1_RAT	P04256	ROA1_RAT	Hnrnpa1	320	Rattus norvegicus	1:Experimental evidence at protein level	Heterogeneous nuclear ribonucleoprotein A1	1	0.999	19	139	0	200	6	3	6	10	6	6	27	18	16	28	4	0	0	6	3	0	0	0	0	0	0	0	0	0	0	0	0	0	0	0	0	0	12	7	11	16
sp|P04264|K2C1_HUMAN	P04264	K2C1_HUMAN	KRT1	644	Homo sapiens	1:Experimental evidence at protein level	Keratin, type II cytoskeletal 1	1	0.999	67	672	377	672	33	47	38	47	37	29	54	61	44	93	41	13	7	33	32	63	20	26	18	25	22	14	34	35	24	56	22	6	3	20	15	37	33	47	38	47
sp|P04276|VTDB_RAT	P04276	VTDB_RAT	Gc	476	Rattus norvegicus	1:Experimental evidence at protein level	Vitamin D-binding protein	1	0.999	22	3	3	133	0	0	0	0	0	0	0	0	0	0	0	2	1	0	0	0	0	0	0	0	0	0	0	0	0	0	0	2	1	0	0	0	4	4	5	5
sp|P04631|S100B_RAT	P04631	S100B_RAT	S100b	92	Rattus norvegicus	1:Experimental evidence at protein level	Protein S100-B	0.9204	0.999	1	1	0	1	0	0	0	0	0	0	1	0	0	0	0	0	0	0	0	0	0	0	0	0	0	0	0	0	0	0	0	0	0	0	0	0	0	0	0	0
sp|P04642|LDHA_RAT	P04642	LDHA_RAT	Ldha	332	Rattus norvegicus	1:Experimental evidence at protein level	L-lactate dehydrogenase A chain	1	0.999	40	17	3	321	3	2	2	1	1	1	1	0	0	1	1	1	0	0	3	0	0	0	0	0	0	0	0	0	0	0	0	0	0	0	3	0	15	14	23	23
sp|P04692-2|TPM1_RAT	P04692-2	TPM1_RAT	Tpm1	284	Rattus norvegicus		Isoform 2 of Tropomyosin alpha-1 chain	1	0.999	25	37	21	361	8	4	2	1	0	3	3	5	1	5	2	0	0	1	1	1	3	3	1	1	0	2	2	4	1	2	2	0	0	0	0	0	36	28	30	31
sp|P04692-8|TPM1_RAT	P04692-8	TPM1_RAT	Tpm1	248	Rattus norvegicus		Isoform 8 of Tropomyosin alpha-1 chain	1	0.999	25	148	16	356	17	10	14	10	13	14	15	10	17	14	8	0	0	4	1	1	1	2	1	1	1	2	2	1	3	2	0	0	0	0	0	0	32	27	31	31
sp|P04692|TPM1_RAT	P04692	TPM1_RAT	Tpm1	284	Rattus norvegicus	1:Experimental evidence at protein level	Tropomyosin alpha-1 chain	0.9999	0.999	29	2	0	401	0	0	0	0	0	0	1	1	0	0	0	0	0	0	0	0	0	0	0	0	0	0	0	0	0	0	0	0	0	0	0	0	33	27	32	35
sp|P04762|CATA_RAT	P04762	CATA_RAT	Cat	527	Rattus norvegicus	1:Experimental evidence at protein level	Catalase	1	0.999	14	11	7	193	0	0	3	0	1	1	3	1	1	1	0	0	0	0	0	0	0	0	2	0	1	0	2	1	0	1	0	0	0	0	0	0	20	13	15	15
sp|P04897|GNAI2_RAT	P04897	GNAI2_RAT	Gnai2	355	Rattus norvegicus	1:Experimental evidence at protein level	Guanine nucleotide-binding protein G(i) subunit alpha-2	1	0.999	13	72	0	72	7	6	4	6	4	12	7	8	4	7	4	0	0	3	0	0	0	0	0	0	0	0	0	0	0	0	0	0	0	0	0	0	7	6	4	6
sp|P04906|GSTP1_RAT	P04906	GSTP1_RAT	Gstp1	210	Rattus norvegicus	1:Experimental evidence at protein level	Glutathione S-transferase P	1	0.999	14	9	9	238	1	0	0	1	0	0	2	1	1	2	1	0	0	0	0	0	1	0	0	1	0	0	2	1	1	2	1	0	0	0	0	0	17	24	18	19
sp|P04919-2|B3AT_MOUSE	P04919-2	B3AT_MOUSE	Slc4a1	850	Mus musculus		Isoform 2 of Band 3 anion transport protein	0.9213	0.999	1	2	0	2	0	0	0	0	0	0	0	0	0	0	0	0	2	0	0	0	0	0	0	0	0	0	0	0	0	0	0	0	0	0	0	0	0	0	0	0
sp|P04937|FINC_RAT	P04937	FINC_RAT	Fn1	2477	Rattus norvegicus	1:Experimental evidence at protein level	Fibronectin	1	0.9972	134	3	0	765	0	0	0	0	0	0	0	0	0	0	0	1	1	0	1	0	0	0	0	0	0	0	0	0	0	0	0	0	0	0	0	0	0	0	0	0
sp|P04939|MUP3_MOUSE	P04939	MUP3_MOUSE	Mup3	184	Mus musculus	1:Experimental evidence at protein level	Major urinary protein 3	1	0.999	4	6	3	8	0	0	0	0	0	0	0	0	0	0	0	2	4	0	0	0	0	0	0	0	0	0	0	0	0	0	0	1	2	0	0	0	0	0	0	0
sp|P04940|KV6A6_MOUSE	P04940	KV6A6_MOUSE		107	Mus musculus	2:Experimental evidence at transcript level	Ig kappa chain V-VI region NQ2-17.4.1	1	0.999	4	12	0	12	0	0	0	0	0	0	0	0	0	0	0	7	5	0	0	0	0	0	0	0	0	0	0	0	0	0	0	0	0	0	0	0	0	0	0	0
sp|P04945|KV6AB_MOUSE	P04945	KV6AB_MOUSE		108	Mus musculus	2:Experimental evidence at transcript level	Ig kappa chain V-VI region NQ2-6.1	1	0.999	2	19	19	19	0	1	0	0	0	0	0	0	2	1	0	6	9	0	0	0	0	1	0	0	0	0	0	0	2	1	0	6	9	0	0	0	0	1	0	0
sp|P05064|ALDOA_MOUSE	P05064	ALDOA_MOUSE	Aldoa	364	Mus musculus	1:Experimental evidence at protein level	Fructose-bisphosphate aldolase A	1	0.999	103	1409	0	1431	84	70	104	97	88	97	135	88	96	104	56	17	2	172	171	28	0	0	0	0	0	0	0	0	0	0	0	0	0	0	0	0	84	70	104	99
sp|P05065|ALDOA_RAT	P05065	ALDOA_RAT	Aldoa	364	Rattus norvegicus	1:Experimental evidence at protein level	Fructose-bisphosphate aldolase A	1	0.9988	96	2	2	1248	0	0	0	0	0	0	0	0	0	0	2	0	0	0	0	0	0	0	0	0	0	0	0	0	0	0	2	0	0	0	0	0	72	67	90	85
sp|P05132-2|KAPCA_MOUSE	P05132-2	KAPCA_MOUSE	Prkaca	343	Mus musculus		Isoform 2 of cAMP-dependent protein kinase catalytic subunit alpha	1	0.999	9	52	0	52	6	4	2	4	8	5	2	8	4	4	5	0	0	0	0	0	0	0	0	0	0	0	0	0	0	0	0	0	0	0	0	0	6	4	2	4
sp|P05201|AATC_MOUSE	P05201	AATC_MOUSE	Got1	413	Mus musculus	1:Experimental evidence at protein level	Aspartate aminotransferase, cytoplasmic	1	0.999	35	282	197	282	11	11	7	20	18	19	31	23	26	20	23	0	0	42	28	3	6	9	5	14	14	15	22	16	19	14	17	0	0	29	14	3	11	11	7	20
sp|P05202|AATM_MOUSE	P05202	AATM_MOUSE	Got2	430	Mus musculus	1:Experimental evidence at protein level	Aspartate aminotransferase, mitochondrial	1	0.999	41	588	85	588	42	45	40	46	50	48	47	69	46	60	32	1	0	37	21	4	5	6	4	8	9	10	4	7	4	6	3	0	0	8	9	2	42	45	40	46
sp|P05366|SAA1_MOUSE	P05366	SAA1_MOUSE	Saa1	122	Mus musculus	1:Experimental evidence at protein level	Serum amyloid A-1 protein	1	0.999	5	17	14	17	0	0	0	0	0	0	1	0	0	0	0	16	0	0	0	0	0	0	0	0	0	0	1	0	0	0	0	13	0	0	0	0	0	0	0	0
sp|P05367|SAA2_MOUSE	P05367	SAA2_MOUSE	Saa2	122	Mus musculus	1:Experimental evidence at protein level	Serum amyloid A-2 protein	1	0.999	4	7	7	9	0	0	0	0	0	0	0	0	0	0	0	7	0	0	0	0	0	0	0	0	0	0	0	0	0	0	0	7	0	0	0	0	0	0	0	0
sp|P05480-1|SRC_MOUSE	P05480-1	SRC_MOUSE	Src	541	Mus musculus		Isoform 2 of Proto-oncogene tyrosine-protein kinase Src	1	0.999	11	57	0	57	3	3	3	4	4	10	9	11	2	6	2	0	0	0	0	0	0	0	0	0	0	0	0	0	0	0	0	0	0	0	0	0	3	3	3	4
sp|P05544|SPA3L_RAT	P05544	SPA3L_RAT	Serpina3l	413	Rattus norvegicus	1:Experimental evidence at protein level	Serine protease inhibitor A3L	1	0.9982	6	15	3	90	0	0	0	0	1	0	1	0	0	0	0	3	10	0	0	0	0	0	0	0	1	0	1	0	0	0	0	0	1	0	0	0	1	2	5	7
sp|P05765|RS21_RAT	P05765	RS21_RAT	Rps21	83	Rattus norvegicus	1:Experimental evidence at protein level	Small ribosomal subunit protein eS21	1	0.999	5	41	0	41	3	3	3	3	4	5	5	4	2	6	1	0	0	1	0	1	0	0	0	0	0	0	0	0	0	0	0	0	0	0	0	0	3	3	3	3
sp|P05784|K1C18_MOUSE	P05784	K1C18_MOUSE	Krt18	423	Mus musculus	1:Experimental evidence at protein level	Keratin, type I cytoskeletal 18	1	0.999	13	40	22	74	3	0	4	3	4	13	2	6	2	0	3	0	0	0	0	0	1	0	2	2	2	5	2	5	1	0	2	0	0	0	0	0	7	1	6	6
sp|P05964|S10A6_RAT	P05964	S10A6_RAT	S100a6	89	Rattus norvegicus	1:Experimental evidence at protein level	Protein S100-A6	1	0.9987	4	30	0	30	2	3	3	4	4	2	0	3	5	2	2	0	0	0	0	0	0	0	0	0	0	0	0	0	0	0	0	0	0	0	0	0	2	3	3	4
sp|P06151|LDHA_MOUSE	P06151	LDHA_MOUSE	Ldha	332	Mus musculus	1:Experimental evidence at protein level	L-lactate dehydrogenase A chain	1	0.999	53	522	219	536	26	29	31	34	38	33	37	32	33	32	24	3	0	73	67	30	14	17	10	13	17	12	21	16	18	17	11	2	0	19	16	16	29	31	33	35
sp|P06238|A2MG_RAT	P06238	A2MG_RAT	A2m	1472	Rattus norvegicus	2:Experimental evidence at transcript level	Alpha-2-macroglobulin	1	0.999	22	16	16	146	0	0	0	0	1	0	0	0	0	0	0	0	0	8	7	0	0	0	0	0	1	0	0	0	0	0	0	0	0	8	7	0	3	2	6	4
sp|P06327|HVM52_MOUSE	P06327	HVM52_MOUSE	Gm5629	117	Mus musculus	2:Experimental evidence at transcript level	Ig heavy chain V region VH558 A1/A4	1	0.999	5	9	9	9	0	0	0	0	0	0	0	0	0	0	0	5	3	0	1	0	0	0	0	0	0	0	0	0	0	0	0	5	3	0	1	0	0	0	0	0
sp|P06329|HVM50_MOUSE	P06329	HVM50_MOUSE		120	Mus musculus	1:Experimental evidence at protein level	Ig heavy chain V region AC38 15.3	0.9838	0.9967	3	4	4	6	0	0	0	0	0	0	0	0	0	0	0	2	2	0	0	0	0	0	0	0	0	0	0	0	0	0	0	2	2	0	0	0	0	0	0	0
sp|P06330|HVM51_MOUSE	P06330	HVM51_MOUSE		118	Mus musculus	1:Experimental evidence at protein level	Ig heavy chain V region AC38 205.12	0.9996	0.999	5	5	5	35	0	0	0	0	0	0	0	0	0	0	0	3	2	0	0	0	0	0	0	0	0	0	0	0	0	0	0	3	2	0	0	0	0	0	0	0
sp|P06396|GELS_HUMAN	P06396	GELS_HUMAN	GSN	782	Homo sapiens	1:Experimental evidence at protein level	Gelsolin	1	0.999	36	16	16	406	0	0	0	0	0	0	0	0	0	0	1	0	1	4	4	6	0	0	0	0	0	0	0	0	0	0	1	0	1	4	4	6	22	18	17	19
sp|P06399|FIBA_RAT	P06399	FIBA_RAT	Fga	782	Rattus norvegicus	1:Experimental evidence at protein level	Fibrinogen alpha chain	1	0.999	18	165	0	167	1	3	1	1	3	2	3	4	3	1	0	64	74	0	4	1	0	0	0	0	0	0	0	0	0	0	0	0	0	0	0	0	1	3	1	1
sp|P06683|CO9_MOUSE	P06683	CO9_MOUSE	C9	548	Mus musculus	1:Experimental evidence at protein level	Complement component C9	1	0.999	16	52	52	52	0	0	0	0	0	0	0	0	0	0	0	29	23	0	0	0	0	0	0	0	0	0	0	0	0	0	0	29	23	0	0	0	0	0	0	0
sp|P06684|CO5_MOUSE	P06684	CO5_MOUSE	C5	1680	Mus musculus	1:Experimental evidence at protein level	Complement C5	1	0.999	66	269	224	276	0	3	2	5	4	5	13	5	1	13	7	114	97	0	0	0	0	2	2	5	3	4	10	5	1	11	5	95	81	0	0	0	0	3	3	6
sp|P06685|AT1A1_RAT	P06685	AT1A1_RAT	Atp1a1	1023	Rattus norvegicus	1:Experimental evidence at protein level	Sodium/potassium-transporting ATPase subunit alpha-1	1	0.999	13	46	0	46	2	1	0	2	2	8	3	2	2	4	0	0	0	10	8	2	0	0	0	0	0	0	0	0	0	0	0	0	0	0	0	0	2	1	0	2
sp|P06728|APOA4_MOUSE	P06728	APOA4_MOUSE	Apoa4	395	Mus musculus	1:Experimental evidence at protein level	Apolipoprotein A-IV	1	0.999	41	496	431	496	10	32	8	20	17	17	17	21	19	25	29	110	168	0	3	0	8	27	7	19	15	16	16	19	17	23	24	93	144	0	3	0	10	32	8	20
sp|P06745|G6PI_MOUSE	P06745	G6PI_MOUSE	Gpi	558	Mus musculus	1:Experimental evidence at protein level	Glucose-6-phosphate isomerase	1	0.999	74	1023	574	1023	56	69	52	61	68	75	112	85	79	87	67	10	0	115	63	24	39	40	29	28	40	43	69	51	50	52	34	7	0	50	30	12	56	69	52	61
sp|P06761|BIP_RAT	P06761	BIP_RAT	Hspa5	654	Rattus norvegicus	1:Experimental evidence at protein level	Endoplasmic reticulum chaperone BiP	1	0.999	70	686	0	823	34	39	37	43	59	57	59	56	37	69	44	0	0	70	60	22	0	0	0	0	0	0	0	0	0	0	0	0	0	0	0	0	43	46	50	52
sp|P06797|CATL1_MOUSE	P06797	CATL1_MOUSE	Ctsl	334	Mus musculus	1:Experimental evidence at protein level	Procathepsin L	1	0.999	16	31	14	31	0	0	0	0	0	0	1	1	0	1	0	0	0	17	7	4	0	0	0	0	0	0	1	1	0	0	0	0	0	11	1	0	0	0	0	0
sp|P06801|MAOX_MOUSE	P06801	MAOX_MOUSE	Me1	572	Mus musculus	1:Experimental evidence at protein level	NADP-dependent malic enzyme	1	0.999	27	253	40	253	21	13	9	15	38	22	28	18	19	33	18	0	1	8	9	1	7	1	0	2	6	4	5	4	3	6	0	0	0	1	1	0	21	13	9	15
sp|P06837|NEUM_MOUSE	P06837	NEUM_MOUSE	Gap43	227	Mus musculus	1:Experimental evidence at protein level	Neuromodulin	0.9998	0.999	2	15	0	15	1	3	1	2	1	1	1	1	1	2	1	0	0	0	0	0	0	0	0	0	0	0	0	0	0	0	0	0	0	0	0	0	1	3	1	2
sp|P06909|CFAH_MOUSE	P06909	CFAH_MOUSE	Cfh	1234	Mus musculus	1:Experimental evidence at protein level	Complement factor H	1	0.999	82	827	827	827	7	11	15	9	4	12	35	23	21	71	8	346	259	0	6	0	7	11	15	9	4	12	35	23	21	71	8	346	259	0	6	0	7	11	15	9
sp|P07091|S10A4_MOUSE	P07091	S10A4_MOUSE	S100a4	101	Mus musculus	1:Experimental evidence at protein level	Protein S100-A4	0.9998	0.999	2	10	4	10	0	0	0	2	3	1	1	1	0	1	1	0	0	0	0	0	0	0	0	2	1	1	0	0	0	0	0	0	0	0	0	0	0	0	0	2
sp|P07141|CSF1_MOUSE	P07141	CSF1_MOUSE	Csf1	552	Mus musculus	1:Experimental evidence at protein level	Macrophage colony-stimulating factor 1	1	0.999	4	7	1	7	0	0	0	0	0	0	0	0	0	0	0	0	0	4	2	1	0	0	0	0	0	0	0	0	0	0	0	0	0	0	0	1	0	0	0	0
sp|P07147|TYRP1_MOUSE	P07147	TYRP1_MOUSE	Tyrp1	537	Mus musculus	1:Experimental evidence at protein level	5,6-dihydroxyindole-2-carboxylic acid oxidase	1	0.999	45	204	204	204	0	0	0	0	0	0	0	0	0	0	0	1	0	59	81	63	0	0	0	0	0	0	0	0	0	0	0	1	0	59	81	63	0	0	0	0
sp|P07150|ANXA1_RAT	P07150	ANXA1_RAT	Anxa1	346	Rattus norvegicus	1:Experimental evidence at protein level	Annexin A1	1	0.9989	19	8	8	246	0	2	1	0	0	0	0	1	0	2	2	0	0	0	0	0	0	2	1	0	0	0	0	1	0	2	2	0	0	0	0	0	21	21	22	10
sp|P07151|B2MG_RAT	P07151	B2MG_RAT	B2m	119	Rattus norvegicus	1:Experimental evidence at protein level	Beta-2-microglobulin	0.9933	0.9964	4	1	1	5	0	0	0	0	0	0	0	0	0	0	0	0	0	0	1	0	0	0	0	0	0	0	0	0	0	0	0	0	0	0	1	0	0	0	0	0
sp|P07214|SPRC_MOUSE	P07214	SPRC_MOUSE	Sparc	302	Mus musculus	1:Experimental evidence at protein level	SPARC	1	0.999	70	359	8	359	2	1	3	3	2	1	4	4	1	6	1	0	0	103	134	94	0	0	0	0	0	0	0	0	0	0	0	0	0	0	3	5	2	1	3	3
sp|P07309|TTHY_MOUSE	P07309	TTHY_MOUSE	Ttr	147	Mus musculus	1:Experimental evidence at protein level	Transthyretin	1	0.999	16	383	254	383	24	19	19	17	22	21	25	26	24	26	20	57	74	0	8	1	17	12	15	11	14	14	18	17	16	17	13	38	45	0	6	1	24	19	19	17
sp|P07339|CATD_HUMAN	P07339	CATD_HUMAN	CTSD	412	Homo sapiens	1:Experimental evidence at protein level	Cathepsin D	0.9999	0.9988	9	1	1	52	0	0	0	0	0	0	0	0	0	1	0	0	0	0	0	0	0	0	0	0	0	0	0	0	0	1	0	0	0	0	0	0	1	4	3	1
sp|P07356|ANXA2_MOUSE	P07356	ANXA2_MOUSE	Anxa2	339	Mus musculus	1:Experimental evidence at protein level	Annexin A2	1	0.999	39	935	152	935	77	70	74	91	85	75	85	93	68	106	81	0	0	15	11	4	17	6	11	14	15	11	15	16	9	24	11	0	0	2	1	0	77	70	74	91
sp|P07361|A1AG2_MOUSE	P07361	A1AG2_MOUSE	Orm2	207	Mus musculus	1:Experimental evidence at protein level	Alpha-1-acid glycoprotein 2	1	0.999	13	13	9	205	0	0	0	0	0	0	2	0	0	1	0	9	1	0	0	0	0	0	0	0	0	0	2	0	0	1	0	5	1	0	0	0	2	3	0	0
sp|P07483|FABPH_RAT	P07483	FABPH_RAT	Fabp3	133	Rattus norvegicus	1:Experimental evidence at protein level	Fatty acid-binding protein, heart	0.9996	0.999	7	11	11	30	0	1	1	1	3	0	2	1	1	0	1	0	0	0	0	0	0	1	1	1	3	0	2	1	1	0	1	0	0	0	0	0	0	2	1	8
sp|P07632|SODC_RAT	P07632	SODC_RAT	Sod1	154	Rattus norvegicus	1:Experimental evidence at protein level	Superoxide dismutase [Cu-Zn]	1	0.9984	15	5	5	232	1	0	0	1	1	0	1	1	0	0	0	0	0	0	0	0	1	0	0	1	1	0	1	1	0	0	0	0	0	0	0	0	20	17	17	15
sp|P07724|ALBU_MOUSE	P07724	ALBU_MOUSE	Alb	608	Mus musculus	1:Experimental evidence at protein level	Albumin	1	0.999	407	21443	11760	21443	632	952	685	932	593	536	699	885	764	1139	443	4813	5655	255	1546	914	348	450	367	512	328	314	392	478	435	650	122	2936	3369	9	700	350	632	952	685	932
sp|P07743|BPIA2_MOUSE	P07743	BPIA2_MOUSE	Bpifa2	235	Mus musculus	1:Experimental evidence at protein level	BPI fold-containing family A member 2	0.8738	0.9983	1	1	1	1	0	0	0	0	0	0	0	0	0	0	0	1	0	0	0	0	0	0	0	0	0	0	0	0	0	0	0	1	0	0	0	0	0	0	0	0
sp|P07758|A1AT1_MOUSE	P07758	A1AT1_MOUSE	Serpina1a	413	Mus musculus	1:Experimental evidence at protein level	Alpha-1-antitrypsin 1-1	1	0.999	59	505	39	1825	19	15	13	18	17	19	19	17	14	14	14	87	203	0	23	13	0	0	0	0	0	0	0	0	0	0	0	19	15	0	5	0	47	55	41	48
sp|P07759|SPA3K_MOUSE	P07759	SPA3K_MOUSE	Serpina3k	418	Mus musculus	1:Experimental evidence at protein level	Serine protease inhibitor A3K	1	0.999	41	1034	521	1048	27	38	42	43	34	34	38	47	25	37	48	178	334	2	70	37	13	24	21	18	17	17	14	12	11	14	29	80	179	0	48	24	27	39	42	43
sp|P07867|LIPC_RAT	P07867	LIPC_RAT	Lipc	494	Rattus norvegicus	1:Experimental evidence at protein level	Hepatic triacylglycerol lipase	0.9182	0.999	1	1	0	1	0	0	0	0	0	0	0	0	0	0	0	1	0	0	0	0	0	0	0	0	0	0	0	0	0	0	0	0	0	0	0	0	0	0	0	0
sp|P07901|HS90A_MOUSE	P07901	HS90A_MOUSE	Hsp90aa1	733	Mus musculus	1:Experimental evidence at protein level	Heat shock protein HSP 90-alpha	1	0.999	89	680	23	1295	46	40	36	39	57	50	61	54	51	55	34	7	0	38	68	44	1	2	0	0	3	1	3	3	3	3	1	0	0	2	1	0	92	71	83	81
sp|P08003|PDIA4_MOUSE	P08003	PDIA4_MOUSE	Pdia4	638	Mus musculus	1:Experimental evidence at protein level	Protein disulfide-isomerase A4	1	0.999	33	246	102	246	16	12	19	13	19	19	31	19	20	28	18	0	0	4	23	5	6	4	4	3	9	6	14	11	10	15	7	0	0	2	9	2	16	12	19	13
sp|P08030|APT_MOUSE	P08030	APT_MOUSE	Aprt	180	Mus musculus	1:Experimental evidence at protein level	Adenine phosphoribosyltransferase	1	0.999	3	21	0	21	0	3	1	2	4	3	2	1	2	1	1	0	0	1	0	0	0	0	0	0	0	0	0	0	0	0	0	0	0	0	0	0	0	3	1	2
sp|P08071|TRFL_MOUSE	P08071	TRFL_MOUSE	Ltf	707	Mus musculus	1:Experimental evidence at protein level	Lactotransferrin	1	0.999	62	498	470	536	40	19	10	31	9	24	140	58	38	94	19	2	0	10	4	0	39	19	10	29	8	24	139	56	37	90	17	2	0	0	0	0	40	20	11	33
sp|P08074|CBR2_MOUSE	P08074	CBR2_MOUSE	Cbr2	244	Mus musculus	1:Experimental evidence at protein level	Carbonyl reductase [NADPH] 2	1	0.999	50	2061	2048	2061	181	175	183	175	209	161	238	225	183	206	125	0	0	0	0	0	180	174	182	174	208	160	236	224	182	205	123	0	0	0	0	0	181	175	183	175
sp|P08082-2|CLCB_RAT	P08082-2	CLCB_RAT	Cltb	211	Rattus norvegicus		Isoform Non-brain of Clathrin light chain B	1	0.999	9	49	0	49	9	4	3	4	5	7	5	9	1	0	2	0	0	0	0	0	0	0	0	0	0	0	0	0	0	0	0	0	0	0	0	0	9	4	3	4
sp|P08103-2|HCK_MOUSE	P08103-2	HCK_MOUSE	Hck	503	Mus musculus		Isoform 2 of Tyrosine-protein kinase HCK	0.9838	0.9987	4	4	0	15	0	0	0	0	0	2	1	1	0	0	0	0	0	0	0	0	0	0	0	0	0	0	0	0	0	0	0	0	0	0	0	0	1	0	1	0
sp|P08113|ENPL_MOUSE	P08113	ENPL_MOUSE	Hsp90b1	802	Mus musculus	1:Experimental evidence at protein level	Endoplasmin	1	0.999	53	470	41	529	28	34	33	38	46	42	48	39	30	30	31	0	0	23	27	21	0	0	5	4	4	2	1	1	0	2	2	0	0	3	8	9	34	41	41	42
sp|P08122|CO4A2_MOUSE	P08122	CO4A2_MOUSE	Col4a2	1707	Mus musculus	1:Experimental evidence at protein level	Collagen alpha-2(IV) chain	1	0.999	18	34	33	34	0	0	0	0	0	0	0	0	0	0	0	0	0	17	10	7	0	0	0	0	0	0	0	0	0	0	0	0	0	17	9	7	0	0	0	0
sp|P08207|S10AA_MOUSE	P08207	S10AA_MOUSE	S100a10	97	Mus musculus	1:Experimental evidence at protein level	Protein S100-A10	1	0.999	5	116	11	116	10	7	8	11	11	14	14	13	8	14	6	0	0	0	0	0	0	1	2	1	1	1	1	0	0	3	1	0	0	0	0	0	10	7	8	11
sp|P08226|APOE_MOUSE	P08226	APOE_MOUSE	Apoe	311	Mus musculus	1:Experimental evidence at protein level	Apolipoprotein E	1	0.999	35	219	24	219	2	9	5	4	0	2	4	0	2	9	4	48	61	17	30	22	0	0	0	0	0	0	0	0	0	0	0	3	8	1	11	1	2	9	5	4
sp|P08228|SODC_MOUSE	P08228	SODC_MOUSE	Sod1	154	Mus musculus	1:Experimental evidence at protein level	Superoxide dismutase [Cu-Zn]	1	0.999	29	488	261	488	50	37	36	31	34	29	30	40	48	57	30	6	2	28	18	12	31	20	19	17	18	17	14	21	24	31	12	1	2	14	12	8	50	37	36	31
sp|P08249|MDHM_MOUSE	P08249	MDHM_MOUSE	Mdh2	338	Mus musculus	1:Experimental evidence at protein level	Malate dehydrogenase, mitochondrial	1	0.999	36	656	21	656	53	50	46	56	54	51	56	61	51	51	50	0	0	47	29	1	1	1	1	1	1	1	1	1	1	1	0	0	0	3	7	1	53	50	46	56
sp|P08607|C4BPA_MOUSE	P08607	C4BPA_MOUSE	C4bpa	469	Mus musculus	1:Experimental evidence at protein level	C4b-binding protein	1	0.999	12	57	57	57	0	0	0	1	0	0	1	0	0	4	0	32	19	0	0	0	0	0	0	1	0	0	1	0	0	4	0	32	19	0	0	0	0	0	0	1
sp|P08644-2|RASK_RAT	P08644-2	RASK_RAT	Kras	188	Rattus norvegicus		Isoform 2B of GTPase KRas	1	0.999	7	18	0	51	1	2	1	1	2	1	3	3	1	1	2	0	0	0	0	0	0	0	0	0	0	0	0	0	0	0	0	0	0	0	0	0	4	5	4	3
sp|P08649|CO4_RAT	P08649	CO4_RAT	C4	1737	Rattus norvegicus	1:Experimental evidence at protein level	Complement C4	1	0.999	31	6	6	105	0	0	0	0	0	0	0	0	0	0	0	0	0	1	2	3	0	0	0	0	0	0	0	0	0	0	0	0	0	1	2	3	0	0	0	0
sp|P08852|HBA_MARMA	P08852	HBA_MARMA	HBA	141	Marmota marmota marmota	1:Experimental evidence at protein level	Hemoglobin subunit alpha	1	0.999	66	12	0	3538	0	0	1	0	1	1	2	2	4	0	1	0	0	0	0	0	0	0	0	0	0	0	0	0	0	0	0	0	0	0	0	0	264	404	437	327
sp|P08853|HBB_MARMA	P08853	HBB_MARMA	HBB	146	Marmota marmota marmota	1:Experimental evidence at protein level	Hemoglobin subunit beta	1	0.9984	25	6	0	4275	0	0	0	0	1	0	0	0	2	3	0	0	0	0	0	0	0	0	0	0	0	0	0	0	0	0	0	0	0	0	0	0	353	385	471	396
sp|P08905|LYZ2_MOUSE	P08905	LYZ2_MOUSE	Lyz2	148	Mus musculus	1:Experimental evidence at protein level	Lysozyme C-2	1	0.999	12	171	60	171	23	8	6	16	15	12	19	20	15	27	8	1	1	0	0	0	14	3	2	7	5	5	5	6	4	8	1	0	0	0	0	0	23	8	6	16
sp|P09055|ITB1_MOUSE	P09055	ITB1_MOUSE	Itgb1	798	Mus musculus	1:Experimental evidence at protein level	Integrin beta-1	1	0.999	30	173	0	173	10	5	6	8	12	12	13	11	11	19	8	0	0	30	20	8	0	0	0	0	0	0	0	0	0	0	0	0	0	0	0	0	10	5	6	8
sp|P09066|HME2_MOUSE	P09066	HME2_MOUSE	En2	324	Mus musculus	2:Experimental evidence at transcript level	Homeobox protein engrailed-2	0.8325	0.9976	1	32	32	32	3	3	4	3	3	3	2	4	2	3	2	0	0	0	0	0	3	3	4	3	3	3	2	4	2	3	2	0	0	0	0	0	3	3	4	3
sp|P09103|PDIA1_MOUSE	P09103	PDIA1_MOUSE	P4hb	509	Mus musculus	1:Experimental evidence at protein level	Protein disulfide-isomerase	1	0.999	49	590	104	590	44	41	43	41	45	45	59	53	42	57	41	0	0	24	34	21	10	9	10	8	8	5	9	5	7	9	10	0	0	3	6	5	44	41	43	41
sp|P09117|ALDOC_RAT	P09117	ALDOC_RAT	Aldoc	363	Rattus norvegicus	1:Experimental evidence at protein level	Fructose-bisphosphate aldolase C	1	0.999	31	20	4	328	0	2	1	2	1	2	1	1	0	1	3	0	0	3	1	2	0	0	0	0	0	2	0	1	0	1	0	0	0	0	0	0	11	17	23	24
sp|P09330|PRPS2_RAT	P09330	PRPS2_RAT	Prps2	318	Rattus norvegicus	1:Experimental evidence at protein level	Ribose-phosphate pyrophosphokinase 2	1	0.999	10	75	0	75	4	5	9	10	7	14	9	6	4	1	4	1	0	1	0	0	0	0	0	0	0	0	0	0	0	0	0	0	0	0	0	0	4	5	9	10
sp|P09405|NUCL_MOUSE	P09405	NUCL_MOUSE	Ncl	707	Mus musculus	1:Experimental evidence at protein level	Nucleolin	1	0.999	37	501	176	501	35	32	35	40	33	45	61	46	41	57	44	0	0	6	10	16	13	8	16	17	12	16	21	14	11	22	18	0	0	4	4	0	35	32	35	40
sp|P09411|PGK1_MOUSE	P09411	PGK1_MOUSE	Pgk1	417	Mus musculus	1:Experimental evidence at protein level	Phosphoglycerate kinase 1	1	0.999	91	848	3	848	43	61	37	49	51	61	82	51	31	24	39	8	0	137	136	38	1	0	0	0	0	1	1	0	0	0	0	0	0	0	0	0	43	61	37	49
sp|P09420|HBA_SPECI	P09420	HBA_SPECI	HBA	141	Spermophilus citellus	1:Experimental evidence at protein level	Hemoglobin subunit alpha	0.9998	0.9971	87	3	3	8246	0	3	0	0	0	0	0	0	0	0	0	0	0	0	0	0	0	3	0	0	0	0	0	0	0	0	0	0	0	0	0	0	648	917	965	753
sp|P09470|ACE_MOUSE	P09470	ACE_MOUSE	Ace	1312	Mus musculus	1:Experimental evidence at protein level	Angiotensin-converting enzyme	1	0.999	41	483	150	483	39	28	34	37	44	46	56	57	55	54	33	0	0	0	0	0	17	7	10	10	13	17	16	13	19	18	10	0	0	0	0	0	39	28	34	37
sp|P09527|RAB7A_RAT	P09527	RAB7A_RAT	Rab7a	207	Rattus norvegicus	1:Experimental evidence at protein level	Ras-related protein Rab-7a	1	0.999	17	288	0	288	25	25	17	24	26	25	27	32	26	27	24	0	0	3	6	1	0	0	0	0	0	0	0	0	0	0	0	0	0	0	0	0	25	25	17	24
sp|P09528|FRIH_MOUSE	P09528	FRIH_MOUSE	Fth1	182	Mus musculus	1:Experimental evidence at protein level	Ferritin heavy chain	1	0.999	18	223	60	223	23	15	17	10	15	22	24	19	19	26	14	0	0	11	7	1	6	5	5	3	4	8	7	5	5	5	0	0	0	2	4	1	23	15	17	10
sp|P09541|MYL4_MOUSE	P09541	MYL4_MOUSE	Myl4	193	Mus musculus	1:Experimental evidence at protein level	Myosin light chain 4	1	0.999	5	14	3	14	0	0	2	5	0	0	1	3	3	0	0	0	0	0	0	0	0	0	0	1	0	0	0	1	1	0	0	0	0	0	0	0	0	0	2	5
sp|P09581|CSF1R_MOUSE	P09581	CSF1R_MOUSE	Csf1r	977	Mus musculus	1:Experimental evidence at protein level	Macrophage colony-stimulating factor 1 receptor	1	0.999	9	30	1	30	0	0	0	0	0	0	0	0	0	0	0	16	14	0	0	0	0	0	0	0	0	0	0	0	0	0	0	1	0	0	0	0	0	0	0	0
sp|P09602|HMGN2_MOUSE	P09602	HMGN2_MOUSE	Hmgn2	90	Mus musculus	1:Experimental evidence at protein level	Non-histone chromosomal protein HMG-17	1	0.999	10	30	30	94	4	1	2	1	2	1	2	4	2	7	2	0	0	1	0	1	4	1	2	1	2	1	2	4	2	7	2	0	0	1	0	1	12	7	5	3
sp|P09671|SODM_MOUSE	P09671	SODM_MOUSE	Sod2	222	Mus musculus	1:Experimental evidence at protein level	Superoxide dismutase [Mn], mitochondrial	1	0.999	14	251	116	251	22	21	23	19	24	24	23	22	24	26	20	0	0	3	0	0	14	7	10	7	10	11	9	13	14	12	8	0	0	1	0	0	22	21	23	19
sp|P09803|CADH1_MOUSE	P09803	CADH1_MOUSE	Cdh1	884	Mus musculus	1:Experimental evidence at protein level	Cadherin-1	1	0.999	11	39	32	39	3	0	0	1	0	1	5	7	4	8	10	0	0	0	0	0	3	0	0	0	0	1	5	5	3	7	8	0	0	0	0	0	3	0	0	1
sp|P09813|APOA2_MOUSE	P09813	APOA2_MOUSE	Apoa2	102	Mus musculus	1:Experimental evidence at protein level	Apolipoprotein A-II	1	0.999	6	61	61	61	0	4	1	4	2	0	0	1	4	0	0	16	23	0	3	3	0	4	1	4	2	0	0	1	4	0	0	16	23	0	3	3	0	4	1	4
sp|P09895|RL5_RAT	P09895	RL5_RAT	Rpl5	297	Rattus norvegicus	1:Experimental evidence at protein level	Large ribosomal subunit protein uL18	1	0.999	16	210	0	210	23	19	14	19	16	18	18	24	18	22	12	0	0	0	5	2	0	0	0	0	0	0	0	0	0	0	0	0	0	0	0	0	23	19	14	19
sp|P0C0A1|VPS25_RAT	P0C0A1	VPS25_RAT	Vps25	176	Rattus norvegicus	1:Experimental evidence at protein level	Vacuolar protein-sorting-associated protein 25	1	0.999	3	15	0	15	0	2	2	1	2	3	3	1	0	0	1	0	0	0	0	0	0	0	0	0	0	0	0	0	0	0	0	0	0	0	0	0	0	2	2	1
sp|P0C0A2|VPS36_RAT	P0C0A2	VPS36_RAT	Vps36	386	Rattus norvegicus	1:Experimental evidence at protein level	Vacuolar protein-sorting-associated protein 36	1	0.999	5	8	0	8	1	1	0	0	0	1	3	2	0	0	0	0	0	0	0	0	0	0	0	0	0	0	0	0	0	0	0	0	0	0	0	0	1	1	0	0
sp|P0C0S6|H2AZ_MOUSE	P0C0S6	H2AZ_MOUSE	H2az1	128	Mus musculus	1:Experimental evidence at protein level	Histone H2A.Z	1	0.999	6	13	0	62	4	1	1	1	1	0	1	2	1	1	0	0	0	0	0	0	0	0	0	0	0	0	0	0	0	0	0	0	0	0	0	0	7	12	3	6
sp|P0C5H9|MANF_RAT	P0C5H9	MANF_RAT	Manf	179	Rattus norvegicus	1:Experimental evidence at protein level	Mesencephalic astrocyte-derived neurotrophic factor	1	0.999	12	117	0	117	6	9	9	6	8	9	10	13	9	15	6	0	0	9	8	0	0	0	0	0	0	0	0	0	0	0	0	0	0	0	0	0	6	9	9	6
sp|P0C605|KGP1_MOUSE	P0C605	KGP1_MOUSE	Prkg1	671	Mus musculus	1:Experimental evidence at protein level	cGMP-dependent protein kinase 1	1	0.999	4	14	5	14	0	3	1	1	1	3	1	1	0	0	3	0	0	0	0	0	0	2	0	1	0	1	0	0	0	0	1	0	0	0	0	0	0	3	1	1
sp|P0DMS2|APOA1_CHILA	P0DMS2	APOA1_CHILA	APOA1	264	Chinchilla lanigera	3:Protein inferred from homology	Apolipoprotein A-I	0.9936	0.999	3	5	2	9	1	0	0	0	0	0	0	0	0	1	0	0	0	3	0	0	1	0	0	0	0	0	0	0	0	1	0	0	0	0	0	0	1	0	0	0
sp|P0DMS3|APOA1_JACJA	P0DMS3	APOA1_JACJA	APOA1	264	Jaculus jaculus	3:Protein inferred from homology	Apolipoprotein A-I	1	0.9985	5	10	10	35	0	0	0	0	0	0	0	0	0	0	0	0	0	0	8	2	0	0	0	0	0	0	0	0	0	0	0	0	0	0	8	2	0	1	0	1
sp|P0DP26|CALM1_MOUSE	P0DP26	CALM1_MOUSE	Calm1	149	Mus musculus	1:Experimental evidence at protein level	Calmodulin-1	1	0.999	20	431	0	431	15	33	37	39	40	39	41	44	36	38	43	0	0	7	10	9	0	0	0	0	0	0	0	0	0	0	0	0	0	0	0	0	15	33	37	39
sp|P0DTU9|APOA1_MICOH	P0DTU9	APOA1_MICOH	APOA1	265	Microtus ochrogaster	3:Protein inferred from homology	Apolipoprotein A-I	0.9866	0.999	2	7	0	11	0	0	0	0	1	0	0	1	0	0	1	0	0	2	2	0	0	0	0	0	0	0	0	0	0	0	0	0	0	0	0	0	0	0	0	0
sp|P10107|ANXA1_MOUSE	P10107	ANXA1_MOUSE	Anxa1	346	Mus musculus	1:Experimental evidence at protein level	Annexin A1	1	0.999	33	520	245	520	39	46	44	34	34	40	56	52	49	56	48	0	0	12	6	4	16	24	20	20	16	16	28	26	22	21	28	0	0	4	1	3	39	46	44	34
sp|P10126|EF1A1_MOUSE	P10126	EF1A1_MOUSE	Eef1a1	462	Mus musculus	1:Experimental evidence at protein level	Elongation factor 1-alpha 1	1	0.999	48	709	0	709	62	53	62	70	57	65	67	56	50	41	33	1	0	35	40	17	0	0	0	0	0	0	0	0	0	0	0	0	0	0	0	0	62	53	62	70
sp|P10404|ENV1_MOUSE	P10404	ENV1_MOUSE		641	Mus musculus	1:Experimental evidence at protein level	MLV-related proviral Env polyprotein	1	0.999	12	7	1	31	0	0	0	0	0	0	0	0	0	0	0	0	0	6	1	0	0	0	0	0	0	0	0	0	0	0	0	0	0	1	0	0	0	0	0	0
sp|P10493|NID1_MOUSE	P10493	NID1_MOUSE	Nid1	1245	Mus musculus	1:Experimental evidence at protein level	Nidogen-1	1	0.999	25	179	151	179	12	9	13	20	17	15	17	19	19	24	14	0	0	0	0	0	10	5	11	18	14	12	13	18	16	22	12	0	0	0	0	0	12	9	13	20
sp|P10518|HEM2_MOUSE	P10518	HEM2_MOUSE	Alad	330	Mus musculus	1:Experimental evidence at protein level	Delta-aminolevulinic acid dehydratase	1	0.999	13	127	21	127	13	15	8	9	12	15	11	11	11	12	9	0	0	0	0	1	1	5	0	0	2	3	1	3	3	1	2	0	0	0	0	0	13	15	8	9
sp|P10605|CATB_MOUSE	P10605	CATB_MOUSE	Ctsb	339	Mus musculus	1:Experimental evidence at protein level	Cathepsin B	1	0.999	35	247	187	247	11	4	6	12	14	12	27	7	8	13	4	14	6	45	49	15	8	3	4	10	12	7	17	5	6	11	3	13	5	33	37	13	11	4	6	12
sp|P10630-2|IF4A2_MOUSE	P10630-2	IF4A2_MOUSE	Eif4a2	408	Mus musculus		Isoform 2 of Eukaryotic initiation factor 4A-II	1	0.999	25	23	0	190	2	0	0	0	5	4	5	4	1	1	1	0	0	0	0	0	0	0	0	0	0	0	0	0	0	0	0	0	0	0	0	0	12	17	11	13
sp|P10637|TAU_MOUSE	P10637	TAU_MOUSE	Mapt	733	Mus musculus	1:Experimental evidence at protein level	Microtubule-associated protein tau	1	0.999	17	88	46	88	0	9	5	8	8	8	8	10	6	7	19	0	0	0	0	0	0	5	3	5	5	5	5	6	3	5	4	0	0	0	0	0	0	9	5	8
sp|P10639|THIO_MOUSE	P10639	THIO_MOUSE	Txn	105	Mus musculus	1:Experimental evidence at protein level	Thioredoxin	1	0.999	13	152	11	152	10	11	13	15	13	9	9	19	10	12	8	0	1	7	10	5	1	2	1	1	0	0	2	2	1	1	0	0	0	0	0	0	10	11	13	15
sp|P10649|GSTM1_MOUSE	P10649	GSTM1_MOUSE	Gstm1	218	Mus musculus	1:Experimental evidence at protein level	Glutathione S-transferase Mu 1	1	0.999	32	723	294	723	75	68	54	58	64	73	69	72	66	70	31	0	0	9	9	5	32	30	28	23	23	34	23	22	27	24	14	0	0	6	3	5	75	68	54	58
sp|P10687|PLCB1_RAT	P10687	PLCB1_RAT	Plcb1	1216	Rattus norvegicus	1:Experimental evidence at protein level	1-phosphatidylinositol 4,5-bisphosphate phosphodiesterase beta-1	0.9993	0.9984	2	2	0	2	0	0	0	0	0	0	1	1	0	0	0	0	0	0	0	0	0	0	0	0	0	0	0	0	0	0	0	0	0	0	0	0	0	0	0	0
sp|P10711|TCEA1_MOUSE	P10711	TCEA1_MOUSE	Tcea1	301	Mus musculus	1:Experimental evidence at protein level	Transcription elongation factor A protein 1	1	0.999	13	95	0	95	8	7	3	9	8	10	10	11	8	10	9	0	0	0	1	1	0	0	0	0	0	0	0	0	0	0	0	0	0	0	0	0	8	7	3	9
sp|P10833|RRAS_MOUSE	P10833	RRAS_MOUSE	Rras	218	Mus musculus	1:Experimental evidence at protein level	Ras-related protein R-Ras	1	0.999	10	102	19	102	10	12	11	10	9	8	11	10	7	6	8	0	0	0	0	0	1	2	2	0	4	1	2	2	2	2	1	0	0	0	0	0	10	12	11	10
sp|P10852-2|4F2_MOUSE	P10852-2	4F2_MOUSE	Slc3a2	565	Mus musculus		Isoform 2 of Amino acid transporter heavy chain SLC3A2	1	0.999	16	23	0	23	0	1	0	0	0	0	0	0	0	0	0	0	0	11	7	4	0	0	0	0	0	0	0	0	0	0	0	0	0	0	0	0	0	1	0	0
sp|P10853|H2B1F_MOUSE	P10853	H2B1F_MOUSE	H2bc7	126	Mus musculus	1:Experimental evidence at protein level	Histone H2B type 1-F/J/L	1	0.999	18	374	0	374	47	60	30	32	40	44	37	18	23	23	18	0	0	1	1	0	0	0	0	0	0	0	0	0	0	0	0	0	0	0	0	0	47	60	30	32
sp|P10922|H10_MOUSE	P10922	H10_MOUSE	H1-0	194	Mus musculus	2:Experimental evidence at transcript level	Histone H1.0	1	0.999	9	242	63	242	29	19	21	16	17	23	29	20	22	26	20	0	0	0	0	0	10	7	7	3	4	5	5	6	5	4	7	0	0	0	0	0	29	19	21	16
sp|P10923|OSTP_MOUSE	P10923	OSTP_MOUSE	Spp1	294	Mus musculus	1:Experimental evidence at protein level	Osteopontin	1	0.999	14	42	38	42	0	0	0	0	0	0	0	0	0	0	0	0	0	3	18	21	0	0	0	0	0	0	0	0	0	0	0	0	0	2	17	19	0	0	0	0
sp|P10959|EST1C_RAT	P10959	EST1C_RAT	Ces1c	549	Rattus norvegicus	1:Experimental evidence at protein level	Carboxylesterase 1C	1	0.999	12	6	1	131	1	0	0	1	1	0	0	1	0	0	0	1	1	0	0	0	1	0	0	0	0	0	0	0	0	0	0	0	0	0	0	0	6	7	7	10
sp|P11031|TCP4_MOUSE	P11031	TCP4_MOUSE	Sub1	127	Mus musculus	1:Experimental evidence at protein level	Activated RNA polymerase II transcriptional coactivator p15	1	0.999	8	84	5	84	7	4	9	8	4	8	10	6	5	12	6	0	0	0	0	5	1	0	1	0	0	0	1	1	0	0	0	0	0	0	0	1	7	4	9	8
sp|P11032-2|GRAA_MOUSE	P11032-2	GRAA_MOUSE	Gzma	257	Mus musculus		Isoform HF2 of Granzyme A	1	0.999	2	3	0	3	0	0	0	0	0	0	1	2	0	0	0	0	0	0	0	0	0	0	0	0	0	0	0	0	0	0	0	0	0	0	0	0	0	0	0	0
sp|P11087-2|CO1A1_MOUSE	P11087-2	CO1A1_MOUSE	Col1a1	1225	Mus musculus		Isoform 2 of Collagen alpha-1(I) chain	1	0.999	9	19	0	19	0	0	0	0	0	0	0	1	1	1	0	1	1	4	6	4	0	0	0	0	0	0	0	0	0	0	0	0	0	0	0	0	0	0	0	0
sp|P11103|PARP1_MOUSE	P11103	PARP1_MOUSE	Parp1	1013	Mus musculus	1:Experimental evidence at protein level	Poly [ADP-ribose] polymerase 1	1	0.999	9	26	1	26	0	1	0	2	1	1	7	7	3	3	1	0	0	0	0	0	0	0	0	0	0	0	0	1	0	0	0	0	0	0	0	0	0	1	0	2
sp|P11157|RIR2_MOUSE	P11157	RIR2_MOUSE	Rrm2	390	Mus musculus	1:Experimental evidence at protein level	Ribonucleoside-diphosphate reductase subunit M2	0.9198	0.999	1	1	1	1	0	0	0	0	0	0	0	0	0	0	0	0	0	0	0	1	0	0	0	0	0	0	0	0	0	0	0	0	0	0	0	1	0	0	0	0
sp|P11167|GTR1_RAT	P11167	GTR1_RAT	Slc2a1	492	Rattus norvegicus	1:Experimental evidence at protein level	Solute carrier family 2, facilitated glucose transporter member 1	0.8559	0.998	1	2	0	2	0	0	0	0	0	0	0	0	0	0	0	0	0	1	1	0	0	0	0	0	0	0	0	0	0	0	0	0	0	0	0	0	0	0	0	0
sp|P11240|COX5A_RAT	P11240	COX5A_RAT	Cox5a	146	Rattus norvegicus	1:Experimental evidence at protein level	Cytochrome c oxidase subunit 5A, mitochondrial	0.9695	0.9975	2	3	0	3	0	0	0	0	0	0	0	1	1	1	0	0	0	0	0	0	0	0	0	0	0	0	0	0	0	0	0	0	0	0	0	0	0	0	0	0
sp|P11247|PERM_MOUSE	P11247	PERM_MOUSE	Mpo	718	Mus musculus	1:Experimental evidence at protein level	Myeloperoxidase	1	0.999	25	92	76	92	2	6	1	2	0	1	43	8	2	23	1	1	1	1	0	0	2	6	1	1	0	1	36	6	2	17	1	1	1	1	0	0	2	6	1	2
sp|P11268|ENV_MLVRD	P11268	ENV_MLVRD	env	665	Radiation murine leukemia virus	3:Protein inferred from homology	Envelope glycoprotein	1	0.999	32	66	0	138	0	0	0	0	0	0	2	0	0	0	0	0	0	20	32	12	0	0	0	0	0	0	0	0	0	0	0	0	0	0	0	0	0	0	0	0
sp|P11269|GAG_MLVRD	P11269	GAG_MLVRD	gag	537	Radiation murine leukemia virus	1:Experimental evidence at protein level	Gag polyprotein	1	0.999	34	130	0	130	0	0	0	0	0	0	1	0	0	0	0	0	0	52	53	24	0	0	0	0	0	0	0	0	0	0	0	0	0	0	0	0	0	0	0	0
sp|P11276|FINC_MOUSE	P11276	FINC_MOUSE	Fn1	2477	Mus musculus	1:Experimental evidence at protein level	Fibronectin	1	0.999	189	1138	376	1138	0	0	0	0	0	0	0	0	2	0	0	424	399	107	158	48	0	0	0	0	0	0	0	0	0	0	0	144	156	16	47	13	0	0	0	0
sp|P11344|TYRO_MOUSE	P11344	TYRO_MOUSE	Tyr	533	Mus musculus	1:Experimental evidence at protein level	Tyrosinase	1	0.999	15	57	57	57	0	0	0	0	0	0	0	0	0	0	0	0	0	30	21	6	0	0	0	0	0	0	0	0	0	0	0	0	0	30	21	6	0	0	0	0
sp|P11348|DHPR_RAT	P11348	DHPR_RAT	Qdpr	241	Rattus norvegicus	1:Experimental evidence at protein level	Dihydropteridine reductase	0.9998	0.9979	8	2	2	76	0	0	0	0	1	0	0	0	1	0	0	0	0	0	0	0	0	0	0	0	1	0	0	0	1	0	0	0	0	0	0	0	9	5	4	5
sp|P11352|GPX1_MOUSE	P11352	GPX1_MOUSE	Gpx1	201	Mus musculus	1:Experimental evidence at protein level	Glutathione peroxidase 1	1	0.999	15	284	93	284	21	18	23	34	33	20	30	34	21	29	15	0	6	0	0	0	9	5	9	11	9	5	8	10	7	13	4	0	3	0	0	0	21	18	23	34
sp|P11404|FABPH_MOUSE	P11404	FABPH_MOUSE	Fabp3	133	Mus musculus	1:Experimental evidence at protein level	Fatty acid-binding protein, heart	1	0.999	9	47	23	52	1	1	3	10	7	4	4	3	6	1	7	0	0	0	0	0	1	1	2	2	4	2	2	2	2	1	4	0	0	0	0	0	1	2	3	11
sp|P11438|LAMP1_MOUSE	P11438	LAMP1_MOUSE	Lamp1	406	Mus musculus	1:Experimental evidence at protein level	Lysosome-associated membrane glycoprotein 1	1	0.999	6	18	16	18	1	0	0	0	0	0	1	0	1	1	0	0	0	7	5	2	0	0	0	0	0	0	1	0	1	1	0	0	0	6	5	2	1	0	0	0
sp|P11466|OCTC_RAT	P11466	OCTC_RAT	Crot	612	Rattus norvegicus	1:Experimental evidence at protein level	Peroxisomal carnitine O-octanoyltransferase	0.7412	0.9959	1	2	0	2	0	0	0	0	0	0	0	0	1	0	0	0	0	1	0	0	0	0	0	0	0	0	0	0	0	0	0	0	0	0	0	0	0	0	0	0
sp|P11497-2|ACACA_RAT	P11497-2	ACACA_RAT	Acaca	2337	Rattus norvegicus		Isoform 2 of Acetyl-CoA carboxylase 1	1	0.999	8	23	0	23	2	2	0	1	5	7	2	2	0	0	2	0	0	0	0	0	0	0	0	0	0	0	0	0	0	0	0	0	0	0	0	0	2	2	0	1
sp|P11499|HS90B_MOUSE	P11499	HS90B_MOUSE	Hsp90ab1	724	Mus musculus	1:Experimental evidence at protein level	Heat shock protein HSP 90-beta	1	0.999	93	1378	0	1378	101	91	110	108	110	120	102	127	94	92	75	2	0	60	110	76	0	0	0	0	0	0	0	0	0	0	0	0	0	0	0	0	101	91	110	108
sp|P11517|HBB2_RAT	P11517	HBB2_RAT		147	Rattus norvegicus	1:Experimental evidence at protein level	Hemoglobin subunit beta-2	1	0.9962	51	10	10	5270	0	1	2	1	0	0	2	1	2	1	0	0	0	0	0	0	0	1	2	1	0	0	2	1	2	1	0	0	0	0	0	0	360	546	591	440
sp|P11589|MUP2_MOUSE	P11589	MUP2_MOUSE	Mup2	180	Mus musculus	1:Experimental evidence at protein level	Major urinary protein 2	1	0.999	14	12	12	80	0	0	0	0	0	0	1	0	0	0	2	4	5	0	0	0	0	0	0	0	0	0	1	0	0	0	2	4	5	0	0	0	0	1	0	0
sp|P11672|NGAL_MOUSE	P11672	NGAL_MOUSE	Lcn2	200	Mus musculus	1:Experimental evidence at protein level	Neutrophil gelatinase-associated lipocalin	1	0.999	4	66	66	66	5	6	2	6	0	3	13	10	5	11	4	1	0	0	0	0	5	6	2	6	0	3	13	10	5	11	4	1	0	0	0	0	5	6	2	6
sp|P11679|K2C8_MOUSE	P11679	K2C8_MOUSE	Krt8	490	Mus musculus	1:Experimental evidence at protein level	Keratin, type II cytoskeletal 8	1	0.999	25	117	63	180	13	1	13	14	12	21	13	11	13	1	5	0	0	0	0	0	6	0	8	9	6	9	8	7	6	1	3	0	0	0	0	0	17	4	19	23
sp|P11680|PROP_MOUSE	P11680	PROP_MOUSE	Cfp	464	Mus musculus	1:Experimental evidence at protein level	Properdin	1	0.999	13	70	70	70	0	1	0	0	0	0	1	0	3	8	0	28	29	0	0	0	0	1	0	0	0	0	1	0	3	8	0	28	29	0	0	0	0	1	0	0
sp|P11859|ANGT_MOUSE	P11859	ANGT_MOUSE	Agt	477	Mus musculus	1:Experimental evidence at protein level	Angiotensinogen	1	0.999	15	61	51	61	0	0	0	0	0	0	0	0	0	2	0	15	31	5	6	2	0	0	0	0	0	0	0	0	0	2	0	11	26	4	6	2	0	0	0	0
sp|P11980-2|KPYM_RAT	P11980-2	KPYM_RAT	Pkm	531	Rattus norvegicus		Isoform M2 of Pyruvate kinase PKM	1	0.999	81	9	0	1153	2	1	1	0	1	0	0	2	0	0	1	0	0	0	1	0	0	0	0	0	0	0	0	0	0	0	0	0	0	0	0	0	73	82	69	75
sp|P11983|TCPA_MOUSE	P11983	TCPA_MOUSE	Tcp1	556	Mus musculus	1:Experimental evidence at protein level	T-complex protein 1 subunit alpha	1	0.999	29	202	0	202	13	16	14	18	14	25	29	19	9	2	11	0	0	21	11	0	0	0	0	0	0	0	0	0	0	0	0	0	0	0	0	0	13	16	14	18
sp|P12023|A4_MOUSE	P12023	A4_MOUSE	App	770	Mus musculus	1:Experimental evidence at protein level	Amyloid-beta precursor protein	1	0.999	21	67	0	67	1	1	2	1	2	2	5	4	2	7	1	0	0	9	18	12	0	0	0	0	0	0	0	0	0	0	0	0	0	0	0	0	1	1	2	1
sp|P12032|TIMP1_MOUSE	P12032	TIMP1_MOUSE	Timp1	205	Mus musculus	1:Experimental evidence at protein level	Metalloproteinase inhibitor 1	1	0.999	5	7	7	7	0	0	0	0	0	0	0	0	0	0	0	0	0	5	1	1	0	0	0	0	0	0	0	0	0	0	0	0	0	5	1	1	0	0	0	0
sp|P12246|SAMP_MOUSE	P12246	SAMP_MOUSE	Apcs	224	Mus musculus	1:Experimental evidence at protein level	Serum amyloid P-component	1	0.999	8	34	31	34	0	0	0	0	0	0	2	0	0	4	0	21	7	0	0	0	0	0	0	0	0	0	2	0	0	4	0	18	7	0	0	0	0	0	0	0
sp|P12265|BGLR_MOUSE	P12265	BGLR_MOUSE	Gusb	648	Mus musculus	1:Experimental evidence at protein level	Beta-glucuronidase	1	0.999	14	28	27	28	0	1	0	0	0	0	7	1	0	3	1	0	0	7	6	2	0	1	0	0	0	0	7	1	0	3	1	0	0	7	6	1	0	1	0	0
sp|P12269|IMDH2_CRIGR	P12269	IMDH2_CRIGR	IMPDH2	514	Cricetulus griseus	1:Experimental evidence at protein level	Inosine-5'-monophosphate dehydrogenase 2	1	0.999	5	12	0	13	1	1	1	0	0	0	3	0	0	0	1	0	0	4	1	0	0	0	0	0	0	0	0	0	0	0	0	0	0	0	0	0	1	1	1	0
sp|P12346|TRFE_RAT	P12346	TRFE_RAT	Tf	698	Rattus norvegicus	1:Experimental evidence at protein level	Serotransferrin	1	0.999	57	8	4	735	0	0	0	0	0	0	1	0	0	0	0	3	2	1	1	0	0	0	0	0	0	0	1	0	0	0	0	1	0	1	1	0	22	29	26	28
sp|P12367|KAP2_MOUSE	P12367	KAP2_MOUSE	Prkar2a	401	Mus musculus	1:Experimental evidence at protein level	cAMP-dependent protein kinase type II-alpha regulatory subunit	1	0.999	18	203	14	203	23	13	12	24	20	23	18	22	18	15	15	0	0	0	0	0	2	1	0	0	1	2	2	2	2	0	2	0	0	0	0	0	23	13	12	24
sp|P12368|KAP2_RAT	P12368	KAP2_RAT	Prkar2a	401	Rattus norvegicus	1:Experimental evidence at protein level	cAMP-dependent protein kinase type II-alpha regulatory subunit	0.9999	0.999	16	8	8	197	1	1	1	1	0	0	1	0	1	1	1	0	0	0	0	0	1	1	1	1	0	0	1	0	1	1	1	0	0	0	0	0	22	13	13	25
sp|P12382|PFKAL_MOUSE	P12382	PFKAL_MOUSE	Pfkl	780	Mus musculus	1:Experimental evidence at protein level	ATP-dependent 6-phosphofructokinase, liver type	1	0.999	18	113	38	113	8	9	7	10	14	17	21	13	3	2	5	0	0	4	0	0	3	5	3	1	4	5	8	5	0	0	4	0	0	0	0	0	8	9	7	10
sp|P12387|CO3_CAVPO	P12387	CO3_CAVPO	C3	1666	Cavia porcellus	1:Experimental evidence at protein level	Complement C3	1	0.9986	36	6	6	401	0	0	0	0	0	0	0	0	0	0	0	0	1	3	2	0	0	0	0	0	0	0	0	0	0	0	0	0	1	3	2	0	12	21	11	15
sp|P12399|CTL2A_MOUSE	P12399	CTL2A_MOUSE	Ctla2a	137	Mus musculus	2:Experimental evidence at transcript level	Protein CTLA-2-alpha	0.9996	0.9987	2	4	3	4	0	0	0	0	0	1	1	1	0	0	1	0	0	0	0	0	0	0	0	0	0	1	0	1	0	0	1	0	0	0	0	0	0	0	0	0
sp|P12791-2|CP2BA_MOUSE	P12791-2	CP2BA_MOUSE	Cyp2b10	491	Mus musculus		Isoform 2 of Cytochrome P450 2B10	1	0.999	8	27	0	27	1	2	4	2	2	8	1	4	0	1	2	0	0	0	0	0	0	0	0	0	0	0	0	0	0	0	0	0	0	0	0	0	1	2	4	2
sp|P12970|RL7A_MOUSE	P12970	RL7A_MOUSE	Rpl7a	266	Mus musculus	1:Experimental evidence at protein level	Large ribosomal subunit protein eL8	1	0.999	15	156	2	156	20	11	9	17	14	14	18	16	12	11	8	0	0	4	2	0	1	0	0	1	0	0	0	0	0	0	0	0	0	0	0	0	20	11	9	17
sp|P13020|GELS_MOUSE	P13020	GELS_MOUSE	Gsn	780	Mus musculus	1:Experimental evidence at protein level	Gelsolin	1	0.999	64	910	8	910	46	37	40	41	34	50	46	58	45	44	40	139	220	24	37	9	0	0	0	0	0	0	0	0	0	0	0	3	5	0	0	0	46	37	40	41
sp|P13084|NPM_RAT	P13084	NPM_RAT	Npm1	292	Rattus norvegicus	1:Experimental evidence at protein level	Nucleophosmin	1	0.999	21	244	0	244	16	16	17	14	16	19	33	21	15	30	14	0	0	3	20	10	0	0	0	0	0	0	0	0	0	0	0	0	0	0	0	0	16	16	17	14
sp|P13437|THIM_RAT	P13437	THIM_RAT	Acaa2	397	Rattus norvegicus	1:Experimental evidence at protein level	3-ketoacyl-CoA thiolase, mitochondrial	0.9999	0.999	13	2	2	184	0	0	0	1	0	0	0	1	0	0	0	0	0	0	0	0	0	0	0	1	0	0	0	1	0	0	0	0	0	0	0	0	14	11	16	17
sp|P13471|RS14_RAT	P13471	RS14_RAT	Rps14	151	Rattus norvegicus	1:Experimental evidence at protein level	Small ribosomal subunit protein uS11	1	0.999	3	34	0	34	0	1	3	5	3	6	5	5	4	2	0	0	0	0	0	0	0	0	0	0	0	0	0	0	0	0	0	0	0	0	0	0	0	1	3	5
sp|P13539|MYH6_MESAU	P13539	MYH6_MESAU	MYH6	1939	Mesocricetus auratus	2:Experimental evidence at transcript level	Myosin-6	1	0.999	35	79	1	80	0	0	8	37	0	2	18	0	9	0	4	0	0	1	0	0	0	0	0	0	0	0	0	0	0	0	1	0	0	0	0	0	0	0	8	37
sp|P13542|MYH8_MOUSE	P13542	MYH8_MOUSE	Myh8	1937	Mus musculus	2:Experimental evidence at transcript level	Myosin-8	0.9981	0.999	11	3	0	27	0	0	0	1	0	2	0	0	0	0	0	0	0	0	0	0	0	0	0	0	0	0	0	0	0	0	0	0	0	0	0	0	0	0	3	11
sp|P13595-2|NCAM1_MOUSE	P13595-2	NCAM1_MOUSE	Ncam1	848	Mus musculus		Isoform 2 of Neural cell adhesion molecule 1	1	0.999	11	14	0	14	0	0	0	0	0	1	0	0	0	0	0	3	1	2	4	3	0	0	0	0	0	0	0	0	0	0	0	0	0	0	0	0	0	0	0	0
sp|P13597-2|ICAM1_MOUSE	P13597-2	ICAM1_MOUSE	Icam1	531	Mus musculus		Isoform 2 of Intercellular adhesion molecule 1	1	0.999	11	97	0	97	6	4	4	7	5	14	11	10	7	25	4	0	0	0	0	0	0	0	0	0	0	0	0	0	0	0	0	0	0	0	0	0	6	4	4	7
sp|P13601|AL1A7_RAT	P13601	AL1A7_RAT	Aldh1a7	501	Rattus norvegicus	1:Experimental evidence at protein level	Aldehyde dehydrogenase, cytosolic 1	1	0.9989	22	7	7	612	1	0	1	0	1	0	2	0	1	1	0	0	0	0	0	0	1	0	1	0	1	0	2	0	1	1	0	0	0	0	0	0	49	39	69	68
sp|P13634|CAH1_MOUSE	P13634	CAH1_MOUSE	Ca1	261	Mus musculus	1:Experimental evidence at protein level	Carbonic anhydrase 1	1	0.999	12	293	174	293	22	23	27	18	24	30	18	27	28	32	37	3	4	0	0	0	16	12	17	7	13	18	12	18	16	17	23	3	2	0	0	0	22	23	27	18
sp|P13635|CERU_RAT	P13635	CERU_RAT	Cp	1059	Rattus norvegicus	1:Experimental evidence at protein level	Ceruloplasmin	1	0.999	54	32	32	310	0	2	1	2	3	1	2	3	2	1	1	2	1	5	3	3	0	2	1	2	3	1	2	3	2	1	1	2	1	5	3	3	4	8	6	11
sp|P13645|K1C10_HUMAN	P13645	K1C10_HUMAN	KRT10	584	Homo sapiens	1:Experimental evidence at protein level	Keratin, type I cytoskeletal 10	1	0.999	43	383	171	396	30	20	18	35	16	18	33	36	21	55	26	9	3	24	8	31	14	9	7	12	6	10	17	18	10	30	8	5	2	7	5	11	31	21	19	36
sp|P13676|ACPH_RAT	P13676	ACPH_RAT	Apeh	732	Rattus norvegicus	1:Experimental evidence at protein level	Acylamino-acid-releasing enzyme	0.9999	0.999	12	5	5	130	0	0	1	0	1	0	0	0	3	0	0	0	0	0	0	0	0	0	1	0	1	0	0	0	3	0	0	0	0	0	0	0	9	9	11	11
sp|P13707|GPDA_MOUSE	P13707	GPDA_MOUSE	Gpd1	349	Mus musculus	1:Experimental evidence at protein level	Glycerol-3-phosphate dehydrogenase [NAD(+)], cytoplasmic	1	0.999	6	14	4	14	1	1	1	1	4	2	0	1	0	0	3	0	0	0	0	0	0	0	0	0	1	1	0	0	0	0	2	0	0	0	0	0	1	1	1	1
sp|P13745|GSTA1_MOUSE	P13745	GSTA1_MOUSE	Gsta1	223	Mus musculus	1:Experimental evidence at protein level	Glutathione S-transferase A1	0.9998	0.9983	9	3	0	90	0	0	0	0	2	0	0	1	0	0	0	0	0	0	0	0	0	0	0	0	0	0	0	0	0	0	0	0	0	0	0	0	8	7	7	10
sp|P13808-2|B3A2_MOUSE	P13808-2	B3A2_MOUSE	Slc4a2	1223	Mus musculus		Isoform B1 of Anion exchange protein 2	0.9146	0.9989	1	2	0	2	0	0	0	0	0	0	0	0	0	1	1	0	0	0	0	0	0	0	0	0	0	0	0	0	0	0	0	0	0	0	0	0	0	0	0	0
sp|P13832|MRLCA_RAT	P13832	MRLCA_RAT	Rlc-a	172	Rattus norvegicus	2:Experimental evidence at transcript level	Myosin regulatory light chain RLC-A	1	0.999	8	148	23	148	11	10	9	17	18	13	21	15	14	11	9	0	0	0	0	0	0	1	0	4	4	3	6	2	1	2	0	0	0	0	0	0	11	10	9	17
sp|P13864-2|DNMT1_MOUSE	P13864-2	DNMT1_MOUSE	Dnmt1	1502	Mus musculus		Isoform 2 of DNA (cytosine-5)-methyltransferase 1	0.9994	0.999	2	2	0	2	0	0	0	0	0	0	0	0	0	0	0	0	0	0	0	2	0	0	0	0	0	0	0	0	0	0	0	0	0	0	0	0	0	0	0	0
sp|P13941|CO3A1_RAT	P13941	CO3A1_RAT	Col3a1	1463	Rattus norvegicus	2:Experimental evidence at transcript level	Collagen alpha-1(III) chain	0.9999	0.999	5	6	0	6	0	0	0	0	0	0	0	0	1	0	0	0	0	3	2	0	0	0	0	0	0	0	0	0	0	0	0	0	0	0	0	0	0	0	0	0
sp|P14046|A1I3_RAT	P14046	A1I3_RAT	A1i3	1477	Rattus norvegicus	1:Experimental evidence at protein level	Alpha-1-inhibitor 3	1	0.999	25	15	15	245	2	2	1	1	1	1	1	1	2	1	0	0	2	0	0	0	2	2	1	1	1	1	1	1	2	1	0	0	2	0	0	0	6	15	7	9
sp|P14106|C1QB_MOUSE	P14106	C1QB_MOUSE	C1qb	253	Mus musculus	1:Experimental evidence at protein level	Complement C1q subcomponent subunit B	1	0.999	3	10	8	10	0	0	0	0	0	0	0	0	0	0	0	6	4	0	0	0	0	0	0	0	0	0	0	0	0	0	0	5	3	0	0	0	0	0	0	0
sp|P14115|RL27A_MOUSE	P14115	RL27A_MOUSE	Rpl27a	148	Mus musculus	1:Experimental evidence at protein level	Large ribosomal subunit protein uL15	1	0.999	3	29	20	29	1	2	5	5	2	3	2	3	3	1	1	0	0	0	1	0	1	2	3	2	2	2	2	2	2	1	0	0	0	0	1	0	1	2	5	5
sp|P14131|RS16_MOUSE	P14131	RS16_MOUSE	Rps16	146	Mus musculus	1:Experimental evidence at protein level	Small ribosomal subunit protein uS9	1	0.999	10	79	0	79	10	3	3	7	7	10	12	5	8	2	2	0	0	7	2	1	0	0	0	0	0	0	0	0	0	0	0	0	0	0	0	0	10	3	3	7
sp|P14148|RL7_MOUSE	P14148	RL7_MOUSE	Rpl7	270	Mus musculus	1:Experimental evidence at protein level	Large ribosomal subunit protein uL30	1	0.999	10	67	28	67	6	2	6	9	3	6	5	10	7	7	5	0	0	0	1	0	3	0	2	3	2	4	3	3	2	3	3	0	0	0	0	0	6	2	6	9
sp|P14152|MDHC_MOUSE	P14152	MDHC_MOUSE	Mdh1	334	Mus musculus	1:Experimental evidence at protein level	Malate dehydrogenase, cytoplasmic	1	0.999	24	350	4	350	18	23	35	34	30	28	38	25	25	32	30	0	0	19	13	0	1	1	1	0	0	0	0	1	0	0	0	0	0	0	0	0	18	23	35	34
sp|P14206|RSSA_MOUSE	P14206	RSSA_MOUSE	Rpsa	295	Mus musculus	1:Experimental evidence at protein level	Small ribosomal subunit protein uS2	1	0.999	16	217	0	217	17	18	15	20	19	15	23	23	23	18	16	0	0	5	3	2	0	0	0	0	0	0	0	0	0	0	0	0	0	0	0	0	17	18	15	20
sp|P14211|CALR_MOUSE	P14211	CALR_MOUSE	Calr	416	Mus musculus	1:Experimental evidence at protein level	Calreticulin	1	0.999	37	542	26	542	40	37	46	47	40	48	47	45	36	70	25	0	0	15	25	21	3	2	0	3	3	1	1	2	2	5	0	0	0	1	0	3	40	37	46	47
sp|P14434|HA2B_MOUSE	P14434	HA2B_MOUSE	H2-Aa	256	Mus musculus	1:Experimental evidence at protein level	H-2 class II histocompatibility antigen, A-B alpha chain	1	0.9989	3	16	0	16	0	1	1	2	2	1	0	3	4	1	1	0	0	0	0	0	0	0	0	0	0	0	0	0	0	0	0	0	0	0	0	0	0	1	1	2
sp|P14483|HB2A_MOUSE	P14483	HB2A_MOUSE	H2-Ab1	265	Mus musculus	1:Experimental evidence at protein level	H-2 class II histocompatibility antigen, A beta chain	1	0.999	6	30	5	30	1	1	1	5	3	5	4	3	3	4	0	0	0	0	0	0	1	0	0	1	0	0	1	1	1	0	0	0	0	0	0	0	1	1	1	5
sp|P14602|HSPB1_MOUSE	P14602	HSPB1_MOUSE	Hspb1	209	Mus musculus	1:Experimental evidence at protein level	Heat shock protein beta-1	1	0.999	13	136	8	136	14	7	12	12	15	15	13	13	10	11	14	0	0	0	0	0	0	0	0	4	0	1	0	0	0	0	3	0	0	0	0	0	14	7	12	12
sp|P14659|HSP72_RAT	P14659	HSP72_RAT	Hspa2	633	Rattus norvegicus	1:Experimental evidence at protein level	Heat shock-related 70 kDa protein 2	1	0.999	48	67	0	667	5	4	1	6	5	12	6	6	7	2	13	0	0	0	0	0	0	0	0	0	0	0	0	0	0	0	0	0	0	0	0	0	45	48	55	52
sp|P14669|ANXA3_RAT	P14669	ANXA3_RAT	Anxa3	324	Rattus norvegicus	1:Experimental evidence at protein level	Annexin A3	1	0.999	12	6	6	181	1	0	0	1	0	0	2	2	0	0	0	0	0	0	0	0	1	0	0	1	0	0	2	2	0	0	0	0	0	0	0	0	12	17	17	15
sp|P14685|PSMD3_MOUSE	P14685	PSMD3_MOUSE	Psmd3	530	Mus musculus	1:Experimental evidence at protein level	26S proteasome non-ATPase regulatory subunit 3	1	0.999	16	97	97	97	5	7	6	12	8	12	8	8	6	2	8	0	0	4	6	5	5	7	6	12	8	12	8	8	6	2	8	0	0	4	6	5	5	7	6	12
sp|P14733|LMNB1_MOUSE	P14733	LMNB1_MOUSE	Lmnb1	588	Mus musculus	1:Experimental evidence at protein level	Lamin-B1	1	0.999	33	191	20	201	12	5	7	16	13	15	30	33	25	22	13	0	0	0	0	0	1	1	1	2	2	1	4	1	3	2	2	0	0	0	0	0	14	5	7	17
sp|P14824|ANXA6_MOUSE	P14824	ANXA6_MOUSE	Anxa6	673	Mus musculus	1:Experimental evidence at protein level	Annexin A6	1	0.999	61	974	346	992	88	84	84	78	80	82	89	93	84	122	88	0	0	2	0	0	35	33	36	31	22	32	26	31	28	40	31	0	0	1	0	0	89	84	85	81
sp|P14841|CYTC_RAT	P14841	CYTC_RAT	Cst3	140	Rattus norvegicus	1:Experimental evidence at protein level	Cystatin-C	1	0.999	10	9	9	33	0	0	0	0	0	0	0	0	0	0	0	0	0	5	4	0	0	0	0	0	0	0	0	0	0	0	0	0	0	5	4	0	0	1	0	0
sp|P14847|CRP_MOUSE	P14847	CRP_MOUSE	Crp	225	Mus musculus	1:Experimental evidence at protein level	C-reactive protein	1	0.999	7	26	26	26	0	0	0	0	0	0	0	0	0	0	0	15	11	0	0	0	0	0	0	0	0	0	0	0	0	0	0	15	11	0	0	0	0	0	0	0
sp|P14869|RLA0_MOUSE	P14869	RLA0_MOUSE	Rplp0	317	Mus musculus	1:Experimental evidence at protein level	Large ribosomal subunit protein uL10	1	0.999	15	205	38	205	16	16	18	14	19	16	18	18	16	17	15	0	0	6	12	4	4	5	4	4	3	1	3	3	3	2	3	0	0	0	3	0	16	16	18	14
sp|P14873|MAP1B_MOUSE	P14873	MAP1B_MOUSE	Map1b	2464	Mus musculus	1:Experimental evidence at protein level	Microtubule-associated protein 1B	1	0.999	5	12	7	12	0	0	0	0	0	2	3	2	1	2	1	0	0	0	0	1	0	0	0	0	0	1	2	2	1	1	0	0	0	0	0	0	0	0	0	0
sp|P15105|GLNA_MOUSE	P15105	GLNA_MOUSE	Glul	373	Mus musculus	1:Experimental evidence at protein level	Glutamine synthetase	1	0.999	9	56	14	56	1	5	3	5	7	7	8	6	5	5	4	0	0	0	0	0	0	2	1	1	3	1	2	1	2	1	0	0	0	0	0	0	1	5	3	5
sp|P15116|CADH2_MOUSE	P15116	CADH2_MOUSE	Cdh2	906	Mus musculus	1:Experimental evidence at protein level	Cadherin-2	1	0.999	31	85	22	85	0	0	0	0	0	0	0	0	0	0	0	0	0	31	36	18	0	0	0	0	0	0	0	0	0	0	0	0	0	5	16	1	0	0	0	0
sp|P15241|K2M2_SHEEP	P15241	K2M2_SHEEP		491	Ovis aries	1:Experimental evidence at protein level	Keratin, type II microfibrillar, component 7C	0.9071	0.9988	2	1	1	10	0	0	1	0	0	0	0	0	0	0	0	0	0	0	0	0	0	0	1	0	0	0	0	0	0	0	0	0	0	0	0	0	1	1	2	2
sp|P15306|TRBM_MOUSE	P15306	TRBM_MOUSE	Thbd	577	Mus musculus	1:Experimental evidence at protein level	Thrombomodulin	1	0.999	6	20	20	20	1	1	1	2	0	1	5	1	2	5	0	0	1	0	0	0	1	1	1	2	0	1	5	1	2	5	0	0	1	0	0	0	1	1	1	2
sp|P15327|PMGE_MOUSE	P15327	PMGE_MOUSE	Bpgm	259	Mus musculus	1:Experimental evidence at protein level	Bisphosphoglycerate mutase	1	0.999	14	215	215	215	24	18	18	20	18	20	17	19	21	20	17	1	2	0	0	0	24	18	18	20	18	20	17	19	21	20	17	1	2	0	0	0	24	18	18	20
sp|P15379-10|CD44_MOUSE	P15379-10	CD44_MOUSE	Cd44	616	Mus musculus		Isoform 8 of CD44 antigen	1	0.999	13	33	0	33	0	0	0	0	0	0	0	0	0	2	0	0	2	11	13	5	0	0	0	0	0	0	0	0	0	0	0	0	0	0	0	0	0	0	0	0
sp|P15429|ENOB_RAT	P15429	ENOB_RAT	Eno3	434	Rattus norvegicus	1:Experimental evidence at protein level	Beta-enolase	1	0.999	40	34	0	290	0	0	0	3	2	1	3	0	2	0	8	0	0	9	5	1	0	0	0	0	0	0	0	0	0	0	0	0	0	0	0	0	16	14	15	20
sp|P15532|NDKA_MOUSE	P15532	NDKA_MOUSE	Nme1	152	Mus musculus	1:Experimental evidence at protein level	Nucleoside diphosphate kinase A	1	0.999	25	73	36	205	3	6	2	4	4	5	13	5	3	8	8	0	0	8	3	1	1	1	1	3	3	2	6	3	0	5	3	0	0	5	3	0	14	13	10	14
sp|P15626|GSTM2_MOUSE	P15626	GSTM2_MOUSE	Gstm2	218	Mus musculus	1:Experimental evidence at protein level	Glutathione S-transferase Mu 2	1	0.999	30	458	224	572	43	29	35	46	42	52	41	49	48	44	26	0	0	0	3	0	19	13	18	22	19	26	16	29	22	26	13	0	0	0	1	0	55	41	43	54
sp|P15864|H12_MOUSE	P15864	H12_MOUSE	H1-2	212	Mus musculus	1:Experimental evidence at protein level	Histone H1.2	1	0.999	29	184	68	406	18	16	16	18	17	13	15	19	13	20	17	0	0	0	2	0	9	7	5	8	3	5	5	8	5	6	7	0	0	0	0	0	41	33	36	33
sp|P15943-2|APLP2_RAT	P15943-2	APLP2_RAT	Aplp2	753	Rattus norvegicus		Isoform B of Amyloid beta precursor like protein 2	1	0.999	14	23	0	25	0	0	0	0	0	0	0	0	0	0	0	0	0	5	10	8	0	0	0	0	0	0	0	0	0	0	0	0	0	0	0	0	0	0	0	0
sp|P16015|CAH3_MOUSE	P16015	CAH3_MOUSE	Ca3	260	Mus musculus	1:Experimental evidence at protein level	Carbonic anhydrase 3	1	0.999	15	142	90	145	2	9	6	21	39	23	2	8	6	0	15	5	6	0	0	0	1	7	5	12	23	14	2	7	4	0	10	3	2	0	0	0	2	9	7	21
sp|P16045|LEG1_MOUSE	P16045	LEG1_MOUSE	Lgals1	135	Mus musculus	1:Experimental evidence at protein level	Galectin-1	1	0.999	21	232	77	232	13	15	16	15	19	21	22	16	19	15	8	0	0	22	25	6	5	5	5	4	8	7	7	6	7	6	2	0	0	7	4	4	13	15	16	15
sp|P16052|GNAS_CRILO	P16052	GNAS_CRILO	GNAS	394	Cricetulus longicaudatus	2:Experimental evidence at transcript level	Guanine nucleotide-binding protein G(s) subunit alpha	1	0.999	12	26	0	37	4	0	0	2	3	2	6	2	0	0	0	0	0	3	1	3	0	0	0	0	0	0	0	0	0	0	0	0	0	0	0	0	4	1	0	3
sp|P16056|MET_MOUSE	P16056	MET_MOUSE	Met	1379	Mus musculus	1:Experimental evidence at protein level	Hepatocyte growth factor receptor	1	0.999	22	48	21	48	0	0	0	0	0	0	0	0	0	0	0	0	0	19	19	10	0	0	0	0	0	0	0	0	0	0	0	0	0	7	8	6	0	0	0	0
sp|P16110|LEG3_MOUSE	P16110	LEG3_MOUSE	Lgals3	264	Mus musculus	1:Experimental evidence at protein level	Galectin-3	1	0.999	9	32	9	32	0	0	0	0	0	0	10	6	10	6	0	0	0	0	0	0	0	0	0	0	0	0	2	2	4	1	0	0	0	0	0	0	0	0	0	0
sp|P16125|LDHB_MOUSE	P16125	LDHB_MOUSE	Ldhb	334	Mus musculus	1:Experimental evidence at protein level	L-lactate dehydrogenase B chain	1	0.999	30	216	21	251	12	14	14	15	19	17	19	19	17	16	19	1	0	20	10	4	1	2	1	1	1	1	1	2	1	1	1	0	0	3	2	3	13	15	15	16
sp|P16254|SRP14_MOUSE	P16254	SRP14_MOUSE	Srp14	110	Mus musculus	1:Experimental evidence at protein level	Signal recognition particle 14 kDa protein	0.9996	0.999	2	20	20	20	2	1	1	1	2	3	3	2	2	2	1	0	0	0	0	0	2	1	1	1	2	3	3	2	2	2	1	0	0	0	0	0	2	1	1	1
sp|P16294|FA9_MOUSE	P16294	FA9_MOUSE	F9	471	Mus musculus	2:Experimental evidence at transcript level	Coagulation factor IX	1	0.999	4	8	3	8	0	0	0	0	0	0	0	0	0	0	0	3	5	0	0	0	0	0	0	0	0	0	0	0	0	0	0	1	2	0	0	0	0	0	0	0
sp|P16301|LCAT_MOUSE	P16301	LCAT_MOUSE	Lcat	438	Mus musculus	1:Experimental evidence at protein level	Phosphatidylcholine-sterol acyltransferase	1	0.999	9	40	25	40	0	0	0	0	0	0	0	0	0	0	0	15	20	0	3	2	0	0	0	0	0	0	0	0	0	0	0	8	12	0	3	2	0	0	0	0
sp|P16303|EST1D_RAT	P16303	EST1D_RAT	Ces1d	565	Rattus norvegicus	1:Experimental evidence at protein level	Carboxylesterase 1D	1	0.999	15	8	8	159	0	0	0	0	2	0	1	1	2	1	0	0	1	0	0	0	0	0	0	0	2	0	1	1	2	1	0	0	1	0	0	0	12	9	17	10
sp|P16332|MUTA_MOUSE	P16332	MUTA_MOUSE	Mmut	748	Mus musculus	1:Experimental evidence at protein level	Methylmalonyl-CoA mutase, mitochondrial	1	0.999	4	6	6	6	0	1	0	0	0	1	1	3	0	0	0	0	0	0	0	0	0	1	0	0	0	1	1	3	0	0	0	0	0	0	0	0	0	1	0	0
sp|P16406|AMPE_MOUSE	P16406	AMPE_MOUSE	Enpep	945	Mus musculus	1:Experimental evidence at protein level	Glutamyl aminopeptidase	1	0.999	7	18	13	18	0	1	0	2	2	2	1	6	0	4	0	0	0	0	0	0	0	1	0	1	1	1	0	5	0	4	0	0	0	0	0	0	0	1	0	2
sp|P16446|PIPNA_RAT	P16446	PIPNA_RAT	Pitpna	271	Rattus norvegicus	1:Experimental evidence at protein level	Phosphatidylinositol transfer protein alpha isoform	1	0.999	15	66	0	66	10	3	5	5	8	8	12	5	6	2	2	0	0	0	0	0	0	0	0	0	0	0	0	0	0	0	0	0	0	0	0	0	10	3	5	5
sp|P16546-2|SPTN1_MOUSE	P16546-2	SPTN1_MOUSE	Sptan1	2452	Mus musculus		Isoform 2 of Spectrin alpha chain, non-erythrocytic 1	1	0.999	156	21	21	1807	2	0	0	4	2	3	1	4	1	1	3	0	0	0	0	0	2	0	0	4	2	3	1	4	1	1	3	0	0	0	0	0	111	111	138	178
sp|P16546|SPTN1_MOUSE	P16546	SPTN1_MOUSE	Sptan1	2472	Mus musculus	1:Experimental evidence at protein level	Spectrin alpha chain, non-erythrocytic 1	1	0.999	157	1810	0	1810	110	112	140	175	159	186	168	218	193	145	175	0	0	19	9	1	0	0	0	0	0	0	0	0	0	0	0	0	0	0	0	0	110	112	140	175
sp|P16612-2|VEGFA_RAT	P16612-2	VEGFA_RAT	Vegfa	190	Rattus norvegicus		Isoform VEGF-A164 of Vascular endothelial growth factor A	1	0.999	3	9	0	9	0	0	0	0	0	0	0	0	0	0	0	0	0	2	5	2	0	0	0	0	0	0	0	0	0	0	0	0	0	0	0	0	0	0	0	0
sp|P16638|ACLY_RAT	P16638	ACLY_RAT	Acly	1100	Rattus norvegicus	1:Experimental evidence at protein level	ATP-citrate synthase	1	0.999	48	5	5	631	0	0	0	1	0	1	1	1	1	0	0	0	0	0	0	0	0	0	0	1	0	1	1	1	1	0	0	0	0	0	0	0	53	37	42	57
sp|P16675|PPGB_MOUSE	P16675	PPGB_MOUSE	Ctsa	474	Mus musculus	1:Experimental evidence at protein level	Lysosomal protective protein	1	0.999	8	80	80	80	4	4	2	6	8	6	8	11	6	10	2	0	0	4	5	4	4	4	2	6	8	6	8	11	6	10	2	0	0	4	5	4	4	4	2	6
sp|P16858|G3P_MOUSE	P16858	G3P_MOUSE	Gapdh	333	Mus musculus	1:Experimental evidence at protein level	Glyceraldehyde-3-phosphate dehydrogenase	1	0.999	35	637	105	637	46	50	36	60	58	66	92	52	56	39	39	1	1	25	14	2	8	12	2	5	10	14	17	10	10	8	9	0	0	0	0	0	46	50	36	60
sp|P17047-2|LAMP2_MOUSE	P17047-2	LAMP2_MOUSE	Lamp2	416	Mus musculus		Isoform LAMP-2B of Lysosome-associated membrane glycoprotein 2	1	0.999	5	44	0	44	1	2	2	1	3	2	3	6	3	3	4	0	0	8	6	0	0	0	0	0	0	0	0	0	0	0	0	0	0	0	0	0	1	2	2	1
sp|P17074|RS19_RAT	P17074	RS19_RAT	Rps19	145	Rattus norvegicus	1:Experimental evidence at protein level	Small ribosomal subunit protein eS19	1	0.999	12	70	0	70	7	7	5	6	10	11	8	4	8	1	1	0	0	1	1	0	0	0	0	0	0	0	0	0	0	0	0	0	0	0	0	0	7	7	5	6
sp|P17078|RL35_RAT	P17078	RL35_RAT	Rpl35	123	Rattus norvegicus	1:Experimental evidence at protein level	Large ribosomal subunit protein uL29	0.9212	0.999	1	3	0	3	0	0	1	0	1	0	0	0	1	0	0	0	0	0	0	0	0	0	0	0	0	0	0	0	0	0	0	0	0	0	0	0	0	0	1	0
sp|P17095|HMGA1_MOUSE	P17095	HMGA1_MOUSE	Hmga1	107	Mus musculus	1:Experimental evidence at protein level	High mobility group protein HMG-I/HMG-Y	1	0.999	4	46	0	46	0	0	5	4	4	5	5	6	5	7	4	0	0	1	0	0	0	0	0	0	0	0	0	0	0	0	0	0	0	0	0	0	0	0	5	4
sp|P17136|RSMB_RAT	P17136	RSMB_RAT	Snrpb	231	Rattus norvegicus	2:Experimental evidence at transcript level	Small nuclear ribonucleoprotein-associated protein B	1	0.999	5	22	0	22	1	0	1	2	1	1	9	2	3	1	1	0	0	0	0	0	0	0	0	0	0	0	0	0	0	0	0	0	0	0	0	0	1	0	1	2
sp|P17182|ENOA_MOUSE	P17182	ENOA_MOUSE	Eno1	434	Mus musculus	1:Experimental evidence at protein level	Alpha-enolase	1	0.999	78	1036	116	1040	62	80	65	67	76	65	103	69	37	24	76	17	0	126	128	41	6	16	9	7	10	9	14	6	4	2	7	3	0	6	13	4	62	80	65	67
sp|P17220|PSA2_RAT	P17220	PSA2_RAT	Psma2	234	Rattus norvegicus	1:Experimental evidence at protein level	Proteasome subunit alpha type-2	1	0.999	17	145	0	145	15	9	12	10	7	13	9	15	10	20	9	0	0	10	5	1	0	0	0	0	0	0	0	0	0	0	0	0	0	0	0	0	15	9	12	10
sp|P17225-2|PTBP1_MOUSE	P17225-2	PTBP1_MOUSE	Ptbp1	529	Mus musculus		Isoform 2 of Polypyrimidine tract-binding protein 1	1	0.999	13	165	0	165	12	10	11	17	15	16	19	23	18	10	14	0	0	0	0	0	0	0	0	0	0	0	0	0	0	0	0	0	0	0	0	0	12	10	11	17
sp|P17244|G3P_CRIGR	P17244	G3P_CRIGR	GAPDH	333	Cricetulus griseus	2:Experimental evidence at transcript level	Glyceraldehyde-3-phosphate dehydrogenase	0.9899	0.999	23	5	0	338	0	0	0	0	0	5	0	0	0	0	0	0	0	0	0	0	0	0	0	0	0	0	0	0	0	0	0	0	0	0	0	0	28	26	19	34
sp|P17426-2|AP2A1_MOUSE	P17426-2	AP2A1_MOUSE	Ap2a1	955	Mus musculus		Isoform B of AP-2 complex subunit alpha-1	1	0.999	16	17	0	59	0	2	0	0	3	4	2	4	0	0	1	0	0	1	0	0	0	0	0	0	0	0	0	0	0	0	0	0	0	0	0	0	4	4	4	3
sp|P17427|AP2A2_MOUSE	P17427	AP2A2_MOUSE	Ap2a2	938	Mus musculus	1:Experimental evidence at protein level	AP-2 complex subunit alpha-2	1	0.999	20	105	0	105	11	5	5	9	11	16	19	13	3	7	4	0	0	2	0	0	0	0	0	0	0	0	0	0	0	0	0	0	0	0	0	0	11	5	5	9
sp|P17515|CXL10_MOUSE	P17515	CXL10_MOUSE	Cxcl10	98	Mus musculus	1:Experimental evidence at protein level	C-X-C motif chemokine 10	0.9214	0.999	1	1	1	1	0	0	0	0	0	0	0	0	0	0	0	0	0	0	1	0	0	0	0	0	0	0	0	0	0	0	0	0	0	0	1	0	0	0	0	0
sp|P17563|SBP1_MOUSE	P17563	SBP1_MOUSE	Selenbp1	472	Mus musculus	1:Experimental evidence at protein level	Methanethiol oxidase	1	0.999	64	1959	504	1959	141	169	178	173	177	183	207	207	184	193	140	1	0	5	1	0	37	48	50	49	45	40	60	57	53	39	26	0	0	0	0	0	141	169	178	173
sp|P17710-2|HXK1_MOUSE	P17710-2	HXK1_MOUSE	Hk1	945	Mus musculus		Isoform HK1-SB of Hexokinase-1	1	0.999	28	158	0	158	12	11	5	13	16	13	23	21	7	13	14	0	0	9	1	0	0	0	0	0	0	0	0	0	0	0	0	0	0	0	0	0	12	11	5	13
sp|P17742|PPIA_MOUSE	P17742	PPIA_MOUSE	Ppia	164	Mus musculus	1:Experimental evidence at protein level	Peptidyl-prolyl cis-trans isomerase A	1	0.999	42	997	54	997	72	77	83	83	77	85	107	90	84	104	36	7	5	37	32	18	3	5	2	1	3	4	4	4	3	3	4	0	0	5	8	5	72	77	83	83
sp|P17751-2|TPIS_MOUSE	P17751-2	TPIS_MOUSE	Tpi1	299	Mus musculus		Isoform 2 of Triosephosphate isomerase	1	0.999	45	724	0	724	39	50	42	53	47	42	63	54	50	52	28	12	0	88	87	17	0	0	0	0	0	0	0	0	0	0	0	0	0	0	0	0	39	50	42	53
sp|P17879|HS71B_MOUSE	P17879	HS71B_MOUSE	Hspa1b	642	Mus musculus	1:Experimental evidence at protein level	Heat shock 70 kDa protein 1B	0.9998	0.9971	48	3	3	369	0	0	0	0	0	2	0	0	0	1	0	0	0	0	0	0	0	0	0	0	0	2	0	0	0	1	0	0	0	0	0	0	25	21	20	26
sp|P17918|PCNA_MOUSE	P17918	PCNA_MOUSE	Pcna	261	Mus musculus	1:Experimental evidence at protein level	Proliferating cell nuclear antigen	1	0.999	13	48	1	48	2	2	3	2	0	0	9	2	0	0	0	0	0	12	12	4	0	0	0	0	0	0	1	0	0	0	0	0	0	0	0	0	2	2	3	2
sp|P18163|ACSL1_RAT	P18163	ACSL1_RAT	Acsl1	699	Rattus norvegicus	1:Experimental evidence at protein level	Long-chain-fatty-acid--CoA ligase 1	0.9915	0.9985	2	2	0	2	0	0	0	0	1	0	1	0	0	0	0	0	0	0	0	0	0	0	0	0	0	0	0	0	0	0	0	0	0	0	0	0	0	0	0	0
sp|P18242|CATD_MOUSE	P18242	CATD_MOUSE	Ctsd	410	Mus musculus	1:Experimental evidence at protein level	Cathepsin D	1	0.999	32	207	120	207	17	8	10	8	12	13	18	15	12	14	7	0	0	31	27	15	12	2	4	6	7	7	11	10	5	7	6	0	0	17	14	12	17	8	10	8
sp|P18266|GSK3B_RAT	P18266	GSK3B_RAT	Gsk3b	420	Rattus norvegicus	1:Experimental evidence at protein level	Glycogen synthase kinase-3 beta	1	0.999	3	8	0	8	1	0	0	1	0	1	2	3	0	0	0	0	0	0	0	0	0	0	0	0	0	0	0	0	0	0	0	0	0	0	0	0	1	0	0	1
sp|P18337|LYAM1_MOUSE	P18337	LYAM1_MOUSE	Sell	372	Mus musculus	1:Experimental evidence at protein level	L-selectin	0.9986	0.9989	2	4	4	4	0	0	0	0	0	0	0	0	0	0	0	1	3	0	0	0	0	0	0	0	0	0	0	0	0	0	0	1	3	0	0	0	0	0	0	0
sp|P18395|CSDE1_RAT	P18395	CSDE1_RAT	Csde1	798	Rattus norvegicus	2:Experimental evidence at transcript level	Cold shock domain-containing protein E1	1	0.999	4	10	0	10	1	1	1	2	0	1	1	1	1	1	0	0	0	0	0	0	0	0	0	0	0	0	0	0	0	0	0	0	0	0	0	0	1	1	1	2
sp|P18406|CCN1_MOUSE	P18406	CCN1_MOUSE	Ccn1	379	Mus musculus	1:Experimental evidence at protein level	CCN family member 1	1	0.999	7	17	2	17	0	0	0	0	0	0	0	0	0	0	0	0	0	7	8	2	0	0	0	0	0	0	0	0	0	0	0	0	0	0	2	0	0	0	0	0
sp|P18420|PSA1_RAT	P18420	PSA1_RAT	Psma1	263	Rattus norvegicus	1:Experimental evidence at protein level	Proteasome subunit alpha type-1	1	0.999	18	3	3	148	1	1	1	0	0	0	0	0	0	0	0	0	0	0	0	0	1	1	1	0	0	0	0	0	0	0	0	0	0	0	0	0	14	7	10	9
sp|P18437|HMGN2_RAT	P18437	HMGN2_RAT	Hmgn2	90	Rattus norvegicus	1:Experimental evidence at protein level	Non-histone chromosomal protein HMG-17	1	0.999	10	159	95	159	10	16	7	12	13	18	23	11	11	32	5	0	0	1	0	0	2	10	4	10	8	10	16	7	7	17	4	0	0	0	0	0	10	16	7	12
sp|P18525|HVM54_MOUSE	P18525	HVM54_MOUSE		117	Mus musculus	1:Experimental evidence at protein level	Ig heavy chain V region 5-84	0.9937	0.999	3	4	4	8	0	0	0	0	0	0	1	0	0	0	0	2	1	0	0	0	0	0	0	0	0	0	1	0	0	0	0	2	1	0	0	0	0	0	0	0
sp|P18526|HVM55_MOUSE	P18526	HVM55_MOUSE		117	Mus musculus	1:Experimental evidence at protein level	Ig heavy chain V region 345	1	0.999	4	20	0	20	0	0	0	0	0	0	1	0	0	0	1	12	6	0	0	0	0	0	0	0	0	0	0	0	0	0	0	0	0	0	0	0	0	0	0	0
sp|P18527|HVM56_MOUSE	P18527	HVM56_MOUSE		97	Mus musculus	1:Experimental evidence at protein level	Ig heavy chain V region 914	0.9875	0.999	2	1	1	4	0	0	0	0	0	0	0	0	0	0	0	0	1	0	0	0	0	0	0	0	0	0	0	0	0	0	0	0	1	0	0	0	0	0	0	0
sp|P18529|HVM58_MOUSE	P18529	HVM58_MOUSE		117	Mus musculus	1:Experimental evidence at protein level	Ig heavy chain V region 5-76	1	0.999	2	3	3	6	0	0	0	0	0	0	0	0	0	0	0	2	1	0	0	0	0	0	0	0	0	0	0	0	0	0	0	2	1	0	0	0	0	0	0	0
sp|P18531|HVM60_MOUSE	P18531	HVM60_MOUSE	Ighv3-6	116	Mus musculus	1:Experimental evidence at protein level	Ig heavy chain V region 3-6	1	0.999	5	12	5	12	0	0	0	0	0	0	0	1	1	0	0	6	2	1	1	0	0	0	0	0	0	0	0	0	0	0	0	4	1	0	0	0	0	0	0	0
sp|P18572-2|BASI_MOUSE	P18572-2	BASI_MOUSE	Bsg	273	Mus musculus		Isoform 2 of Basigin	1	0.999	5	11	3	11	0	0	0	0	0	0	0	0	0	0	0	0	0	5	3	3	0	0	0	0	0	0	0	0	0	0	0	0	0	0	2	1	0	0	0	0
sp|P18608|HMGN1_MOUSE	P18608	HMGN1_MOUSE	Hmgn1	96	Mus musculus	1:Experimental evidence at protein level	Non-histone chromosomal protein HMG-14	1	0.999	3	18	18	18	1	1	1	1	1	1	1	1	0	3	1	0	0	1	2	3	1	1	1	1	1	1	1	1	0	3	1	0	0	1	2	3	1	1	1	1
sp|P18653|KS6A1_MOUSE	P18653	KS6A1_MOUSE	Rps6ka1	724	Mus musculus	1:Experimental evidence at protein level	Ribosomal protein S6 kinase alpha-1	1	0.999	7	13	2	13	2	0	0	1	2	4	2	2	0	0	0	0	0	0	0	0	0	0	0	0	0	1	0	1	0	0	0	0	0	0	0	0	2	0	0	1
sp|P18666|ML12B_RAT	P18666	ML12B_RAT	Myl12b	172	Rattus norvegicus	1:Experimental evidence at protein level	Myosin regulatory light chain 12B	0	0.999	8	15	0	140	0	2	0	0	1	4	1	4	0	2	1	0	0	0	0	0	0	0	0	0	0	0	0	0	0	0	0	0	0	0	0	0	11	11	9	13
sp|P18707|HBB_MESBR	P18707	HBB_MESBR	HBB	146	Mesocricetus brandti	1:Experimental evidence at protein level	Hemoglobin subunit beta	1	0.999	12	59	10	343	3	3	8	6	9	3	5	2	10	8	2	0	0	0	0	0	2	2	3	1	0	0	0	0	1	0	1	0	0	0	0	0	23	32	40	39
sp|P18757|CGL_RAT	P18757	CGL_RAT	Cth	398	Rattus norvegicus	1:Experimental evidence at protein level	Cystathionine gamma-lyase	0.8119	0.9973	1	2	0	2	0	0	0	0	0	1	1	0	0	0	0	0	0	0	0	0	0	0	0	0	0	0	0	0	0	0	0	0	0	0	0	0	0	0	0	0
sp|P18760|COF1_MOUSE	P18760	COF1_MOUSE	Cfl1	166	Mus musculus	1:Experimental evidence at protein level	Cofilin-1	1	0.999	27	330	30	330	29	17	27	26	26	25	32	25	26	22	10	1	0	27	31	6	3	1	2	1	4	2	2	1	3	2	1	0	0	2	6	0	29	17	27	26
sp|P18761|CAH6_MOUSE	P18761	CAH6_MOUSE	Ca6	317	Mus musculus	1:Experimental evidence at protein level	Carbonic anhydrase 6	1	0.999	10	36	36	36	0	0	0	0	0	0	0	0	0	0	0	0	0	12	16	8	0	0	0	0	0	0	0	0	0	0	0	0	0	12	16	8	0	0	0	0
sp|P18828-2|SDC1_MOUSE	P18828-2	SDC1_MOUSE	Sdc1	267	Mus musculus		Isoform 2 of Syndecan-1	0.9948	0.9965	2	2	0	2	0	1	0	0	0	0	0	0	0	0	0	0	0	0	0	1	0	0	0	0	0	0	0	0	0	0	0	0	0	0	0	0	0	1	0	0
sp|P19001|K1C19_MOUSE	P19001	K1C19_MOUSE	Krt19	403	Mus musculus	1:Experimental evidence at protein level	Keratin, type I cytoskeletal 19	1	0.999	15	39	30	83	9	2	3	3	2	4	1	6	4	1	4	0	0	0	0	0	8	1	2	3	2	4	1	4	4	0	1	0	0	0	0	0	16	3	5	6
sp|P19014|HBA_CRIGA	P19014	HBA_CRIGA	HBA	142	Cricetomys gambianus	1:Experimental evidence at protein level	Hemoglobin subunit alpha	1	0.999	74	594	579	10767	46	49	49	41	70	52	43	57	63	48	56	2	15	0	2	1	44	49	49	41	70	52	41	56	61	48	56	0	11	0	1	0	807	1092	1294	1037
sp|P19096|FAS_MOUSE	P19096	FAS_MOUSE	Fasn	2504	Mus musculus	1:Experimental evidence at protein level	Fatty acid synthase	1	0.999	141	1348	711	1348	119	116	108	118	174	129	117	132	48	21	94	0	0	84	68	20	69	58	51	62	94	74	64	71	26	14	46	0	0	42	27	13	119	116	108	118
sp|P19123|TNNC1_MOUSE	P19123	TNNC1_MOUSE	Tnnc1	161	Mus musculus	1:Experimental evidence at protein level	Troponin C, slow skeletal and cardiac muscles	0.8856	0.9985	1	1	1	1	0	0	0	1	0	0	0	0	0	0	0	0	0	0	0	0	0	0	0	1	0	0	0	0	0	0	0	0	0	0	0	0	0	0	0	1
sp|P19139|CSK21_RAT	P19139	CSK21_RAT	Csnk2a1	391	Rattus norvegicus	1:Experimental evidence at protein level	Casein kinase II subunit alpha	1	0.999	13	85	0	85	8	2	3	3	5	10	13	11	10	15	5	0	0	0	0	0	0	0	0	0	0	0	0	0	0	0	0	0	0	0	0	0	8	2	3	3
sp|P19157|GSTP1_MOUSE	P19157	GSTP1_MOUSE	Gstp1	210	Mus musculus	1:Experimental evidence at protein level	Glutathione S-transferase P 1	1	0.999	21	477	189	477	38	37	34	40	47	38	56	32	46	43	32	0	0	20	12	2	19	11	14	17	19	16	23	12	22	16	10	0	0	6	4	0	38	37	34	40
sp|P19221|THRB_MOUSE	P19221	THRB_MOUSE	F2	618	Mus musculus	1:Experimental evidence at protein level	Prothrombin	1	0.999	38	423	176	423	13	12	12	21	14	12	28	22	21	25	7	119	106	7	2	2	6	7	6	10	6	6	12	13	10	13	4	48	35	0	0	0	13	12	12	21
sp|P19253|RL13A_MOUSE	P19253	RL13A_MOUSE	Rpl13a	203	Mus musculus	1:Experimental evidence at protein level	Large ribosomal subunit protein uL13	1	0.999	4	15	0	15	2	0	0	1	2	2	2	2	2	2	0	0	0	0	0	0	0	0	0	0	0	0	0	0	0	0	0	0	0	0	0	0	2	0	0	1
sp|P19324|SERPH_MOUSE	P19324	SERPH_MOUSE	Serpinh1	417	Mus musculus	1:Experimental evidence at protein level	Serpin H1	1	0.999	12	31	3	31	3	0	0	9	2	3	1	0	2	2	0	0	0	7	2	0	0	0	0	1	0	0	0	0	0	0	0	0	0	2	0	0	3	0	0	9
sp|P19836|PCY1A_RAT	P19836	PCY1A_RAT	Pcyt1a	367	Rattus norvegicus	1:Experimental evidence at protein level	Choline-phosphate cytidylyltransferase A	0.9991	0.9985	2	3	0	3	1	1	0	0	0	0	0	0	0	0	1	0	0	0	0	0	0	0	0	0	0	0	0	0	0	0	0	0	0	0	0	0	1	1	0	0
sp|P19944|RLA1_RAT	P19944	RLA1_RAT	Rplp1	114	Rattus norvegicus	3:Protein inferred from homology	Large ribosomal subunit protein P1	0.9988	0.999	2	2	2	4	0	0	0	0	0	2	0	0	0	0	0	0	0	0	0	0	0	0	0	0	0	2	0	0	0	0	0	0	0	0	0	0	0	0	0	0
sp|P19973|LSP1_MOUSE	P19973	LSP1_MOUSE	Lsp1	330	Mus musculus	1:Experimental evidence at protein level	Lymphocyte-specific protein 1	1	0.999	11	93	3	93	7	7	8	7	5	7	12	13	10	10	7	0	0	0	0	0	0	0	0	0	0	0	2	0	0	1	0	0	0	0	0	0	7	7	8	7
sp|P20060|HEXB_MOUSE	P20060	HEXB_MOUSE	Hexb	536	Mus musculus	1:Experimental evidence at protein level	Beta-hexosaminidase subunit beta	1	0.999	4	7	6	7	0	0	0	0	0	1	5	0	1	0	0	0	0	0	0	0	0	0	0	0	0	1	4	0	1	0	0	0	0	0	0	0	0	0	0	0
sp|P20065-2|TYB4_MOUSE	P20065-2	TYB4_MOUSE	Tmsb4x	44	Mus musculus		Isoform Short of Thymosin beta-4	1	0.999	5	83	0	83	8	9	5	7	8	10	8	7	9	7	5	0	0	0	0	0	0	0	0	0	0	0	0	0	0	0	0	0	0	0	0	0	8	9	5	7
sp|P20108|PRDX3_MOUSE	P20108	PRDX3_MOUSE	Prdx3	257	Mus musculus	1:Experimental evidence at protein level	Thioredoxin-dependent peroxide reductase, mitochondrial	1	0.999	13	170	41	171	14	8	12	15	15	14	20	17	17	24	9	0	0	3	1	1	3	2	3	4	5	4	4	2	2	7	2	0	0	2	1	0	14	8	12	15
sp|P20152|VIME_MOUSE	P20152	VIME_MOUSE	Vim	466	Mus musculus	1:Experimental evidence at protein level	Vimentin	1	0.999	52	722	31	798	82	27	83	67	63	87	42	65	59	44	43	1	0	19	27	13	4	1	3	2	3	3	2	3	3	3	4	0	0	0	0	0	88	32	91	75
sp|P20650|PPM1A_RAT	P20650	PPM1A_RAT	Ppm1a	382	Rattus norvegicus	1:Experimental evidence at protein level	Protein phosphatase 1A	1	0.999	5	16	0	16	0	2	0	3	4	2	2	0	1	0	2	0	0	0	0	0	0	0	0	0	0	0	0	0	0	0	0	0	0	0	0	0	0	2	0	3
sp|P20759|IGHG1_RAT	P20759	IGHG1_RAT		326	Rattus norvegicus	1:Experimental evidence at protein level	Ig gamma-1 chain C region	1	0.999	5	8	6	29	0	0	0	0	0	0	0	0	0	0	0	5	1	0	2	0	0	0	0	0	0	0	0	0	0	0	0	5	1	0	0	0	1	1	1	2
sp|P20854|HBA_CTEGU	P20854	HBA_CTEGU	HBA	141	Ctenodactylus gundi	1:Experimental evidence at protein level	Hemoglobin subunit alpha	1	0.999	70	151	151	4990	12	7	11	12	27	7	8	9	19	11	26	0	1	0	1	0	12	7	11	12	27	7	8	9	19	11	26	0	1	0	1	0	369	531	584	479
sp|P20855|HBB_CTEGU	P20855	HBB_CTEGU	HBB	146	Ctenodactylus gundi	1:Experimental evidence at protein level	Hemoglobin subunit beta	1	0.999	25	71	70	2696	8	9	9	6	3	9	5	6	7	3	6	0	0	0	0	0	8	8	9	6	3	9	5	6	7	3	6	0	0	0	0	0	209	258	269	248
sp|P20918|PLMN_MOUSE	P20918	PLMN_MOUSE	Plg	812	Mus musculus	1:Experimental evidence at protein level	Plasminogen	1	0.999	80	612	420	612	9	5	3	8	3	7	16	10	7	21	9	261	234	6	10	3	4	4	2	7	2	4	11	9	4	16	8	192	154	0	3	0	9	5	3	8
sp|P21107-2|TPM3_MOUSE	P21107-2	TPM3_MOUSE	Tpm3	248	Mus musculus		Isoform 2 of Tropomyosin alpha-3 chain	1	0.999	37	472	0	523	37	37	40	46	43	43	48	42	29	46	34	0	0	8	13	6	0	0	0	0	0	0	0	0	0	0	0	0	0	0	0	0	43	40	44	48
sp|P21107|TPM3_MOUSE	P21107	TPM3_MOUSE	Tpm3	285	Mus musculus	1:Experimental evidence at protein level	Tropomyosin alpha-3 chain	1	0.999	28	75	2	380	5	8	3	9	4	4	2	9	5	8	4	0	0	3	5	6	0	0	0	1	1	0	0	0	0	0	0	0	0	0	0	0	30	32	27	40
sp|P21180|CO2_MOUSE	P21180	CO2_MOUSE	C2	760	Mus musculus	1:Experimental evidence at protein level	Complement C2	1	0.999	79	227	6	227	0	0	0	0	0	0	1	0	0	0	0	12	6	88	90	30	0	0	0	0	0	0	0	0	0	0	0	1	0	2	2	1	0	0	0	0
sp|P21278|GNA11_MOUSE	P21278	GNA11_MOUSE	Gna11	359	Mus musculus	1:Experimental evidence at protein level	Guanine nucleotide-binding protein subunit alpha-11	0.9874	0.999	3	11	0	12	1	0	1	1	1	4	1	1	0	1	0	0	0	0	0	0	0	0	0	0	0	0	0	0	0	0	0	0	0	0	0	0	1	0	1	1
sp|P21279|GNAQ_MOUSE	P21279	GNAQ_MOUSE	Gnaq	359	Mus musculus	1:Experimental evidence at protein level	Guanine nucleotide-binding protein G(q) subunit alpha	0.9999	0.9968	4	4	0	5	0	0	0	0	0	3	0	0	0	0	0	0	0	1	0	0	0	0	0	0	0	0	0	0	0	0	0	0	0	0	0	0	0	0	0	0
sp|P21300|ALD1_MOUSE	P21300	ALD1_MOUSE	Akr1b7	316	Mus musculus	1:Experimental evidence at protein level	Aldo-keto reductase family 1 member B7	0.9989	0.999	6	2	2	53	0	0	0	1	0	1	0	0	0	0	0	0	0	0	0	0	0	0	0	1	0	1	0	0	0	0	0	0	0	0	0	0	3	4	1	4
sp|P21460|CYTC_MOUSE	P21460	CYTC_MOUSE	Cst3	140	Mus musculus	1:Experimental evidence at protein level	Cystatin-C	1	0.999	21	94	70	94	0	1	1	0	0	0	5	0	0	1	2	1	3	30	28	22	0	0	1	0	0	0	1	0	0	0	0	1	2	22	24	19	0	1	1	0
sp|P21570|ANGI_MOUSE	P21570	ANGI_MOUSE	Ang	145	Mus musculus	1:Experimental evidence at protein level	Angiogenin	0.9197	0.999	1	1	1	1	0	0	0	0	0	0	0	0	0	1	0	0	0	0	0	0	0	0	0	0	0	0	0	0	0	1	0	0	0	0	0	0	0	0	0	0
sp|P21575-2|DYN1_RAT	P21575-2	DYN1_RAT	Dnm1	851	Rattus norvegicus		Isoform 2 of Dynamin-1	0	0.9988	7	3	0	39	0	0	1	0	0	0	0	1	0	1	0	0	0	0	0	0	0	0	0	0	0	0	0	0	0	0	0	0	0	0	0	0	2	5	3	5
sp|P21614|VTDB_MOUSE	P21614	VTDB_MOUSE	Gc	476	Mus musculus	1:Experimental evidence at protein level	Vitamin D-binding protein	1	0.999	61	649	519	649	16	19	20	24	17	26	33	41	30	39	12	168	151	5	30	18	12	15	15	19	16	22	32	37	28	34	9	129	121	5	18	7	16	19	20	24
sp|P21619|LMNB2_MOUSE	P21619	LMNB2_MOUSE	Lmnb2	596	Mus musculus	1:Experimental evidence at protein level	Lamin-B2	1	0.999	13	22	3	37	2	0	0	0	0	0	2	9	4	4	1	0	0	0	0	0	0	0	0	0	0	0	0	2	0	0	1	0	0	0	0	0	4	0	1	2
sp|P21670|PSA4_RAT	P21670	PSA4_RAT	Psma4	261	Rattus norvegicus	1:Experimental evidence at protein level	Proteasome subunit alpha type-4	1	0.999	15	72	0	72	6	7	7	2	4	3	7	5	5	7	3	0	0	11	4	1	0	0	0	0	0	0	0	0	0	0	0	0	0	0	0	0	6	7	7	2
sp|P21708-2|MK03_RAT	P21708-2	MK03_RAT	Mapk3	406	Rattus norvegicus		Isoform 2 of Mitogen-activated protein kinase 3	1	0.999	16	203	0	203	19	27	19	27	20	19	12	15	16	12	16	0	0	0	1	0	0	0	0	0	0	0	0	0	0	0	0	0	0	0	0	0	19	27	19	27
sp|P21841|PSPC_MOUSE	P21841	PSPC_MOUSE	Sftpc	193	Mus musculus	1:Experimental evidence at protein level	Surfactant protein C	1	0.999	5	39	34	39	4	1	2	3	7	5	1	2	5	8	1	0	0	0	0	0	4	1	2	3	5	3	1	2	5	7	1	0	0	0	0	0	4	1	2	3
sp|P21956-2|MFGM_MOUSE	P21956-2	MFGM_MOUSE	Mfge8	426	Mus musculus		Isoform 2 of Lactadherin	1	0.999	19	52	0	52	0	0	0	0	0	0	0	0	0	0	0	0	0	26	22	4	0	0	0	0	0	0	0	0	0	0	0	0	0	0	0	0	0	0	0	0
sp|P21981|TGM2_MOUSE	P21981	TGM2_MOUSE	Tgm2	686	Mus musculus	1:Experimental evidence at protein level	Protein-glutamine gamma-glutamyltransferase 2	1	0.999	25	351	169	351	28	43	33	26	42	25	49	44	17	24	20	0	0	0	0	0	17	22	13	13	18	13	24	20	11	12	6	0	0	0	0	0	28	43	33	26
sp|P22509|FBRL_RAT	P22509	FBRL_RAT	Fbl	327	Rattus norvegicus	1:Experimental evidence at protein level	rRNA 2'-O-methyltransferase fibrillarin	1	0.999	7	45	0	45	5	3	0	2	2	9	9	7	2	0	6	0	0	0	0	0	0	0	0	0	0	0	0	0	0	0	0	0	0	0	0	0	5	3	0	2
sp|P22599|A1AT2_MOUSE	P22599	A1AT2_MOUSE	Serpina1b	413	Mus musculus	1:Experimental evidence at protein level	Alpha-1-antitrypsin 1-2	1	0.999	62	177	174	1788	5	8	6	4	7	8	8	6	7	6	7	32	47	0	14	12	5	8	6	4	7	8	8	6	7	6	7	29	47	0	14	12	49	56	43	45
sp|P22892|AP1G1_MOUSE	P22892	AP1G1_MOUSE	Ap1g1	822	Mus musculus	1:Experimental evidence at protein level	AP-1 complex subunit gamma-1	1	0.999	7	23	23	23	1	0	0	1	7	6	2	5	1	0	0	0	0	0	0	0	1	0	0	1	7	6	2	5	1	0	0	0	0	0	0	0	1	0	0	1
sp|P23116|EIF3A_MOUSE	P23116	EIF3A_MOUSE	Eif3a	1344	Mus musculus	1:Experimental evidence at protein level	Eukaryotic translation initiation factor 3 subunit A	1	0.999	23	114	15	114	7	9	3	8	10	13	19	11	5	16	6	0	0	1	3	3	1	4	0	1	2	1	3	0	2	1	0	0	0	0	0	0	7	9	3	8
sp|P23188|FURIN_MOUSE	P23188	FURIN_MOUSE	Furin	793	Mus musculus	1:Experimental evidence at protein level	Furin	0.9987	0.9975	1	1	0	1	0	0	0	0	0	0	0	0	0	0	0	0	0	0	0	1	0	0	0	0	0	0	0	0	0	0	0	0	0	0	0	0	0	0	0	0
sp|P23198|CBX3_MOUSE	P23198	CBX3_MOUSE	Cbx3	183	Mus musculus	1:Experimental evidence at protein level	Chromobox protein homolog 3	1	0.999	12	87	66	87	9	1	5	3	5	10	16	12	6	9	2	0	0	4	4	1	7	0	3	3	4	10	11	7	5	6	2	0	0	4	3	1	9	1	5	3
sp|P23249|MOV10_MOUSE	P23249	MOV10_MOUSE	Mov10	1004	Mus musculus	1:Experimental evidence at protein level	Putative helicase MOV-10	0.9823	0.9981	2	3	3	3	0	0	0	0	0	0	0	0	0	0	0	0	1	1	1	0	0	0	0	0	0	0	0	0	0	0	0	0	1	1	1	0	0	0	0	0
sp|P23457|DIDH_RAT	P23457	DIDH_RAT	Akr1c9	322	Rattus norvegicus	1:Experimental evidence at protein level	3-alpha-hydroxysteroid dehydrogenase	1	0.999	4	34	34	49	2	2	1	4	4	5	4	7	3	1	1	0	0	0	0	0	2	2	1	4	4	5	4	7	3	1	1	0	0	0	0	0	3	4	2	5
sp|P23492|PNPH_MOUSE	P23492	PNPH_MOUSE	Pnp	289	Mus musculus	1:Experimental evidence at protein level	Purine nucleoside phosphorylase	1	0.999	22	525	324	525	41	55	52	49	46	46	57	44	38	55	40	1	1	0	0	0	20	35	32	31	29	26	35	30	22	36	26	1	1	0	0	0	41	55	52	49
sp|P23506-2|PIMT_MOUSE	P23506-2	PIMT_MOUSE	Pcmt1	228	Mus musculus		Isoform 2 of Protein-L-isoaspartate(D-aspartate) O-methyltransferase	1	0.999	8	78	0	78	3	3	1	7	9	9	13	13	9	7	4	0	0	0	0	0	0	0	0	0	0	0	0	0	0	0	0	0	0	0	0	0	3	3	1	7
sp|P23514|COPB_RAT	P23514	COPB_RAT	Copb1	953	Rattus norvegicus	1:Experimental evidence at protein level	Coatomer subunit beta	1	0.999	18	60	0	60	3	6	3	4	8	11	12	8	0	0	1	0	0	1	2	1	0	0	0	0	0	0	0	0	0	0	0	0	0	0	0	0	3	6	3	4
sp|P23591|FCL_MOUSE	P23591	FCL_MOUSE	Gfus	321	Mus musculus	1:Experimental evidence at protein level	GDP-L-fucose synthase	1	0.999	10	45	22	45	1	1	2	3	3	5	15	3	0	8	4	0	0	0	0	0	0	1	2	1	0	2	6	3	0	3	4	0	0	0	0	0	1	1	2	3
sp|P23739|SUIS_RAT	P23739	SUIS_RAT	Si	1841	Rattus norvegicus	1:Experimental evidence at protein level	Sucrase-isomaltase, intestinal	1	0.9985	3	4	4	4	0	0	0	0	0	0	0	0	0	0	0	2	2	0	0	0	0	0	0	0	0	0	0	0	0	0	0	2	2	0	0	0	0	0	0	0
sp|P23780|BGAL_MOUSE	P23780	BGAL_MOUSE	Glb1	647	Mus musculus	1:Experimental evidence at protein level	Beta-galactosidase	1	0.9987	4	7	6	7	0	0	1	0	1	0	3	1	0	0	1	0	0	0	0	0	0	0	0	0	1	0	3	1	0	0	1	0	0	0	0	0	0	0	1	0
sp|P23927|CRYAB_MOUSE	P23927	CRYAB_MOUSE	Cryab	175	Mus musculus	1:Experimental evidence at protein level	Alpha-crystallin B chain	1	0.999	8	46	2	46	4	1	0	12	4	5	4	1	6	3	6	0	0	0	0	0	0	0	0	1	0	0	1	0	0	0	0	0	0	0	0	0	4	1	0	12
sp|P23953|EST1C_MOUSE	P23953	EST1C_MOUSE	Ces1c	554	Mus musculus	1:Experimental evidence at protein level	Carboxylesterase 1C	1	0.999	54	1042	818	1042	40	48	50	47	44	49	33	46	42	53	35	255	237	0	44	19	29	36	37	33	32	37	26	34	32	37	29	210	189	0	40	17	40	48	50	47
sp|P24049|RL17_RAT	P24049	RL17_RAT	Rpl17	184	Rattus norvegicus	2:Experimental evidence at transcript level	Large ribosomal subunit protein uL22	1	0.999	5	17	0	17	0	0	0	1	0	1	2	3	1	1	2	0	0	1	2	3	0	0	0	0	0	0	0	0	0	0	0	0	0	0	0	0	0	0	0	1
sp|P24090|FETUA_RAT	P24090	FETUA_RAT	Ahsg	352	Rattus norvegicus	1:Experimental evidence at protein level	Alpha-2-HS-glycoprotein	1	0.999	8	4	4	51	0	0	0	0	1	0	0	0	0	0	0	1	2	0	0	0	0	0	0	0	1	0	0	0	0	0	0	1	2	0	0	0	1	0	2	1
sp|P24155|THOP1_RAT	P24155	THOP1_RAT	Thop1	687	Rattus norvegicus	1:Experimental evidence at protein level	Thimet oligopeptidase	0.9986	0.9962	8	1	1	28	0	0	0	0	0	0	0	0	0	0	1	0	0	0	0	0	0	0	0	0	0	0	0	0	0	0	1	0	0	0	0	0	3	2	1	1
sp|P24270|CATA_MOUSE	P24270	CATA_MOUSE	Cat	527	Mus musculus	1:Experimental evidence at protein level	Catalase	1	0.999	28	370	147	370	40	29	25	27	37	40	33	43	30	46	19	0	1	0	0	0	13	9	11	11	18	12	14	20	13	17	9	0	0	0	0	0	40	29	25	27
sp|P24288|BCAT1_MOUSE	P24288	BCAT1_MOUSE	Bcat1	386	Mus musculus	1:Experimental evidence at protein level	Branched-chain-amino-acid aminotransferase, cytosolic	1	0.9989	3	5	5	5	0	0	0	0	0	0	0	0	0	0	0	0	0	5	0	0	0	0	0	0	0	0	0	0	0	0	0	0	0	5	0	0	0	0	0	0
sp|P24369|PPIB_MOUSE	P24369	PPIB_MOUSE	Ppib	216	Mus musculus	1:Experimental evidence at protein level	Peptidyl-prolyl cis-trans isomerase B	1	0.999	16	231	19	231	15	14	24	22	15	20	27	21	22	17	17	0	0	7	9	1	1	0	0	0	1	1	3	3	3	1	1	0	0	1	4	0	15	14	24	22
sp|P24452|CAPG_MOUSE	P24452	CAPG_MOUSE	Capg	352	Mus musculus	1:Experimental evidence at protein level	Macrophage-capping protein	0.9998	0.9969	13	3	3	158	0	1	0	0	0	0	0	0	0	0	2	0	0	0	0	0	0	1	0	0	0	0	0	0	0	0	2	0	0	0	0	0	18	12	6	9
sp|P24472|GSTA4_MOUSE	P24472	GSTA4_MOUSE	Gsta4	222	Mus musculus	1:Experimental evidence at protein level	Glutathione S-transferase A4	1	0.999	11	129	107	155	10	15	11	9	14	9	13	11	12	10	13	0	0	1	1	0	9	11	10	7	13	9	10	9	10	8	9	0	0	1	1	0	13	17	13	11
sp|P24483|ADX_RAT	P24483	ADX_RAT	Fdx1	188	Rattus norvegicus	2:Experimental evidence at transcript level	Adrenodoxin, mitochondrial	0.9997	0.999	2	3	0	3	0	0	0	0	0	0	0	0	1	2	0	0	0	0	0	0	0	0	0	0	0	0	0	0	0	0	0	0	0	0	0	0	0	0	0	0
sp|P24527|LKHA4_MOUSE	P24527	LKHA4_MOUSE	Lta4h	611	Mus musculus	1:Experimental evidence at protein level	Leukotriene A-4 hydrolase	1	0.999	41	547	114	547	40	42	33	47	42	48	61	40	44	43	39	0	0	46	17	5	6	10	5	8	5	7	13	8	10	9	10	0	0	11	9	3	40	42	33	47
sp|P24549|AL1A1_MOUSE	P24549	AL1A1_MOUSE	Aldh1a1	501	Mus musculus	1:Experimental evidence at protein level	Aldehyde dehydrogenase 1A1	1	0.999	63	1699	825	1699	130	142	173	182	211	161	139	169	154	120	118	0	0	0	0	0	63	84	82	84	95	84	64	84	69	52	64	0	0	0	0	0	130	142	173	182
sp|P25113|PGAM1_RAT	P25113	PGAM1_RAT	Pgam1	254	Rattus norvegicus	1:Experimental evidence at protein level	Phosphoglycerate mutase 1	1	0.999	48	627	0	627	36	38	43	49	27	48	53	49	42	67	29	4	0	66	45	31	0	0	0	0	0	0	0	0	0	0	0	0	0	0	0	0	36	38	43	49
sp|P25118|TNR1A_MOUSE	P25118	TNR1A_MOUSE	Tnfrsf1a	454	Mus musculus	1:Experimental evidence at protein level	Tumor necrosis factor receptor superfamily member 1A	0.9154	0.9989	1	1	1	1	0	0	0	0	0	0	0	0	0	0	0	0	0	1	0	0	0	0	0	0	0	0	0	0	0	0	0	0	0	1	0	0	0	0	0	0
sp|P25206|MCM3_MOUSE	P25206	MCM3_MOUSE	Mcm3	812	Mus musculus	1:Experimental evidence at protein level	DNA replication licensing factor MCM3	1	0.999	3	3	3	3	0	0	0	0	0	0	1	0	0	0	0	0	0	1	0	1	0	0	0	0	0	0	1	0	0	0	0	0	0	1	0	1	0	0	0	0
sp|P25444|RS2_MOUSE	P25444	RS2_MOUSE	Rps2	293	Mus musculus	1:Experimental evidence at protein level	Small ribosomal subunit protein uS5	1	0.999	8	34	0	34	4	0	1	3	1	3	5	5	3	2	2	0	0	1	2	2	0	0	0	0	0	0	0	0	0	0	0	0	0	0	0	0	4	0	1	3
sp|P25785|TIMP2_MOUSE	P25785	TIMP2_MOUSE	Timp2	220	Mus musculus	1:Experimental evidence at protein level	Metalloproteinase inhibitor 2	1	0.999	25	75	0	75	0	0	0	0	0	0	0	0	0	0	0	0	0	23	30	22	0	0	0	0	0	0	0	0	0	0	0	0	0	0	0	0	0	0	0	0
sp|P25809|KCRU_RAT	P25809	KCRU_RAT	Ckmt1	418	Rattus norvegicus	1:Experimental evidence at protein level	Creatine kinase U-type, mitochondrial	0.9983	0.998	4	2	1	27	0	0	0	0	1	1	0	0	0	0	0	0	0	0	0	0	0	0	0	0	0	1	0	0	0	0	0	0	0	0	0	0	1	0	1	4
sp|P25911-2|LYN_MOUSE	P25911-2	LYN_MOUSE	Lyn	491	Mus musculus		Isoform 2 of Tyrosine-protein kinase Lyn	1	0.999	7	12	0	20	1	1	0	0	0	2	1	2	2	2	1	0	0	0	0	0	0	0	0	0	0	0	0	0	0	0	0	0	0	0	0	0	2	1	1	0
sp|P25976-2|UBF1_MOUSE	P25976-2	UBF1_MOUSE	Ubtf	728	Mus musculus		Isoform UBF2 of Nucleolar transcription factor 1	1	0.999	4	21	0	21	2	1	0	1	1	2	4	3	1	5	1	0	0	0	0	0	0	0	0	0	0	0	0	0	0	0	0	0	0	0	0	0	2	1	0	1
sp|P26039|TLN1_MOUSE	P26039	TLN1_MOUSE	Tln1	2541	Mus musculus	1:Experimental evidence at protein level	Talin-1	1	0.999	141	2363	2200	2363	230	194	201	232	223	258	225	256	181	161	152	0	0	29	15	6	216	182	186	211	210	241	207	231	173	149	145	0	0	28	15	6	230	194	201	232
sp|P26040|EZRI_MOUSE	P26040	EZRI_MOUSE	Ezr	586	Mus musculus	1:Experimental evidence at protein level	Ezrin	1	0.999	46	294	0	772	35	26	22	18	27	29	27	32	27	30	19	0	0	2	0	0	0	0	0	0	0	0	0	0	0	0	0	0	0	0	0	0	72	62	61	49
sp|P26041|MOES_MOUSE	P26041	MOES_MOUSE	Msn	577	Mus musculus	1:Experimental evidence at protein level	Moesin	1	0.999	93	1928	203	1928	167	128	166	156	156	172	168	197	172	198	131	1	0	64	38	14	16	16	20	19	13	17	24	19	16	21	14	0	0	4	3	1	167	128	166	156
sp|P26043|RADI_MOUSE	P26043	RADI_MOUSE	Rdx	583	Mus musculus	1:Experimental evidence at protein level	Radixin	1	0.999	52	269	252	942	18	27	18	20	15	20	29	26	22	29	24	0	0	13	8	0	18	25	16	19	14	19	27	24	21	27	21	0	0	13	8	0	68	73	76	75
sp|P26231|CTNA1_MOUSE	P26231	CTNA1_MOUSE	Ctnna1	906	Mus musculus	1:Experimental evidence at protein level	Catenin alpha-1	1	0.999	33	209	166	209	18	12	10	28	24	27	18	25	20	11	16	0	0	0	0	0	15	8	9	22	20	18	15	17	17	10	15	0	0	0	0	0	18	12	10	28
sp|P26262|KLKB1_MOUSE	P26262	KLKB1_MOUSE	Klkb1	638	Mus musculus	1:Experimental evidence at protein level	Plasma kallikrein	1	0.999	33	110	86	111	0	0	0	0	0	0	0	0	0	2	0	56	52	0	0	0	0	0	0	0	0	0	0	0	0	2	0	46	38	0	0	0	0	0	0	0
sp|P26284|ODPA_RAT	P26284	ODPA_RAT	Pdha1	390	Rattus norvegicus	1:Experimental evidence at protein level	Pyruvate dehydrogenase E1 component subunit alpha, somatic form, mitochondrial	1	0.999	9	61	0	61	11	3	2	7	10	9	9	7	0	2	1	0	0	0	0	0	0	0	0	0	0	0	0	0	0	0	0	0	0	0	0	0	11	3	2	7
sp|P26350|PTMA_MOUSE	P26350	PTMA_MOUSE	Ptma	111	Mus musculus	1:Experimental evidence at protein level	Prothymosin alpha	1	0.999	26	284	129	284	21	21	12	17	20	27	29	22	27	28	17	0	0	2	15	26	8	8	8	9	10	10	8	10	11	11	6	0	0	2	9	19	21	21	12	17
sp|P26369|U2AF2_MOUSE	P26369	U2AF2_MOUSE	U2af2	475	Mus musculus	1:Experimental evidence at protein level	Splicing factor U2AF 65 kDa subunit	1	0.999	4	22	22	22	0	1	0	3	1	4	2	5	2	0	2	0	0	0	2	0	0	1	0	3	1	4	2	5	2	0	2	0	0	0	2	0	0	1	0	3
sp|P26443|DHE3_MOUSE	P26443	DHE3_MOUSE	Glud1	558	Mus musculus	1:Experimental evidence at protein level	Glutamate dehydrogenase 1, mitochondrial	1	0.999	29	446	0	446	44	27	31	52	44	34	51	43	36	54	26	0	0	3	0	1	0	0	0	0	0	0	0	0	0	0	0	0	0	0	0	0	44	27	31	52
sp|P26450|P85A_MOUSE	P26450	P85A_MOUSE	Pik3r1	724	Mus musculus	1:Experimental evidence at protein level	Phosphatidylinositol 3-kinase regulatory subunit alpha	1	0.9989	3	4	4	4	0	1	1	0	0	0	0	0	0	0	1	0	1	0	0	0	0	1	1	0	0	0	0	0	0	0	1	0	1	0	0	0	0	1	1	0
sp|P26516|PSMD7_MOUSE	P26516	PSMD7_MOUSE	Psmd7	321	Mus musculus	1:Experimental evidence at protein level	26S proteasome non-ATPase regulatory subunit 7	1	0.999	9	93	93	93	8	3	2	6	11	11	15	18	3	5	10	0	0	1	0	0	8	3	2	6	11	11	15	18	3	5	10	0	0	1	0	0	8	3	2	6
sp|P26638|SYSC_MOUSE	P26638	SYSC_MOUSE	Sars1	512	Mus musculus	1:Experimental evidence at protein level	Serine--tRNA ligase, cytoplasmic	1	0.999	21	106	4	106	8	5	9	10	10	11	15	9	1	3	3	0	0	12	4	6	1	0	1	0	1	0	1	0	0	0	0	0	0	0	0	0	8	5	9	10
sp|P26645|MARCS_MOUSE	P26645	MARCS_MOUSE	Marcks	309	Mus musculus	1:Experimental evidence at protein level	Myristoylated alanine-rich C-kinase substrate	1	0.999	14	129	60	129	7	8	8	8	4	10	11	7	10	11	10	0	0	10	10	15	5	3	3	3	3	2	5	3	2	5	6	0	0	5	7	8	7	8	8	8
sp|P26883|FKB1A_MOUSE	P26883	FKB1A_MOUSE	Fkbp1a	108	Mus musculus	1:Experimental evidence at protein level	Peptidyl-prolyl cis-trans isomerase FKBP1A	1	0.999	8	157	22	157	10	8	12	15	12	11	15	13	15	21	3	0	0	13	8	1	1	1	2	2	2	2	2	2	1	1	1	0	0	2	2	1	10	8	12	15
sp|P26928|HGFL_MOUSE	P26928	HGFL_MOUSE	Mst1	716	Mus musculus	2:Experimental evidence at transcript level	Hepatocyte growth factor-like protein	1	0.999	4	9	9	9	0	0	0	0	0	0	0	0	0	0	0	3	6	0	0	0	0	0	0	0	0	0	0	0	0	0	0	3	6	0	0	0	0	0	0	0
sp|P27005|S10A8_MOUSE	P27005	S10A8_MOUSE	S100a8	89	Mus musculus	1:Experimental evidence at protein level	Protein S100-A8	1	0.999	4	128	128	128	9	10	8	9	9	10	28	12	7	18	8	0	0	0	0	0	9	10	8	9	9	10	28	12	7	18	8	0	0	0	0	0	9	10	8	9
sp|P27046|MA2A1_MOUSE	P27046	MA2A1_MOUSE	Man2a1	1150	Mus musculus	1:Experimental evidence at protein level	Alpha-mannosidase 2	1	0.999	6	7	2	7	0	0	0	0	0	0	0	0	0	0	0	0	0	5	2	0	0	0	0	0	0	0	0	0	0	0	0	0	0	1	1	0	0	0	0	0
sp|P27546-2|MAP4_MOUSE	P27546-2	MAP4_MOUSE	Map4	1124	Mus musculus		Isoform 2 of Microtubule-associated protein 4	1	0.999	50	448	0	448	22	38	42	36	46	33	44	39	34	52	48	0	0	3	6	5	0	0	0	0	0	0	0	0	0	0	0	0	0	0	0	0	22	38	42	36
sp|P27612|PLAP_MOUSE	P27612	PLAP_MOUSE	Plaa	794	Mus musculus	1:Experimental evidence at protein level	Phospholipase A-2-activating protein	1	0.999	7	17	4	17	0	0	0	2	0	4	6	2	0	0	1	0	0	0	0	2	0	0	0	0	0	1	2	1	0	0	0	0	0	0	0	0	0	0	0	2
sp|P27659|RL3_MOUSE	P27659	RL3_MOUSE	Rpl3	403	Mus musculus	1:Experimental evidence at protein level	Large ribosomal subunit protein uL3	1	0.999	12	67	15	67	6	2	7	4	5	7	6	8	9	3	9	0	0	0	1	0	2	0	3	1	1	1	2	1	3	0	1	0	0	0	0	0	6	2	7	4
sp|P27773|PDIA3_MOUSE	P27773	PDIA3_MOUSE	Pdia3	505	Mus musculus	1:Experimental evidence at protein level	Protein disulfide-isomerase A3	1	0.999	65	883	143	883	64	75	65	69	67	63	67	62	61	82	64	0	1	62	51	30	13	11	10	11	14	7	14	9	10	14	5	0	0	11	6	8	64	75	65	69
sp|P28063|PSB8_MOUSE	P28063	PSB8_MOUSE	Psmb8	276	Mus musculus	1:Experimental evidence at protein level	Proteasome subunit beta type-8	1	0.999	11	111	57	111	3	8	5	9	9	10	19	18	11	16	3	0	0	0	0	0	1	6	4	6	4	4	7	7	7	8	3	0	0	0	0	0	3	8	5	9
sp|P28077|PSB9_RAT	P28077	PSB9_RAT	Psmb9	219	Rattus norvegicus	1:Experimental evidence at protein level	Proteasome subunit beta type-9	1	0.999	2	16	16	21	2	1	2	0	2	2	2	2	1	2	0	0	0	0	0	0	2	1	2	0	2	2	2	2	1	2	0	0	0	0	0	0	2	2	3	0
sp|P28271|ACOHC_MOUSE	P28271	ACOHC_MOUSE	Aco1	889	Mus musculus	1:Experimental evidence at protein level	Cytoplasmic aconitate hydratase	1	0.999	22	150	30	150	11	17	10	10	10	19	21	17	13	10	12	0	0	0	0	0	1	2	2	1	3	4	6	6	3	1	1	0	0	0	0	0	11	17	10	10
sp|P28293|CATG_MOUSE	P28293	CATG_MOUSE	Ctsg	261	Mus musculus	1:Experimental evidence at protein level	Cathepsin G	1	0.999	5	7	6	7	0	0	0	0	0	0	7	0	0	0	0	0	0	0	0	0	0	0	0	0	0	0	6	0	0	0	0	0	0	0	0	0	0	0	0	0
sp|P28352|APEX1_MOUSE	P28352	APEX1_MOUSE	Apex1	317	Mus musculus	1:Experimental evidence at protein level	DNA repair nuclease/redox regulator APEX1	1	0.999	13	116	1	116	8	10	4	8	10	10	16	13	7	12	9	0	0	2	3	4	0	0	0	0	0	0	0	0	0	0	0	0	0	0	0	1	8	10	4	8
sp|P28474|ADHX_MOUSE	P28474	ADHX_MOUSE	Adh5	374	Mus musculus	1:Experimental evidence at protein level	Alcohol dehydrogenase class-3	1	0.999	20	203	80	203	12	16	18	19	17	18	21	24	21	20	9	0	0	2	5	1	8	8	5	7	7	7	8	6	8	8	4	0	0	2	2	0	12	16	18	19
sp|P28650|PURA1_MOUSE	P28650	PURA1_MOUSE	Adss1	457	Mus musculus	1:Experimental evidence at protein level	Adenylosuccinate synthetase isozyme 1	1	0.999	8	18	11	19	1	1	0	1	2	0	5	5	0	0	3	0	0	0	0	0	1	0	0	1	1	0	4	3	0	0	1	0	0	0	0	0	1	1	0	1
sp|P28651|CAH8_MOUSE	P28651	CAH8_MOUSE	Ca8	291	Mus musculus	1:Experimental evidence at protein level	Carbonic anhydrase-related protein	1	0.999	5	32	0	32	2	1	0	2	3	5	2	4	6	6	1	0	0	0	0	0	0	0	0	0	0	0	0	0	0	0	0	0	0	0	0	0	2	1	0	2
sp|P28653|PGS1_MOUSE	P28653	PGS1_MOUSE	Bgn	369	Mus musculus	1:Experimental evidence at protein level	Biglycan	1	0.999	10	97	0	97	7	7	9	6	8	9	8	13	10	14	6	0	0	0	0	0	0	0	0	0	0	0	0	0	0	0	0	0	0	0	0	0	7	7	9	6
sp|P28654|PGS2_MOUSE	P28654	PGS2_MOUSE	Dcn	354	Mus musculus	1:Experimental evidence at protein level	Decorin	1	0.999	8	40	17	40	2	0	0	3	5	4	3	13	4	2	4	0	0	0	0	0	0	0	0	0	1	2	3	7	1	1	2	0	0	0	0	0	2	0	0	3
sp|P28656|NP1L1_MOUSE	P28656	NP1L1_MOUSE	Nap1l1	391	Mus musculus	1:Experimental evidence at protein level	Nucleosome assembly protein 1-like 1	1	0.999	13	119	25	119	6	14	9	12	11	11	8	9	10	7	9	0	0	3	7	3	0	3	3	5	2	2	2	2	2	0	1	0	0	2	1	0	6	14	9	12
sp|P28658|ATX10_MOUSE	P28658	ATX10_MOUSE	Atxn10	475	Mus musculus	1:Experimental evidence at protein level	Ataxin-10	1	0.999	3	7	1	7	1	0	0	0	1	2	2	0	0	0	0	0	0	0	0	1	0	0	0	0	0	0	0	0	0	0	0	0	0	0	0	1	1	0	0	0
sp|P28660-2|NCKP1_MOUSE	P28660-2	NCKP1_MOUSE	Nckap1	1037	Mus musculus		Isoform 2 of Nck-associated protein 1	1	0.999	8	12	0	12	0	0	0	1	0	5	4	1	0	0	0	0	0	1	0	0	0	0	0	0	0	0	0	0	0	0	0	0	0	0	0	0	0	0	0	1
sp|P28661-5|SEPT4_MOUSE	P28661-5	SEPT4_MOUSE	Septin4	313	Mus musculus		Isoform 5 of Septin-4	1	0.999	12	115	10	127	9	7	10	8	15	11	12	18	9	11	5	0	0	0	0	0	0	0	0	0	1	2	0	3	2	2	0	0	0	0	0	0	10	7	10	9
sp|P28665|MUG1_MOUSE	P28665	MUG1_MOUSE	Mug1	1476	Mus musculus	1:Experimental evidence at protein level	Murinoglobulin-1	1	0.999	113	1078	748	1299	14	25	15	23	15	9	4	17	20	24	29	367	454	5	42	15	10	14	10	13	9	5	2	10	11	20	20	267	310	3	33	11	18	39	24	33
sp|P28667|MRP_MOUSE	P28667	MRP_MOUSE	Marcksl1	200	Mus musculus	1:Experimental evidence at protein level	MARCKS-related protein	0.9998	0.999	2	8	0	8	0	0	0	0	0	0	1	0	0	0	0	0	0	3	2	2	0	0	0	0	0	0	0	0	0	0	0	0	0	0	0	0	0	0	0	0
sp|P28798|GRN_MOUSE	P28798	GRN_MOUSE	Grn	589	Mus musculus	1:Experimental evidence at protein level	Progranulin	1	0.999	26	134	77	134	6	0	6	10	8	9	16	11	8	9	0	0	0	18	23	10	6	0	5	7	6	5	9	7	5	7	0	0	0	9	7	4	6	0	6	10
sp|P28828|PTPRM_MOUSE	P28828	PTPRM_MOUSE	Ptprm	1452	Mus musculus	1:Experimental evidence at protein level	Receptor-type tyrosine-protein phosphatase mu	1	0.999	5	9	9	9	1	0	0	0	2	0	1	1	2	2	0	0	0	0	0	0	1	0	0	0	2	0	1	1	2	2	0	0	0	0	0	0	1	0	0	0
sp|P28843|DPP4_MOUSE	P28843	DPP4_MOUSE	Dpp4	760	Mus musculus	1:Experimental evidence at protein level	Dipeptidyl peptidase 4	1	0.999	5	18	8	18	2	1	0	1	0	2	2	3	1	4	2	0	0	0	0	0	0	1	0	0	0	1	1	1	1	1	2	0	0	0	0	0	2	1	0	1
sp|P29314|RS9_RAT	P29314	RS9_RAT	Rps9	194	Rattus norvegicus	1:Experimental evidence at protein level	Small ribosomal subunit protein uS4	1	0.999	12	54	0	54	3	7	4	1	7	7	3	5	3	4	4	0	0	2	2	2	0	0	0	0	0	0	0	0	0	0	0	0	0	0	0	0	3	7	4	1
sp|P29319|EPHA3_MOUSE	P29319	EPHA3_MOUSE	Epha3	983	Mus musculus	1:Experimental evidence at protein level	Ephrin type-A receptor 3	1	0.999	3	8	0	8	0	0	0	0	0	0	0	0	0	0	0	0	0	5	3	0	0	0	0	0	0	0	0	0	0	0	0	0	0	0	0	0	0	0	0	0
sp|P29341|PABP1_MOUSE	P29341	PABP1_MOUSE	Pabpc1	636	Mus musculus	1:Experimental evidence at protein level	Polyadenylate-binding protein 1	1	0.999	17	62	0	62	3	6	2	6	4	10	6	2	5	1	5	0	0	6	3	3	0	0	0	0	0	0	0	0	0	0	0	0	0	0	0	0	3	6	2	6
sp|P29351-2|PTN6_MOUSE	P29351-2	PTN6_MOUSE	Ptpn6	597	Mus musculus		Isoform 2 of Tyrosine-protein phosphatase non-receptor type 6	1	0.999	20	92	0	92	9	5	2	7	4	8	14	15	8	11	9	0	0	0	0	0	0	0	0	0	0	0	0	0	0	0	0	0	0	0	0	0	9	5	2	7
sp|P29391|FRIL1_MOUSE	P29391	FRIL1_MOUSE	Ftl1	183	Mus musculus	1:Experimental evidence at protein level	Ferritin light chain 1	1	0.999	28	361	139	361	25	39	34	17	26	21	16	28	19	26	24	1	0	35	45	5	11	14	19	8	9	6	6	9	8	9	7	0	0	13	18	2	25	39	34	17
sp|P29416|HEXA_MOUSE	P29416	HEXA_MOUSE	Hexa	528	Mus musculus	1:Experimental evidence at protein level	Beta-hexosaminidase subunit alpha	1	0.999	7	21	4	21	1	1	1	1	1	1	2	0	3	1	0	0	0	8	1	0	0	0	0	0	0	0	1	0	0	0	0	0	0	2	1	0	1	1	1	1
sp|P29533|VCAM1_MOUSE	P29533	VCAM1_MOUSE	Vcam1	739	Mus musculus	1:Experimental evidence at protein level	Vascular cell adhesion protein 1	1	0.999	3	4	2	4	0	0	0	0	0	0	0	0	0	0	0	1	3	0	0	0	0	0	0	0	0	0	0	0	0	0	0	1	1	0	0	0	0	0	0	0
sp|P29595|NEDD8_MOUSE	P29595	NEDD8_MOUSE	Nedd8	81	Mus musculus	1:Experimental evidence at protein level	NEDD8	1	0.999	3	36	0	36	2	3	2	2	3	5	3	4	2	5	4	0	0	0	1	0	0	0	0	0	0	0	0	0	0	0	0	0	0	0	0	0	2	3	2	2
sp|P29626|HBBY_MESAU	P29626	HBBY_MESAU	HBBY	147	Mesocricetus auratus	2:Experimental evidence at transcript level	Hemoglobin subunit beta-Y	1	0.999	12	132	11	161	15	9	18	14	11	12	10	15	12	13	3	0	0	0	0	0	2	0	2	1	0	3	1	2	0	0	0	0	0	0	0	0	15	11	22	18
sp|P29699|FETUA_MOUSE	P29699	FETUA_MOUSE	Ahsg	345	Mus musculus	1:Experimental evidence at protein level	Alpha-2-HS-glycoprotein	1	0.999	28	548	478	548	25	28	22	33	21	23	23	27	27	31	10	120	110	23	18	7	23	28	19	30	19	22	23	26	25	29	9	109	97	0	15	4	25	28	22	33
sp|P29758|OAT_MOUSE	P29758	OAT_MOUSE	Oat	439	Mus musculus	1:Experimental evidence at protein level	Ornithine aminotransferase, mitochondrial	1	0.999	30	372	54	372	45	22	26	25	29	29	33	45	26	43	17	0	0	13	15	4	4	8	2	4	5	3	4	6	2	4	4	0	0	3	5	0	45	22	26	25
sp|P29788|VTNC_MOUSE	P29788	VTNC_MOUSE	Vtn	478	Mus musculus	1:Experimental evidence at protein level	Vitronectin	1	0.999	21	97	95	97	0	0	0	2	0	2	1	0	0	1	0	42	40	2	5	2	0	0	0	2	0	2	1	0	0	1	0	41	39	2	5	2	0	0	0	2
sp|P29812|TYRP2_MOUSE	P29812	TYRP2_MOUSE	Dct	517	Mus musculus	1:Experimental evidence at protein level	L-dopachrome tautomerase	1	0.999	36	107	107	107	0	0	0	0	0	0	0	0	0	0	0	0	0	33	59	15	0	0	0	0	0	0	0	0	0	0	0	0	0	33	59	15	0	0	0	0
sp|P29975|AQP1_RAT	P29975	AQP1_RAT	Aqp1	269	Rattus norvegicus	1:Experimental evidence at protein level	Aquaporin-1	0.9994	0.999	2	5	0	5	0	0	0	1	1	1	0	1	1	0	0	0	0	0	0	0	0	0	0	0	0	0	0	0	0	0	0	0	0	0	0	0	0	0	0	1
sp|P30115|GSTA3_MOUSE	P30115	GSTA3_MOUSE	Gsta3	221	Mus musculus	1:Experimental evidence at protein level	Glutathione S-transferase A3	1	0.999	15	242	72	242	26	20	15	20	28	24	24	22	22	24	17	0	0	0	0	0	7	9	2	5	10	6	5	7	5	8	8	0	0	0	0	0	26	20	15	20
sp|P30412|PPIC_MOUSE	P30412	PPIC_MOUSE	Ppic	212	Mus musculus	1:Experimental evidence at protein level	Peptidyl-prolyl cis-trans isomerase C	1	0.999	11	44	44	44	3	2	1	2	1	3	4	2	1	4	2	0	2	9	5	3	3	2	1	2	1	3	4	2	1	4	2	0	2	9	5	3	3	2	1	2
sp|P30416|FKBP4_MOUSE	P30416	FKBP4_MOUSE	Fkbp4	458	Mus musculus	1:Experimental evidence at protein level	Peptidyl-prolyl cis-trans isomerase FKBP4	1	0.999	38	318	143	318	14	23	15	18	22	32	37	31	22	27	22	0	0	19	22	14	4	9	5	6	9	13	20	16	11	13	9	0	0	7	13	8	14	23	15	18
sp|P30427-2|PLEC_RAT	P30427-2	PLEC_RAT	Plec	4544	Rattus norvegicus		Isoform 2 of Plectin	1	0.9988	97	3	0	409	1	0	0	0	1	0	0	1	0	0	0	0	0	0	0	0	0	0	0	0	0	0	0	0	0	0	0	0	0	0	0	0	59	5	45	31
sp|P30681|HMGB2_MOUSE	P30681	HMGB2_MOUSE	Hmgb2	210	Mus musculus	1:Experimental evidence at protein level	High mobility group protein B2	1	0.999	18	199	134	332	19	18	18	16	15	15	15	23	21	25	11	0	0	2	0	1	13	15	15	12	11	10	6	15	15	16	5	0	0	0	0	1	32	33	28	28
sp|P30999|CTND1_MOUSE	P30999	CTND1_MOUSE	Ctnnd1	938	Mus musculus	1:Experimental evidence at protein level	Catenin delta-1	1	0.999	15	76	5	76	4	5	3	3	7	11	14	16	4	5	4	0	0	0	0	0	0	0	0	0	0	0	1	1	0	1	2	0	0	0	0	0	4	5	3	3
sp|P31001|DESM_MOUSE	P31001	DESM_MOUSE	Des	469	Mus musculus	1:Experimental evidence at protein level	Desmin	1	0.999	28	170	3	188	20	5	25	16	20	29	3	16	15	4	10	0	0	3	4	0	1	0	1	0	0	0	0	1	0	0	0	0	0	0	0	0	20	5	27	19
sp|P31044|PEBP1_RAT	P31044	PEBP1_RAT	Pebp1	187	Rattus norvegicus	1:Experimental evidence at protein level	Phosphatidylethanolamine-binding protein 1	1	0.999	19	25	25	201	0	2	1	3	3	4	2	1	1	2	6	0	0	0	0	0	0	2	1	3	3	4	2	1	1	2	6	0	0	0	0	0	7	16	23	11
sp|P31210|AK1D1_RAT	P31210	AK1D1_RAT	Akr1d1	326	Rattus norvegicus	1:Experimental evidence at protein level	Aldo-keto reductase family 1 member D1	1	0.9987	2	11	11	26	1	2	1	1	1	1	1	2	1	0	0	0	0	0	0	0	1	2	1	1	1	1	1	2	1	0	0	0	0	0	0	0	2	4	2	2
sp|P31230|AIMP1_MOUSE	P31230	AIMP1_MOUSE	Aimp1	310	Mus musculus	1:Experimental evidence at protein level	Aminoacyl tRNA synthase complex-interacting multifunctional protein 1	1	0.999	10	71	32	71	6	3	3	4	9	8	8	9	4	7	4	0	0	4	2	0	3	1	2	2	4	4	5	5	2	3	1	0	0	0	0	0	6	3	3	4
sp|P31428|DPEP1_MOUSE	P31428	DPEP1_MOUSE	Dpep1	410	Mus musculus	1:Experimental evidence at protein level	Dipeptidase 1	0.9998	0.999	2	12	2	12	1	0	0	1	1	3	1	3	1	0	1	0	0	0	0	0	0	0	0	0	0	1	0	1	0	0	0	0	0	0	0	0	1	0	0	1
sp|P31532|SAA4_MOUSE	P31532	SAA4_MOUSE	Saa4	130	Mus musculus	1:Experimental evidence at protein level	Serum amyloid A-4 protein	1	0.999	9	32	32	32	0	0	0	0	0	0	0	0	0	0	0	16	16	0	0	0	0	0	0	0	0	0	0	0	0	0	0	16	16	0	0	0	0	0	0	0
sp|P31725|S10A9_MOUSE	P31725	S10A9_MOUSE	S100a9	113	Mus musculus	1:Experimental evidence at protein level	Protein S100-A9	1	0.999	17	196	169	196	15	19	20	15	8	17	34	15	14	24	15	0	0	0	0	0	12	17	19	12	7	15	29	13	12	20	13	0	0	0	0	0	15	19	20	15
sp|P31786|ACBP_MOUSE	P31786	ACBP_MOUSE	Dbi	87	Mus musculus	1:Experimental evidence at protein level	Acyl-CoA-binding protein	1	0.999	9	219	14	219	17	17	16	18	18	24	23	12	21	28	6	0	0	9	9	1	3	1	1	2	1	1	2	1	1	1	0	0	0	0	0	0	17	17	16	18
sp|P31938|MP2K1_MOUSE	P31938	MP2K1_MOUSE	Map2k1	393	Mus musculus	1:Experimental evidence at protein level	Dual specificity mitogen-activated protein kinase kinase 1	1	0.999	7	27	0	27	4	1	0	2	2	4	3	3	1	2	4	0	0	0	0	1	0	0	0	0	0	0	0	0	0	0	0	0	0	0	0	0	4	1	0	2
sp|P32067|LA_MOUSE	P32067	LA_MOUSE	Ssb	415	Mus musculus	1:Experimental evidence at protein level	Lupus La protein homolog	1	0.999	17	103	13	103	5	10	11	9	7	9	11	11	10	12	7	0	0	0	0	1	0	2	0	0	1	1	1	1	1	3	3	0	0	0	0	0	5	10	11	9
sp|P32261|ANT3_MOUSE	P32261	ANT3_MOUSE	Serpinc1	465	Mus musculus	1:Experimental evidence at protein level	Antithrombin-III	1	0.999	39	506	364	506	14	18	18	24	13	23	18	37	19	30	31	93	131	13	11	13	12	17	14	14	10	20	16	29	15	24	21	69	81	2	8	12	14	18	18	24
sp|P32507-2|NECT2_MOUSE	P32507-2	NECT2_MOUSE	Nectin2	467	Mus musculus		Isoform Alpha of Nectin-2	0.9989	0.9977	2	2	0	2	0	0	0	0	0	0	0	0	1	0	0	0	0	0	1	0	0	0	0	0	0	0	0	0	0	0	0	0	0	0	0	0	0	0	0	0
sp|P32848|PRVA_MOUSE	P32848	PRVA_MOUSE	Pvalb	110	Mus musculus	1:Experimental evidence at protein level	Parvalbumin alpha	0.9979	0.9986	2	2	0	2	0	0	0	0	0	0	0	0	0	0	0	0	2	0	0	0	0	0	0	0	0	0	0	0	0	0	0	0	0	0	0	0	0	0	0	0
sp|P32921-2|SYWC_MOUSE	P32921-2	SYWC_MOUSE	Wars1	475	Mus musculus		Isoform 2 of Tryptophan--tRNA ligase, cytoplasmic	1	0.999	19	172	0	172	9	9	10	19	15	22	32	24	15	7	8	0	0	0	1	1	0	0	0	0	0	0	0	0	0	0	0	0	0	0	0	0	9	9	10	19
sp|P33267|CP2F2_MOUSE	P33267	CP2F2_MOUSE	Cyp2f2	491	Mus musculus	1:Experimental evidence at protein level	Cytochrome P450 2F2	1	0.999	19	154	44	154	15	12	12	13	17	26	27	16	7	1	8	0	0	0	0	0	3	2	4	3	4	11	8	4	3	0	2	0	0	0	0	0	15	12	12	13
sp|P33587|PROC_MOUSE	P33587	PROC_MOUSE	Proc	460	Mus musculus	1:Experimental evidence at protein level	Vitamin K-dependent protein C	1	0.999	5	8	4	8	0	0	0	0	0	0	0	0	0	0	0	6	2	0	0	0	0	0	0	0	0	0	0	0	0	0	0	3	1	0	0	0	0	0	0	0
sp|P33622|APOC3_MOUSE	P33622	APOC3_MOUSE	Apoc3	99	Mus musculus	1:Experimental evidence at protein level	Apolipoprotein C-III	1	0.999	7	102	102	102	0	1	0	0	0	0	0	0	0	0	1	35	56	0	7	2	0	1	0	0	0	0	0	0	0	0	1	35	56	0	7	2	0	1	0	0
sp|P34022|RANG_MOUSE	P34022	RANG_MOUSE	Ranbp1	203	Mus musculus	1:Experimental evidence at protein level	Ran-specific GTPase-activating protein	1	0.999	11	157	157	157	15	8	9	8	16	15	21	18	8	19	6	0	0	8	6	0	15	8	9	8	16	15	21	18	8	19	6	0	0	8	6	0	15	8	9	8
sp|P34152-2|FAK1_MOUSE	P34152-2	FAK1_MOUSE	Ptk2	1083	Mus musculus		Isoform 2 of Focal adhesion kinase 1	1	0.9989	3	5	0	5	0	0	0	0	0	2	0	3	0	0	0	0	0	0	0	0	0	0	0	0	0	0	0	0	0	0	0	0	0	0	0	0	0	0	0	0
sp|P34884|MIF_MOUSE	P34884	MIF_MOUSE	Mif	115	Mus musculus	1:Experimental evidence at protein level	Macrophage migration inhibitory factor	1	0.999	9	63	13	63	4	7	2	4	4	6	12	7	4	0	3	0	0	7	1	2	0	2	0	0	0	0	4	2	0	0	0	0	0	3	0	2	4	7	2	4
sp|P34928|APOC1_MOUSE	P34928	APOC1_MOUSE	Apoc1	88	Mus musculus	1:Experimental evidence at protein level	Apolipoprotein C-I	1	0.999	7	30	23	30	0	0	0	0	0	0	0	1	0	0	0	7	22	0	0	0	0	0	0	0	0	0	0	1	0	0	0	5	17	0	0	0	0	0	0	0
sp|P35123|UBP4_MOUSE	P35123	UBP4_MOUSE	Usp4	962	Mus musculus	1:Experimental evidence at protein level	Ubiquitin carboxyl-terminal hydrolase 4	0.9998	0.9965	3	4	2	4	0	0	0	1	0	0	2	1	0	0	0	0	0	0	0	0	0	0	0	0	0	0	1	1	0	0	0	0	0	0	0	0	0	0	0	1
sp|P35235-1|PTN11_MOUSE	P35235-1	PTN11_MOUSE	Ptpn11	597	Mus musculus		Isoform 2 of Tyrosine-protein phosphatase non-receptor type 11	1	0.999	11	48	0	48	2	4	0	4	4	7	9	6	1	6	5	0	0	0	0	0	0	0	0	0	0	0	0	0	0	0	0	0	0	0	0	0	2	4	0	4
sp|P35242|SFTPA_MOUSE	P35242	SFTPA_MOUSE	Sftpa1	248	Mus musculus	1:Experimental evidence at protein level	Pulmonary surfactant-associated protein A	1	0.999	7	49	47	49	3	3	5	3	6	5	5	4	3	6	6	0	0	0	0	0	3	3	5	3	6	5	5	4	3	5	5	0	0	0	0	0	3	3	5	3
sp|P35278|RAB5C_MOUSE	P35278	RAB5C_MOUSE	Rab5c	216	Mus musculus	1:Experimental evidence at protein level	Ras-related protein Rab-5C	1	0.999	10	122	87	122	9	10	4	7	14	12	15	13	5	13	18	0	0	2	0	0	7	7	3	6	10	7	12	10	2	8	14	0	0	1	0	0	9	10	4	7
sp|P35279-2|RAB6A_MOUSE	P35279-2	RAB6A_MOUSE	Rab6a	208	Mus musculus		Isoform 2 of Ras-related protein Rab-6A	1	0.999	9	52	0	66	2	4	4	7	4	9	5	4	2	5	6	0	0	0	0	0	0	0	0	0	0	0	0	0	0	0	0	0	0	0	0	0	3	5	5	9
sp|P35280|RAB8A_RAT	P35280	RAB8A_RAT	Rab8a	207	Rattus norvegicus	1:Experimental evidence at protein level	Ras-related protein Rab-8A	1	0.999	8	43	0	101	4	2	1	4	4	3	5	7	2	6	5	0	0	0	0	0	0	0	0	0	0	0	0	0	0	0	0	0	0	0	0	0	11	7	7	9
sp|P35282|RAB21_MOUSE	P35282	RAB21_MOUSE	Rab21	222	Mus musculus	1:Experimental evidence at protein level	Ras-related protein Rab-21	1	0.999	10	92	0	92	8	13	4	9	9	10	13	10	5	6	5	0	0	0	0	0	0	0	0	0	0	0	0	0	0	0	0	0	0	0	0	0	8	13	4	9
sp|P35283|RAB12_MOUSE	P35283	RAB12_MOUSE	Rab12	243	Mus musculus	1:Experimental evidence at protein level	Ras-related protein Rab-12	1	0.9988	4	8	0	22	0	1	0	0	1	3	0	1	1	0	1	0	0	0	0	0	0	0	0	0	0	0	0	0	0	0	0	0	0	0	0	0	1	2	1	2
sp|P35293|RAB18_MOUSE	P35293	RAB18_MOUSE	Rab18	206	Mus musculus	1:Experimental evidence at protein level	Ras-related protein Rab-18	1	0.999	8	52	0	69	5	2	4	6	5	7	10	7	2	2	2	0	0	0	0	0	0	0	0	0	0	0	0	0	0	0	0	0	0	0	0	0	9	4	4	9
sp|P35330|ICAM2_MOUSE	P35330	ICAM2_MOUSE	Icam2	277	Mus musculus	1:Experimental evidence at protein level	Intercellular adhesion molecule 2	0.995	0.9989	2	2	2	2	0	0	0	0	0	0	0	0	1	1	0	0	0	0	0	0	0	0	0	0	0	0	0	0	1	1	0	0	0	0	0	0	0	0	0	0
sp|P35441|TSP1_MOUSE	P35441	TSP1_MOUSE	Thbs1	1170	Mus musculus	1:Experimental evidence at protein level	Thrombospondin-1	1	0.999	41	228	228	228	12	12	10	14	7	9	16	23	8	10	9	46	17	14	8	13	12	12	10	14	7	9	16	23	8	10	9	46	17	14	8	13	12	12	10	14
sp|P35444|COMP_RAT	P35444	COMP_RAT	Comp	755	Rattus norvegicus	1:Experimental evidence at protein level	Cartilage oligomeric matrix protein	0.978	0.999	6	11	0	11	0	0	0	0	0	0	0	0	0	0	0	0	0	3	2	6	0	0	0	0	0	0	0	0	0	0	0	0	0	0	0	0	0	0	0	0
sp|P35456|UPAR_MOUSE	P35456	UPAR_MOUSE	Plaur	327	Mus musculus	1:Experimental evidence at protein level	Urokinase plasminogen activator surface receptor	0.9997	0.999	2	3	2	3	0	0	0	0	0	0	0	0	0	0	0	0	0	2	1	0	0	0	0	0	0	0	0	0	0	0	0	0	0	1	1	0	0	0	0	0
sp|P35505|FAAA_MOUSE	P35505	FAAA_MOUSE	Fah	419	Mus musculus	1:Experimental evidence at protein level	Fumarylacetoacetase	1	0.999	13	82	46	82	3	5	3	6	7	8	12	10	9	11	8	0	0	0	0	0	2	5	2	3	3	3	6	5	5	5	7	0	0	0	0	0	3	5	3	6
sp|P35527|K1C9_HUMAN	P35527	K1C9_HUMAN	KRT9	623	Homo sapiens	1:Experimental evidence at protein level	Keratin, type I cytoskeletal 9	1	0.999	45	380	367	380	29	24	17	25	17	15	28	39	23	66	24	3	2	21	12	35	28	23	16	24	16	14	27	39	22	65	23	2	2	20	12	34	29	24	17	25
sp|P35564|CALX_MOUSE	P35564	CALX_MOUSE	Canx	591	Mus musculus	1:Experimental evidence at protein level	Calnexin	1	0.999	12	31	8	31	1	0	0	0	1	1	6	1	0	1	0	0	0	2	10	8	0	0	0	0	0	0	1	0	0	0	0	0	0	0	3	4	1	0	0	0
sp|P35577|THBG_RAT	P35577	THBG_RAT	Serpina7	418	Rattus norvegicus	1:Experimental evidence at protein level	Thyroxine-binding globulin	1	0.999	4	5	1	5	0	0	0	0	0	0	0	0	0	0	0	4	1	0	0	0	0	0	0	0	0	0	0	0	0	0	0	1	0	0	0	0	0	0	0	0
sp|P35585|AP1M1_MOUSE	P35585	AP1M1_MOUSE	Ap1m1	423	Mus musculus	1:Experimental evidence at protein level	AP-1 complex subunit mu-1	0.9993	0.999	2	14	0	14	0	1	2	1	1	5	1	2	0	0	1	0	0	0	0	0	0	0	0	0	0	0	0	0	0	0	0	0	0	0	0	0	0	1	2	1
sp|P35700|PRDX1_MOUSE	P35700	PRDX1_MOUSE	Prdx1	199	Mus musculus	1:Experimental evidence at protein level	Peroxiredoxin-1	1	0.999	37	649	175	649	67	47	62	56	53	47	53	57	50	62	28	0	0	35	26	6	11	13	20	17	12	18	16	18	15	18	12	0	0	2	3	0	67	47	62	56
sp|P35704|PRDX2_RAT	P35704	PRDX2_RAT	Prdx2	198	Rattus norvegicus	1:Experimental evidence at protein level	Peroxiredoxin-2	0.9999	0.999	24	25	1	366	1	1	2	2	1	2	1	0	3	2	1	2	1	2	3	1	0	0	0	0	0	0	0	0	1	0	0	0	0	0	0	0	26	31	32	29
sp|P35762|CD81_MOUSE	P35762	CD81_MOUSE	Cd81	236	Mus musculus	1:Experimental evidence at protein level	CD81 antigen	1	0.999	23	72	23	72	0	0	0	0	0	0	0	0	0	0	0	0	0	26	32	14	0	0	0	0	0	0	0	0	0	0	0	0	0	13	10	0	0	0	0	0
sp|P35802|GPM6A_MOUSE	P35802	GPM6A_MOUSE	Gpm6a	278	Mus musculus	1:Experimental evidence at protein level	Neuronal membrane glycoprotein M6-a	0.9998	0.999	1	17	0	17	0	2	1	1	0	1	0	1	2	2	0	0	0	2	2	3	0	0	0	0	0	0	0	0	0	0	0	0	0	0	0	0	0	2	1	1
sp|P35831|PTN12_MOUSE	P35831	PTN12_MOUSE	Ptpn12	775	Mus musculus	1:Experimental evidence at protein level	Tyrosine-protein phosphatase non-receptor type 12	0.9214	0.999	1	3	3	3	0	2	0	0	0	0	0	0	0	0	1	0	0	0	0	0	0	2	0	0	0	0	0	0	0	0	1	0	0	0	0	0	0	2	0	0
sp|P35908|K22E_HUMAN	P35908	K22E_HUMAN	KRT2	639	Homo sapiens	1:Experimental evidence at protein level	Keratin, type II cytoskeletal 2 epidermal	1	0.999	42	313	255	381	14	11	13	25	23	11	19	45	18	59	21	2	1	21	7	23	11	9	12	19	17	7	15	38	14	52	18	2	1	15	4	21	19	15	18	30
sp|P35917|VGFR3_MOUSE	P35917	VGFR3_MOUSE	Flt4	1363	Mus musculus	1:Experimental evidence at protein level	Vascular endothelial growth factor receptor 3	1	0.999	4	5	0	15	0	0	0	0	0	0	0	0	0	0	0	3	2	0	0	0	0	0	0	0	0	0	0	0	0	0	0	0	0	0	0	0	1	2	2	2
sp|P35922-2|FMR1_MOUSE	P35922-2	FMR1_MOUSE	Fmr1	602	Mus musculus		Isoform 2 of Fragile X messenger ribonucleoprotein 1	0.8945	0.9986	1	3	0	3	0	0	0	0	0	1	0	0	1	1	0	0	0	0	0	0	0	0	0	0	0	0	0	0	0	0	0	0	0	0	0	0	0	0	0	0
sp|P35951|LDLR_MOUSE	P35951	LDLR_MOUSE	Ldlr	862	Mus musculus	1:Experimental evidence at protein level	Low-density lipoprotein receptor	1	0.999	4	8	5	8	0	0	0	0	0	0	0	0	0	0	0	0	0	0	4	4	0	0	0	0	0	0	0	0	0	0	0	0	0	0	3	2	0	0	0	0
sp|P35979|RL12_MOUSE	P35979	RL12_MOUSE	Rpl12	165	Mus musculus	1:Experimental evidence at protein level	Large ribosomal subunit protein uL11	1	0.999	7	157	0	157	12	13	13	14	14	16	12	14	13	18	8	0	0	1	6	3	0	0	0	0	0	0	0	0	0	0	0	0	0	0	0	0	12	13	13	14
sp|P35980|RL18_MOUSE	P35980	RL18_MOUSE	Rpl18	188	Mus musculus	1:Experimental evidence at protein level	Large ribosomal subunit protein eL18	1	0.999	8	75	14	75	6	10	7	6	7	8	8	3	8	4	4	0	0	3	1	0	0	1	1	1	2	2	1	0	1	0	1	0	0	3	1	0	6	10	7	6
sp|P36506|MP2K2_RAT	P36506	MP2K2_RAT	Map2k2	400	Rattus norvegicus	1:Experimental evidence at protein level	Dual specificity mitogen-activated protein kinase kinase 2	0.9874	0.999	3	9	0	13	1	1	1	2	1	1	1	1	0	0	0	0	0	0	0	0	0	0	0	0	0	0	0	0	0	0	0	0	0	0	0	0	1	1	1	3
sp|P36536|SAR1A_MOUSE	P36536	SAR1A_MOUSE	Sar1a	198	Mus musculus	1:Experimental evidence at protein level	Small COPII coat GTPase SAR1A	1	0.9989	3	6	1	6	0	1	1	1	0	0	0	0	0	0	3	0	0	0	0	0	0	0	0	1	0	0	0	0	0	0	0	0	0	0	0	0	0	1	1	1
sp|P36552|HEM6_MOUSE	P36552	HEM6_MOUSE	Cpox	443	Mus musculus	1:Experimental evidence at protein level	Oxygen-dependent coproporphyrinogen-III oxidase, mitochondrial	1	0.999	6	16	2	16	1	2	1	0	0	0	5	3	0	0	4	0	0	0	0	0	0	0	0	0	0	0	1	1	0	0	0	0	0	0	0	0	1	2	1	0
sp|P36916-2|GNL1_MOUSE	P36916-2	GNL1_MOUSE	Gnl1	430	Mus musculus		Isoform 2 of Guanine nucleotide-binding protein-like 1	0.9155	0.9989	1	1	0	1	0	0	0	0	0	0	0	1	0	0	0	0	0	0	0	0	0	0	0	0	0	0	0	0	0	0	0	0	0	0	0	0	0	0	0	0
sp|P36953|AFAM_RAT	P36953	AFAM_RAT	Afm	608	Rattus norvegicus	3:Protein inferred from homology	Afamin	1	0.9988	12	2	2	82	0	0	0	0	0	0	0	0	0	0	0	0	0	0	0	2	0	0	0	0	0	0	0	0	0	0	0	0	0	0	0	2	1	6	2	2
sp|P36993-3|PPM1B_MOUSE	P36993-3	PPM1B_MOUSE	Ppm1b	393	Mus musculus		Isoform 2 of Protein phosphatase 1B	1	0.9982	4	2	0	12	1	0	0	0	0	1	0	0	0	0	0	0	0	0	0	0	0	0	0	0	0	0	0	0	0	0	0	0	0	0	0	0	1	2	0	0
sp|P37040|NCPR_MOUSE	P37040	NCPR_MOUSE	Por	678	Mus musculus	1:Experimental evidence at protein level	NADPH--cytochrome P450 reductase	1	0.999	15	79	6	79	11	5	4	9	5	16	11	14	0	0	4	0	0	0	0	0	0	3	0	0	0	2	0	1	0	0	0	0	0	0	0	0	11	5	4	9
sp|P37285-2|KLC1_RAT	P37285-2	KLC1_RAT	Klc1	542	Rattus norvegicus		Isoform A of Kinesin light chain 1	1	0.999	9	27	0	27	2	1	3	3	2	5	2	3	1	1	4	0	0	0	0	0	0	0	0	0	0	0	0	0	0	0	0	0	0	0	0	0	2	1	3	3
sp|P37397|CNN3_RAT	P37397	CNN3_RAT	Cnn3	330	Rattus norvegicus	1:Experimental evidence at protein level	Calponin-3	1	0.999	4	9	0	13	0	0	0	1	0	1	1	3	1	1	0	0	0	0	0	1	0	0	0	0	0	0	0	0	0	0	0	0	0	0	0	0	0	1	0	1
sp|P37804|TAGL_MOUSE	P37804	TAGL_MOUSE	Tagln	201	Mus musculus	1:Experimental evidence at protein level	Transgelin	1	0.999	20	325	130	325	31	31	31	29	31	31	26	30	25	33	26	0	0	1	0	0	12	13	12	14	13	12	8	9	13	14	10	0	0	0	0	0	31	31	31	29
sp|P37879|SYK_CRIGR	P37879	SYK_CRIGR	KARS1	597	Cricetulus griseus	1:Experimental evidence at protein level	Lysine--tRNA ligase	1	0.999	13	18	18	74	1	1	3	2	3	3	0	1	1	1	2	0	0	0	0	0	1	1	3	2	3	3	0	1	1	1	2	0	0	0	0	0	3	5	3	6
sp|P38401|GNAI1_CAVPO	P38401	GNAI1_CAVPO	GNAI1	354	Cavia porcellus	2:Experimental evidence at transcript level	Guanine nucleotide-binding protein G(i) subunit alpha-1	1	0.999	6	6	6	38	0	1	0	0	0	0	0	1	1	1	2	0	0	0	0	0	0	1	0	0	0	0	0	1	1	1	2	0	0	0	0	0	3	4	2	2
sp|P38647|GRP75_MOUSE	P38647	GRP75_MOUSE	Hspa9	679	Mus musculus	1:Experimental evidence at protein level	Stress-70 protein, mitochondrial	1	0.999	34	187	1	200	17	11	12	17	26	14	22	21	13	13	16	0	0	3	2	0	1	0	0	0	0	0	0	0	0	0	0	0	0	0	0	0	17	11	12	17
sp|P39039|MBL1_MOUSE	P39039	MBL1_MOUSE	Mbl1	239	Mus musculus	1:Experimental evidence at protein level	Mannose-binding protein A	1	0.999	9	38	11	38	0	0	0	0	0	0	0	0	0	0	0	17	21	0	0	0	0	0	0	0	0	0	0	0	0	0	0	4	7	0	0	0	0	0	0	0
sp|P39052-2|DYN2_RAT	P39052-2	DYN2_RAT	Dnm2	870	Rattus norvegicus		Isoform 2 of Dynamin-2	1	0.999	20	136	0	136	11	9	6	23	16	26	14	18	4	0	9	0	0	0	0	0	0	0	0	0	0	0	0	0	0	0	0	0	0	0	0	0	11	9	6	23
sp|P39447|ZO1_MOUSE	P39447	ZO1_MOUSE	Tjp1	1745	Mus musculus	1:Experimental evidence at protein level	Tight junction protein ZO-1	1	0.999	42	491	29	491	29	21	43	33	37	57	51	67	49	61	43	0	0	0	0	0	2	0	0	2	0	6	6	5	3	4	1	0	0	0	0	0	29	21	43	33
sp|P39876|TIMP3_MOUSE	P39876	TIMP3_MOUSE	Timp3	211	Mus musculus	1:Experimental evidence at protein level	Metalloproteinase inhibitor 3	0.9978	0.9988	2	2	0	2	0	0	0	0	0	0	0	0	0	0	0	2	0	0	0	0	0	0	0	0	0	0	0	0	0	0	0	0	0	0	0	0	0	0	0	0
sp|P40124|CAP1_MOUSE	P40124	CAP1_MOUSE	Cap1	474	Mus musculus	1:Experimental evidence at protein level	Adenylyl cyclase-associated protein 1	1	0.999	35	480	23	480	44	48	50	46	40	39	42	46	34	50	28	0	0	6	7	0	1	1	2	2	1	2	4	3	2	3	1	0	0	1	0	0	44	48	50	46
sp|P40142|TKT_MOUSE	P40142	TKT_MOUSE	Tkt	623	Mus musculus	1:Experimental evidence at protein level	Transketolase	1	0.999	59	1044	348	1044	84	80	92	84	80	79	99	96	90	103	79	1	0	42	26	9	32	25	30	26	30	30	40	30	32	32	24	1	0	9	6	1	84	80	92	84
sp|P40237|CD82_MOUSE	P40237	CD82_MOUSE	Cd82	266	Mus musculus	1:Experimental evidence at protein level	CD82 antigen	1	0.999	3	9	8	9	0	0	0	0	0	0	1	0	0	0	0	0	0	5	3	0	0	0	0	0	0	0	1	0	0	0	0	0	0	4	3	0	0	0	0	0
sp|P40240|CD9_MOUSE	P40240	CD9_MOUSE	Cd9	226	Mus musculus	1:Experimental evidence at protein level	CD9 antigen	1	0.999	6	12	7	12	2	0	0	0	0	1	0	0	0	1	0	0	0	1	7	0	1	0	0	0	0	0	0	0	0	0	0	0	0	0	6	0	2	0	0	0
sp|P40336-2|VP26A_MOUSE	P40336-2	VP26A_MOUSE	Vps26a	359	Mus musculus		Isoform 2 of Vacuolar protein sorting-associated protein 26A	1	0.999	9	57	0	57	4	4	2	6	7	4	10	3	3	4	6	0	0	3	0	1	0	0	0	0	0	0	0	0	0	0	0	0	0	0	0	0	4	4	2	6
sp|P40936|INMT_MOUSE	P40936	INMT_MOUSE	Inmt	264	Mus musculus	1:Experimental evidence at protein level	Indolethylamine N-methyltransferase	1	0.999	57	1405	1405	1405	106	133	123	124	151	127	107	139	123	145	127	0	0	0	0	0	106	133	123	124	151	127	107	139	123	145	127	0	0	0	0	0	106	133	123	124
sp|P41105|RL28_MOUSE	P41105	RL28_MOUSE	Rpl28	137	Mus musculus	1:Experimental evidence at protein level	Large ribosomal subunit protein eL28	1	0.999	8	42	15	42	5	2	2	5	4	5	4	4	6	3	1	0	0	1	0	0	2	1	1	2	2	1	1	1	2	0	1	0	0	1	0	0	5	2	2	5
sp|P41241|CSK_MOUSE	P41241	CSK_MOUSE	Csk	450	Mus musculus	1:Experimental evidence at protein level	Tyrosine-protein kinase CSK	1	0.999	12	64	1	64	4	4	1	4	4	9	9	17	5	6	1	0	0	0	0	0	0	0	0	0	0	0	0	1	0	0	0	0	0	0	0	0	4	4	1	4
sp|P41245|MMP9_MOUSE	P41245	MMP9_MOUSE	Mmp9	730	Mus musculus	1:Experimental evidence at protein level	Matrix metalloproteinase-9	1	0.9989	10	18	18	18	0	0	0	0	0	0	18	0	0	0	0	0	0	0	0	0	0	0	0	0	0	0	18	0	0	0	0	0	0	0	0	0	0	0	0	0
sp|P41317|MBL2_MOUSE	P41317	MBL2_MOUSE	Mbl2	244	Mus musculus	1:Experimental evidence at protein level	Mannose-binding protein C	1	0.999	10	45	45	45	0	0	0	0	0	0	0	0	0	0	1	19	25	0	0	0	0	0	0	0	0	0	0	0	0	0	1	19	25	0	0	0	0	0	0	0
sp|P41565|IDHG1_RAT	P41565	IDHG1_RAT	Idh3g	393	Rattus norvegicus	1:Experimental evidence at protein level	Isocitrate dehydrogenase [NAD] subunit gamma 1, mitochondrial	1	0.999	7	21	0	21	1	1	1	1	4	5	3	3	1	0	1	0	0	0	0	0	0	0	0	0	0	0	0	0	0	0	0	0	0	0	0	0	1	1	1	1
sp|P41731|CD63_MOUSE	P41731	CD63_MOUSE	Cd63	238	Mus musculus	1:Experimental evidence at protein level	CD63 antigen	0.9988	0.999	2	5	5	5	0	0	0	0	0	0	0	0	0	0	0	0	0	1	2	2	0	0	0	0	0	0	0	0	0	0	0	0	0	1	2	2	0	0	0	0
sp|P42125|ECI1_MOUSE	P42125	ECI1_MOUSE	Eci1	289	Mus musculus	1:Experimental evidence at protein level	Enoyl-CoA delta isomerase 1, mitochondrial	1	0.999	10	173	162	173	13	16	13	22	16	18	13	23	8	18	13	0	0	0	0	0	13	14	12	21	16	16	12	21	8	16	13	0	0	0	0	0	13	16	13	22
sp|P42208|SEPT2_MOUSE	P42208	SEPT2_MOUSE	Septin2	361	Mus musculus	1:Experimental evidence at protein level	Septin-2	1	0.999	20	202	16	204	17	25	16	16	18	18	19	14	16	15	19	0	0	5	3	1	2	1	1	1	1	2	1	2	1	1	0	0	0	1	2	0	17	25	16	16
sp|P42225|STAT1_MOUSE	P42225	STAT1_MOUSE	Stat1	749	Mus musculus	1:Experimental evidence at protein level	Signal transducer and activator of transcription 1	1	0.999	12	70	70	70	10	4	3	6	7	13	12	8	2	2	3	0	0	0	0	0	10	4	3	6	7	13	12	8	2	2	3	0	0	0	0	0	10	4	3	6
sp|P42227-2|STAT3_MOUSE	P42227-2	STAT3_MOUSE	Stat3	722	Mus musculus		Isoform Stat3B of Signal transducer and activator of transcription 3	1	0.999	7	34	0	34	2	5	5	0	4	6	3	5	1	0	3	0	0	0	0	0	0	0	0	0	0	0	0	0	0	0	0	0	0	0	0	0	2	5	5	0
sp|P42232|STA5B_MOUSE	P42232	STA5B_MOUSE	Stat5b	786	Mus musculus	1:Experimental evidence at protein level	Signal transducer and activator of transcription 5B	1	0.999	4	12	0	12	1	0	1	0	1	1	1	0	3	3	1	0	0	0	0	0	0	0	0	0	0	0	0	0	0	0	0	0	0	0	0	0	1	0	1	0
sp|P42669|PURA_MOUSE	P42669	PURA_MOUSE	Pura	321	Mus musculus	1:Experimental evidence at protein level	Transcriptional activator protein Pur-alpha	1	0.999	8	90	2	90	5	6	6	6	9	8	8	10	11	11	9	0	0	0	0	1	0	0	0	1	0	0	0	0	0	0	0	0	0	0	0	1	5	6	6	6
sp|P42703|LIFR_MOUSE	P42703	LIFR_MOUSE	Lifr	1092	Mus musculus	1:Experimental evidence at protein level	Leukemia inhibitory factor receptor	1	0.999	25	122	0	122	0	0	1	0	0	0	0	0	0	0	0	55	66	0	0	0	0	0	0	0	0	0	0	0	0	0	0	0	0	0	0	0	0	0	1	0
sp|P42932|TCPQ_MOUSE	P42932	TCPQ_MOUSE	Cct8	548	Mus musculus	1:Experimental evidence at protein level	T-complex protein 1 subunit theta	1	0.999	37	202	202	202	12	14	8	17	12	24	18	24	13	3	11	0	0	26	12	8	12	14	8	17	12	24	18	24	13	3	11	0	0	26	12	8	12	14	8	17
sp|P43025|TETN_MOUSE	P43025	TETN_MOUSE	Clec3b	202	Mus musculus	1:Experimental evidence at protein level	Tetranectin	1	0.999	5	30	30	30	1	1	1	3	4	3	1	4	2	0	4	1	5	0	0	0	1	1	1	3	4	3	1	4	2	0	4	1	5	0	0	0	1	1	1	3
sp|P43274|H14_MOUSE	P43274	H14_MOUSE	H1-4	219	Mus musculus	1:Experimental evidence at protein level	Histone H1.4	1	0.999	24	307	94	384	28	25	33	22	27	29	28	29	30	34	20	0	0	0	0	2	8	8	10	8	8	7	7	8	11	12	6	0	0	0	0	1	37	33	37	27
sp|P43276|H15_MOUSE	P43276	H15_MOUSE	H1-5	223	Mus musculus	1:Experimental evidence at protein level	Histone H1.5	1	0.999	16	231	26	231	28	23	18	20	22	23	19	23	17	18	20	0	0	0	0	0	1	4	2	2	4	2	1	3	2	2	3	0	0	0	0	0	28	23	18	20
sp|P43277|H13_MOUSE	P43277	H13_MOUSE	H1-3	221	Mus musculus	1:Experimental evidence at protein level	Histone H1.3	1	0.999	23	19	19	382	2	3	1	1	3	2	2	1	2	2	0	0	0	0	0	0	2	3	1	1	3	2	2	1	2	2	0	0	0	0	0	0	36	33	34	27
sp|P45376|ALDR_MOUSE	P45376	ALDR_MOUSE	Akr1b1	316	Mus musculus	1:Experimental evidence at protein level	Aldo-keto reductase family 1 member B1	1	0.999	24	347	50	347	35	35	26	30	25	25	32	30	30	33	21	0	0	10	13	2	5	4	3	3	6	6	3	3	3	5	7	0	0	2	0	0	35	35	26	30
sp|P45377|ALD2_MOUSE	P45377	ALD2_MOUSE	Akr1b8	316	Mus musculus	1:Experimental evidence at protein level	Aldose reductase-related protein 2	1	0.999	14	118	30	133	10	9	6	10	9	17	14	8	7	12	6	0	0	3	3	4	2	2	1	4	3	3	3	2	2	3	1	0	0	2	0	2	11	11	7	11
sp|P45591|COF2_MOUSE	P45591	COF2_MOUSE	Cfl2	166	Mus musculus	1:Experimental evidence at protein level	Cofilin-2	1	0.999	15	64	57	93	5	5	2	5	4	8	10	11	0	0	0	0	0	8	6	0	5	5	2	5	4	6	9	10	0	0	0	0	0	7	4	0	8	6	6	7
sp|P45700|MA1A1_MOUSE	P45700	MA1A1_MOUSE	Man1a1	655	Mus musculus	1:Experimental evidence at protein level	Mannosyl-oligosaccharide 1,2-alpha-mannosidase IA	1	0.999	3	5	5	5	0	0	0	0	0	0	0	0	0	0	0	5	0	0	0	0	0	0	0	0	0	0	0	0	0	0	0	5	0	0	0	0	0	0	0	0
sp|P45878|FKBP2_MOUSE	P45878	FKBP2_MOUSE	Fkbp2	140	Mus musculus	1:Experimental evidence at protein level	Peptidyl-prolyl cis-trans isomerase FKBP2	1	0.999	7	70	70	70	4	3	5	5	4	5	9	9	10	10	2	0	0	3	1	0	4	3	5	5	4	5	9	9	10	10	2	0	0	3	1	0	4	3	5	5
sp|P45952|ACADM_MOUSE	P45952	ACADM_MOUSE	Acadm	421	Mus musculus	1:Experimental evidence at protein level	Medium-chain specific acyl-CoA dehydrogenase, mitochondrial	1	0.999	10	50	11	50	2	3	3	7	5	5	9	6	4	1	5	0	0	0	0	0	1	1	1	1	1	1	3	1	0	0	1	0	0	0	0	0	2	3	3	7
sp|P46061|RAGP1_MOUSE	P46061	RAGP1_MOUSE	Rangap1	589	Mus musculus	1:Experimental evidence at protein level	Ran GTPase-activating protein 1	1	0.999	5	10	10	10	1	1	1	0	0	0	5	1	0	0	0	0	0	0	0	1	1	1	1	0	0	0	5	1	0	0	0	0	0	0	0	1	1	1	1	0
sp|P46412|GPX3_MOUSE	P46412	GPX3_MOUSE	Gpx3	226	Mus musculus	1:Experimental evidence at protein level	Glutathione peroxidase 3	1	0.999	9	136	0	136	8	5	12	9	8	11	11	11	7	13	7	16	16	0	1	1	0	0	0	0	0	0	0	0	0	0	0	0	0	0	0	0	8	5	12	9
sp|P46414|CDN1B_MOUSE	P46414	CDN1B_MOUSE	Cdkn1b	197	Mus musculus	1:Experimental evidence at protein level	Cyclin-dependent kinase inhibitor 1B	0.9998	0.999	2	3	3	3	0	0	0	0	0	2	0	0	1	0	0	0	0	0	0	0	0	0	0	0	0	2	0	0	1	0	0	0	0	0	0	0	0	0	0	0
sp|P46418|GSTA5_RAT	P46418	GSTA5_RAT	Gsta5	221	Rattus norvegicus	1:Experimental evidence at protein level	Glutathione S-transferase alpha-5	1	0.9984	9	3	3	65	0	0	0	0	2	0	0	0	0	1	0	0	0	0	0	0	0	0	0	0	2	0	0	0	0	1	0	0	0	0	0	0	9	6	4	4
sp|P46460|NSF_MOUSE	P46460	NSF_MOUSE	Nsf	744	Mus musculus	1:Experimental evidence at protein level	Vesicle-fusing ATPase	1	0.999	8	28	2	28	2	0	1	3	2	6	6	5	2	0	1	0	0	0	0	0	0	0	0	0	0	0	1	1	0	0	0	0	0	0	0	0	2	0	1	3
sp|P46467|VPS4B_MOUSE	P46467	VPS4B_MOUSE	Vps4b	444	Mus musculus	1:Experimental evidence at protein level	Vacuolar protein sorting-associated protein 4B	0.9179	0.999	1	1	0	1	0	0	0	0	0	1	0	0	0	0	0	0	0	0	0	0	0	0	0	0	0	0	0	0	0	0	0	0	0	0	0	0	0	0	0	0
sp|P46471|PRS7_MOUSE	P46471	PRS7_MOUSE	Psmc2	433	Mus musculus	1:Experimental evidence at protein level	26S proteasome regulatory subunit 7	1	0.999	19	88	1	89	5	5	3	8	12	13	13	11	6	3	5	0	0	1	1	2	0	0	0	0	0	0	1	0	0	0	0	0	0	0	0	0	5	5	3	8
sp|P46664|PURA2_MOUSE	P46664	PURA2_MOUSE	Adss2	456	Mus musculus	1:Experimental evidence at protein level	Adenylosuccinate synthetase isozyme 2	1	0.999	15	124	123	124	9	6	2	6	13	14	14	11	10	13	13	0	0	10	2	1	9	6	2	6	13	14	14	10	10	13	13	0	0	10	2	1	9	6	2	6
sp|P46735|MYO1B_MOUSE	P46735	MYO1B_MOUSE	Myo1b	1107	Mus musculus	1:Experimental evidence at protein level	Unconventional myosin-Ib	1	0.999	36	178	0	194	18	18	6	12	21	34	27	26	5	3	8	0	0	0	0	0	0	0	0	0	0	0	0	0	0	0	0	0	0	0	0	0	22	18	7	12
sp|P46935|NEDD4_MOUSE	P46935	NEDD4_MOUSE	Nedd4	887	Mus musculus	1:Experimental evidence at protein level	E3 ubiquitin-protein ligase NEDD4	1	0.999	7	7	2	7	0	0	0	1	0	1	2	0	0	0	0	0	0	0	2	1	0	0	0	0	0	0	1	0	0	0	0	0	0	0	0	1	0	0	0	1
sp|P47197|AKT2_RAT	P47197	AKT2_RAT	Akt2	481	Rattus norvegicus	1:Experimental evidence at protein level	RAC-beta serine/threonine-protein kinase	0.9562	0.9969	2	1	0	4	0	0	0	0	0	0	0	1	0	0	0	0	0	0	0	0	0	0	0	0	0	0	0	0	0	0	0	0	0	0	0	0	0	0	0	1
sp|P47199|QOR_MOUSE	P47199	QOR_MOUSE	Cryz	331	Mus musculus	1:Experimental evidence at protein level	Quinone oxidoreductase	1	0.999	6	63	28	63	3	8	5	8	7	6	5	9	3	4	4	0	0	1	0	0	0	4	2	4	4	4	2	3	1	1	2	0	0	1	0	0	3	8	5	8
sp|P47738|ALDH2_MOUSE	P47738	ALDH2_MOUSE	Aldh2	519	Mus musculus	1:Experimental evidence at protein level	Aldehyde dehydrogenase, mitochondrial	1	0.999	39	807	404	854	75	80	79	78	91	70	77	77	62	64	53	0	0	1	0	0	32	37	37	43	45	36	45	43	30	33	23	0	0	0	0	0	78	83	86	81
sp|P47739|AL3A1_MOUSE	P47739	AL3A1_MOUSE	Aldh3a1	453	Mus musculus	1:Experimental evidence at protein level	Aldehyde dehydrogenase, dimeric NADP-preferring	1	0.999	11	35	15	70	0	3	2	5	4	5	5	3	4	0	4	0	0	0	0	0	0	2	2	1	2	2	0	1	1	0	4	0	0	0	0	0	2	5	8	7
sp|P47753|CAZA1_MOUSE	P47753	CAZA1_MOUSE	Capza1	286	Mus musculus	1:Experimental evidence at protein level	F-actin-capping protein subunit alpha-1	1	0.999	14	152	30	217	4	14	8	12	12	15	18	16	11	14	16	0	0	7	4	1	1	5	2	3	2	4	4	2	3	2	2	0	0	0	0	0	10	19	14	19
sp|P47754|CAZA2_MOUSE	P47754	CAZA2_MOUSE	Capza2	286	Mus musculus	1:Experimental evidence at protein level	F-actin-capping protein subunit alpha-2	1	0.999	16	293	0	293	22	23	24	23	24	30	30	34	22	27	22	0	0	6	5	1	0	0	0	0	0	0	0	0	0	0	0	0	0	0	0	0	22	23	24	23
sp|P47757-2|CAPZB_MOUSE	P47757-2	CAPZB_MOUSE	Capzb	272	Mus musculus		Isoform 2 of F-actin-capping protein subunit beta	1	0.999	15	205	0	205	14	17	16	15	15	18	18	22	17	15	11	0	0	14	10	3	0	0	0	0	0	0	0	0	0	0	0	0	0	0	0	0	14	17	16	15
sp|P47791-2|GSHR_MOUSE	P47791-2	GSHR_MOUSE	Gsr	474	Mus musculus		Isoform Cytoplasmic of Glutathione reductase, mitochondrial	1	0.999	25	210	0	210	14	16	14	12	14	16	29	20	20	22	12	0	0	13	7	1	0	0	0	0	0	0	0	0	0	0	0	0	0	0	0	0	14	16	14	12
sp|P47811-4|MK14_MOUSE	P47811-4	MK14_MOUSE	Mapk14	283	Mus musculus		Isoform 4 of Mitogen-activated protein kinase 14	1	0.999	5	14	0	37	0	2	0	0	2	1	4	3	0	0	2	0	0	0	0	0	0	0	0	0	0	0	0	0	0	0	0	0	0	0	0	0	2	4	2	1
sp|P47820|ACE_RAT	P47820	ACE_RAT	Ace	1313	Rattus norvegicus	1:Experimental evidence at protein level	Angiotensin-converting enzyme	0.9999	0.9988	21	5	5	153	1	0	0	0	0	2	1	1	0	0	0	0	0	0	0	0	1	0	0	0	0	2	1	1	0	0	0	0	0	0	0	0	13	12	14	14
sp|P47857-2|PFKAM_MOUSE	P47857-2	PFKAM_MOUSE	Pfkm	850	Mus musculus		Isoform 2 of ATP-dependent 6-phosphofructokinase, muscle type	1	0.999	11	27	0	37	1	2	1	2	3	8	7	1	0	0	2	0	0	0	0	0	0	0	0	0	0	0	0	0	0	0	0	0	0	0	0	0	2	4	3	3
sp|P47878|IBP3_MOUSE	P47878	IBP3_MOUSE	Igfbp3	292	Mus musculus	2:Experimental evidence at transcript level	Insulin-like growth factor-binding protein 3	0.9718	0.9967	2	2	1	2	0	0	0	0	0	0	0	0	0	0	0	0	2	0	0	0	0	0	0	0	0	0	0	0	0	0	0	0	1	0	0	0	0	0	0	0
sp|P47879|IBP4_MOUSE	P47879	IBP4_MOUSE	Igfbp4	254	Mus musculus	1:Experimental evidence at protein level	Insulin-like growth factor-binding protein 4	1	0.999	10	39	2	39	0	0	0	0	0	0	0	0	0	0	0	0	0	6	25	8	0	0	0	0	0	0	0	0	0	0	0	0	0	1	1	0	0	0	0	0
sp|P47911|RL6_MOUSE	P47911	RL6_MOUSE	Rpl6	296	Mus musculus	1:Experimental evidence at protein level	Large ribosomal subunit protein eL6	1	0.999	12	108	32	108	3	9	7	12	9	7	8	14	13	10	11	0	0	3	1	1	1	4	2	3	5	2	1	5	4	1	3	0	0	1	0	0	3	9	7	12
sp|P47915|RL29_MOUSE	P47915	RL29_MOUSE	Rpl29	160	Mus musculus	1:Experimental evidence at protein level	Large ribosomal subunit protein eL29	1	0.999	2	17	15	17	2	1	1	3	2	2	2	2	0	0	1	0	0	1	0	0	1	1	1	3	2	1	2	2	0	0	1	0	0	1	0	0	2	1	1	3
sp|P47934|CACP_MOUSE	P47934	CACP_MOUSE	Crat	626	Mus musculus	1:Experimental evidence at protein level	Carnitine O-acetyltransferase	1	0.999	5	25	6	25	1	1	0	5	3	1	3	4	2	2	3	0	0	0	0	0	1	1	0	1	1	0	1	1	0	0	0	0	0	0	0	0	1	1	0	5
sp|P47941|CRKL_MOUSE	P47941	CRKL_MOUSE	Crkl	303	Mus musculus	1:Experimental evidence at protein level	Crk-like protein	1	0.999	7	11	1	20	0	0	0	0	0	0	5	3	2	1	0	0	0	0	0	0	0	0	0	0	0	0	1	0	0	0	0	0	0	0	0	0	0	0	1	1
sp|P47955|RLA1_MOUSE	P47955	RLA1_MOUSE	Rplp1	114	Mus musculus	1:Experimental evidence at protein level	Large ribosomal subunit protein P1	1	0.999	5	43	41	43	3	2	3	5	3	3	3	3	5	4	3	0	0	1	1	4	3	2	3	5	3	3	3	3	5	4	3	0	0	1	1	2	3	2	3	5
sp|P47961|RS4_CRIGR	P47961	RS4_CRIGR	RPS4	263	Cricetulus griseus	2:Experimental evidence at transcript level	Small ribosomal subunit protein eS4	1	0.999	6	23	0	23	2	1	2	2	2	6	4	1	2	1	0	0	0	0	0	0	0	0	0	0	0	0	0	0	0	0	0	0	0	0	0	0	2	1	2	2
sp|P47963|RL13_MOUSE	P47963	RL13_MOUSE	Rpl13	211	Mus musculus	1:Experimental evidence at protein level	Large ribosomal subunit protein eL13	1	0.999	11	69	0	69	13	3	10	7	7	8	5	4	5	1	3	0	0	0	1	2	0	0	0	0	0	0	0	0	0	0	0	0	0	0	0	0	13	3	10	7
sp|P47964|RL36_MOUSE	P47964	RL36_MOUSE	Rpl36	105	Mus musculus	1:Experimental evidence at protein level	Large ribosomal subunit protein eL36	1	0.999	3	17	8	17	2	1	1	4	3	2	3	0	1	0	0	0	0	0	0	0	1	1	1	1	1	1	1	0	1	0	0	0	0	0	0	0	2	1	1	4
sp|P47968|RPIA_MOUSE	P47968	RPIA_MOUSE	Rpia	303	Mus musculus	1:Experimental evidence at protein level	Ribose-5-phosphate isomerase	1	0.999	5	32	32	32	3	3	1	4	0	3	6	2	3	5	2	0	0	0	0	0	3	3	1	4	0	3	6	2	3	5	2	0	0	0	0	0	3	3	1	4
sp|P48024|EIF1_MOUSE	P48024	EIF1_MOUSE	Eif1	113	Mus musculus	1:Experimental evidence at protein level	Eukaryotic translation initiation factor 1	1	0.999	3	16	1	16	0	0	0	0	1	2	5	5	1	1	1	0	0	0	0	0	0	0	0	0	0	0	1	0	0	0	0	0	0	0	0	0	0	0	0	0
sp|P48036|ANXA5_MOUSE	P48036	ANXA5_MOUSE	Anxa5	319	Mus musculus	1:Experimental evidence at protein level	Annexin A5	1	0.999	47	986	376	986	67	67	79	73	92	79	94	91	86	130	80	0	0	27	14	7	24	23	20	25	37	35	33	38	29	50	35	0	0	15	8	4	67	67	79	73
sp|P48193-2|EPB41_MOUSE	P48193-2	EPB41_MOUSE	Epb41	804	Mus musculus		Isoform 2 of Protein 4.1	1	0.999	10	47	0	47	3	5	3	5	6	4	3	5	5	2	6	0	0	0	0	0	0	0	0	0	0	0	0	0	0	0	0	0	0	0	0	0	3	5	3	5
sp|P48428|TBCA_MOUSE	P48428	TBCA_MOUSE	Tbca	108	Mus musculus	1:Experimental evidence at protein level	Tubulin-specific chaperone A	1	0.999	6	30	0	30	0	2	1	1	4	4	4	4	5	2	1	0	0	0	1	1	0	0	0	0	0	0	0	0	0	0	0	0	0	0	0	0	0	2	1	1
sp|P48678|LMNA_MOUSE	P48678	LMNA_MOUSE	Lmna	665	Mus musculus	1:Experimental evidence at protein level	Prelamin-A/C	1	0.999	54	584	11	584	53	41	40	52	45	35	48	72	59	67	49	0	0	7	9	7	0	1	0	2	0	1	1	3	1	2	0	0	0	0	0	0	53	41	40	52
sp|P48722|HS74L_MOUSE	P48722	HS74L_MOUSE	Hspa4l	838	Mus musculus	1:Experimental evidence at protein level	Heat shock 70 kDa protein 4L	1	0.999	29	223	0	233	18	19	14	19	18	22	25	26	24	19	19	0	0	0	0	0	0	0	0	0	0	0	0	0	0	0	0	0	0	0	0	0	18	23	15	20
sp|P48758|CBR1_MOUSE	P48758	CBR1_MOUSE	Cbr1	277	Mus musculus	1:Experimental evidence at protein level	Carbonyl reductase [NADPH] 1	1	0.999	19	257	143	257	25	19	22	19	22	26	26	28	24	28	18	0	0	0	0	0	14	6	14	14	12	14	17	15	14	13	10	0	0	0	0	0	25	19	22	19
sp|P48774|GSTM5_MOUSE	P48774	GSTM5_MOUSE	Gstm5	224	Mus musculus	1:Experimental evidence at protein level	Glutathione S-transferase Mu 5	1	0.999	6	22	0	34	1	4	0	2	3	5	4	1	0	2	0	0	0	0	0	0	0	0	0	0	0	0	0	0	0	0	0	0	0	0	0	0	2	6	0	2
sp|P49182|HEP2_MOUSE	P49182	HEP2_MOUSE	Serpind1	478	Mus musculus	1:Experimental evidence at protein level	Heparin cofactor 2	1	0.999	18	77	21	77	0	2	0	2	0	0	1	0	1	3	1	22	37	1	5	2	0	1	0	0	0	0	0	0	1	2	1	5	9	1	1	0	0	2	0	2
sp|P49242|RS3A_RAT	P49242	RS3A_RAT	Rps3a	264	Rattus norvegicus	1:Experimental evidence at protein level	Small ribosomal subunit protein eS1	1	0.999	9	47	0	47	6	0	2	4	4	7	6	7	6	2	0	0	0	1	1	1	0	0	0	0	0	0	0	0	0	0	0	0	0	0	0	0	6	0	2	4
sp|P49290|PERE_MOUSE	P49290	PERE_MOUSE	Epx	716	Mus musculus	1:Experimental evidence at protein level	Eosinophil peroxidase	1	0.999	9	15	15	31	3	0	0	2	0	2	2	2	0	4	0	0	0	0	0	0	3	0	0	2	0	2	2	2	0	4	0	0	0	0	0	0	3	0	0	3
sp|P49442|INPP_MOUSE	P49442	INPP_MOUSE	Inpp1	396	Mus musculus	1:Experimental evidence at protein level	Inositol polyphosphate 1-phosphatase	1	0.999	3	10	10	10	0	0	0	1	0	3	1	1	2	1	1	0	0	0	0	0	0	0	0	1	0	3	1	1	2	1	1	0	0	0	0	0	0	0	0	1
sp|P49710|HCLS1_MOUSE	P49710	HCLS1_MOUSE	Hcls1	486	Mus musculus	1:Experimental evidence at protein level	Hematopoietic lineage cell-specific protein	1	0.999	2	35	35	35	4	3	3	1	3	2	5	6	5	1	2	0	0	0	0	0	4	3	3	1	3	2	5	6	5	1	2	0	0	0	0	0	4	3	3	1
sp|P49813|TMOD1_MOUSE	P49813	TMOD1_MOUSE	Tmod1	359	Mus musculus	1:Experimental evidence at protein level	Tropomodulin-1	1	0.999	7	22	9	24	4	1	0	3	1	6	3	2	0	0	2	0	0	0	0	0	3	1	0	1	0	2	0	0	0	0	2	0	0	0	0	0	4	1	0	4
sp|P49817|CAV1_MOUSE	P49817	CAV1_MOUSE	Cav1	178	Mus musculus	1:Experimental evidence at protein level	Caveolin-1	1	0.999	7	45	17	45	3	4	4	4	5	5	5	7	4	2	2	0	0	0	0	0	1	1	1	1	2	2	2	2	3	2	0	0	0	0	0	0	3	4	4	4
sp|P49911|AN32A_RAT	P49911	AN32A_RAT	Anp32a	247	Rattus norvegicus	2:Experimental evidence at transcript level	Acidic leucine-rich nuclear phosphoprotein 32 family member A	1	0.999	11	97	3	97	7	16	6	11	8	10	19	4	6	5	3	0	0	0	0	2	0	0	0	0	0	0	3	0	0	0	0	0	0	0	0	0	7	16	6	11
sp|P49935|CATH_MOUSE	P49935	CATH_MOUSE	Ctsh	333	Mus musculus	1:Experimental evidence at protein level	Pro-cathepsin H	1	0.999	8	196	95	196	24	16	16	16	17	25	22	18	11	23	8	0	0	0	0	0	11	7	7	12	8	15	11	8	4	12	0	0	0	0	0	0	24	16	16	16
sp|P49962|SRP09_MOUSE	P49962	SRP09_MOUSE	Srp9	86	Mus musculus	1:Experimental evidence at protein level	Signal recognition particle 9 kDa protein	1	0.999	3	13	13	13	1	1	1	2	2	0	1	1	1	2	1	0	0	0	0	0	1	1	1	2	2	0	1	1	1	2	1	0	0	0	0	0	1	1	1	2
sp|P50247|SAHH_MOUSE	P50247	SAHH_MOUSE	Ahcy	432	Mus musculus	1:Experimental evidence at protein level	Adenosylhomocysteinase	1	0.999	25	202	10	202	14	18	20	12	19	25	15	18	18	12	8	1	0	14	7	1	0	2	2	0	0	3	0	1	1	0	1	0	0	0	0	0	14	18	20	12
sp|P50285|FMO1_MOUSE	P50285	FMO1_MOUSE	Fmo1	532	Mus musculus	1:Experimental evidence at protein level	Flavin-containing monooxygenase 1	1	0.9985	4	6	1	6	0	0	0	1	0	3	1	1	0	0	0	0	0	0	0	0	0	0	0	0	0	1	0	0	0	0	0	0	0	0	0	0	0	0	0	1
sp|P50396|GDIA_MOUSE	P50396	GDIA_MOUSE	Gdi1	447	Mus musculus	1:Experimental evidence at protein level	Rab GDP dissociation inhibitor alpha	1	0.999	36	330	15	437	29	25	19	21	18	30	33	32	19	51	23	0	0	16	12	2	1	3	2	1	0	0	0	1	0	2	3	0	0	1	1	0	34	32	27	27
sp|P50399|GDIB_RAT	P50399	GDIB_RAT	Gdi2	445	Rattus norvegicus	1:Experimental evidence at protein level	Rab GDP dissociation inhibitor beta	1	0.999	56	866	0	866	61	62	72	73	73	79	87	71	64	90	56	0	0	45	24	9	0	0	0	0	0	0	0	0	0	0	0	0	0	0	0	0	61	62	72	73
sp|P50404|SFTPD_MOUSE	P50404	SFTPD_MOUSE	Sftpd	374	Mus musculus	1:Experimental evidence at protein level	Pulmonary surfactant-associated protein D	1	0.999	6	21	13	21	0	1	0	0	1	2	9	4	1	3	0	0	0	0	0	0	0	0	0	0	0	2	7	3	0	1	0	0	0	0	0	0	0	1	0	0
sp|P50405|PSPB_MOUSE	P50405	PSPB_MOUSE	Sftpb	377	Mus musculus	1:Experimental evidence at protein level	Pulmonary surfactant-associated protein B	1	0.999	14	213	100	213	16	18	18	22	19	34	16	29	22	12	7	0	0	0	0	0	3	10	10	14	10	15	6	12	8	5	7	0	0	0	0	0	16	18	18	22
sp|P50408|VATF_RAT	P50408	VATF_RAT	Atp6v1f	119	Rattus norvegicus	1:Experimental evidence at protein level	V-type proton ATPase subunit F	0.9214	0.999	1	8	0	8	0	1	0	1	2	2	2	0	0	0	0	0	0	0	0	0	0	0	0	0	0	0	0	0	0	0	0	0	0	0	0	0	0	1	0	1
sp|P50428|ARSA_MOUSE	P50428	ARSA_MOUSE	Arsa	506	Mus musculus	1:Experimental evidence at protein level	Arylsulfatase A	0.9981	0.9978	2	2	2	2	0	0	0	0	0	0	0	0	0	0	0	0	0	1	1	0	0	0	0	0	0	0	0	0	0	0	0	0	0	1	1	0	0	0	0	0
sp|P50429|ARSB_MOUSE	P50429	ARSB_MOUSE	Arsb	534	Mus musculus	1:Experimental evidence at protein level	Arylsulfatase B	0.9998	0.999	2	3	0	3	0	0	0	0	0	0	2	0	0	0	0	0	0	1	0	0	0	0	0	0	0	0	0	0	0	0	0	0	0	0	0	0	0	0	0	0
sp|P50446|K2C6A_MOUSE	P50446	K2C6A_MOUSE	Krt6a	553	Mus musculus	1:Experimental evidence at protein level	Keratin, type II cytoskeletal 6A	0	0.9981	10	1	0	78	0	0	0	0	1	0	0	0	0	0	0	0	0	0	0	0	0	0	0	0	0	0	0	0	0	0	0	0	0	0	0	0	5	5	6	6
sp|P50462|CSRP3_MOUSE	P50462	CSRP3_MOUSE	Csrp3	194	Mus musculus	1:Experimental evidence at protein level	Cysteine and glycine-rich protein 3	0.9998	0.9978	3	2	1	6	0	0	0	1	0	0	0	0	0	0	1	0	0	0	0	0	0	0	0	0	0	0	0	0	0	0	1	0	0	0	0	0	0	0	0	2
sp|P50516|VATA_MOUSE	P50516	VATA_MOUSE	Atp6v1a	617	Mus musculus	1:Experimental evidence at protein level	V-type proton ATPase catalytic subunit A	1	0.999	26	222	32	222	25	19	16	16	17	21	35	26	6	5	18	0	0	13	5	0	1	4	2	0	4	4	5	4	1	0	4	0	0	1	2	0	25	19	16	16
sp|P50518|VATE1_MOUSE	P50518	VATE1_MOUSE	Atp6v1e1	226	Mus musculus	1:Experimental evidence at protein level	V-type proton ATPase subunit E 1	1	0.999	8	57	0	57	3	4	2	7	7	6	6	6	2	1	13	0	0	0	0	0	0	0	0	0	0	0	0	0	0	0	0	0	0	0	0	0	3	4	2	7
sp|P50543|S10AB_MOUSE	P50543	S10AB_MOUSE	S100a11	98	Mus musculus	1:Experimental evidence at protein level	Protein S100-A11	1	0.999	6	51	25	51	8	2	3	2	2	4	4	5	6	9	6	0	0	0	0	0	6	1	2	2	1	1	2	1	4	3	2	0	0	0	0	0	8	2	3	2
sp|P50544|ACADV_MOUSE	P50544	ACADV_MOUSE	Acadvl	656	Mus musculus	1:Experimental evidence at protein level	Very long-chain specific acyl-CoA dehydrogenase, mitochondrial	1	0.999	7	18	12	18	1	0	0	1	4	3	6	3	0	0	0	0	0	0	0	0	0	0	0	1	3	1	4	3	0	0	0	0	0	0	0	0	1	0	0	1
sp|P50580|PA2G4_MOUSE	P50580	PA2G4_MOUSE	Pa2g4	394	Mus musculus	1:Experimental evidence at protein level	Proliferation-associated protein 2G4	1	0.999	26	274	0	274	22	16	20	21	17	22	29	31	18	29	16	0	0	21	7	5	0	0	0	0	0	0	0	0	0	0	0	0	0	0	0	0	22	16	20	21
sp|P51125-2|ICAL_MOUSE	P51125-2	ICAL_MOUSE	Cast	769	Mus musculus		Isoform 2 of Calpastatin	1	0.999	22	163	0	163	14	13	8	10	12	13	17	17	12	23	23	0	0	0	1	0	0	0	0	0	0	0	0	0	0	0	0	0	0	0	0	0	14	13	8	10
sp|P51146|RAB4B_RAT	P51146	RAB4B_RAT	Rab4b	213	Rattus norvegicus	2:Experimental evidence at transcript level	Ras-related protein Rab-4B	1	0.9987	4	3	0	17	0	1	0	0	0	1	0	0	0	0	0	0	1	0	0	0	0	0	0	0	0	0	0	0	0	0	0	0	0	0	0	0	1	2	1	2
sp|P51163|HEM4_MOUSE	P51163	HEM4_MOUSE	Uros	265	Mus musculus	1:Experimental evidence at protein level	Uroporphyrinogen-III synthase	0.9994	0.9989	1	5	5	5	0	0	0	0	2	0	1	2	0	0	0	0	0	0	0	0	0	0	0	0	2	0	1	2	0	0	0	0	0	0	0	0	0	0	0	0
sp|P51174|ACADL_MOUSE	P51174	ACADL_MOUSE	Acadl	430	Mus musculus	1:Experimental evidence at protein level	Long-chain specific acyl-CoA dehydrogenase, mitochondrial	1	0.999	20	358	78	358	31	23	25	40	39	40	47	33	24	28	26	0	2	0	0	0	9	5	0	5	8	15	13	8	2	9	4	0	0	0	0	0	31	23	25	40
sp|P51410|RL9_MOUSE	P51410	RL9_MOUSE	Rpl9	192	Mus musculus	1:Experimental evidence at protein level	Large ribosomal subunit protein uL6	1	0.999	6	30	5	30	2	2	1	3	4	2	5	6	2	2	1	0	0	0	0	0	0	0	0	0	2	0	1	2	0	0	0	0	0	0	0	0	2	2	1	3
sp|P51432|PLCB3_MOUSE	P51432	PLCB3_MOUSE	Plcb3	1234	Mus musculus	1:Experimental evidence at protein level	1-phosphatidylinositol 4,5-bisphosphate phosphodiesterase beta-3	1	0.999	10	24	14	24	1	1	1	4	2	3	1	4	1	2	4	0	0	0	0	0	1	1	1	1	1	1	1	2	1	1	3	0	0	0	0	0	1	1	1	4
sp|P51437|CAMP_MOUSE	P51437	CAMP_MOUSE	Camp	172	Mus musculus	1:Experimental evidence at protein level	Cathelicidin antimicrobial peptide	1	0.999	4	48	48	48	4	7	1	4	2	3	13	4	4	4	2	0	0	0	0	0	4	7	1	4	2	3	13	4	4	4	2	0	0	0	0	0	4	7	1	4
sp|P51593|HUWE1_RAT	P51593	HUWE1_RAT	Huwe1	4454	Rattus norvegicus	1:Experimental evidence at protein level	E3 ubiquitin-protein ligase HUWE1	1	0.9985	6	7	0	7	1	1	0	0	1	2	0	0	0	0	2	0	0	0	0	0	0	0	0	0	0	0	0	0	0	0	0	0	0	0	0	0	1	1	0	0
sp|P51660|DHB4_MOUSE	P51660	DHB4_MOUSE	Hsd17b4	735	Mus musculus	1:Experimental evidence at protein level	Peroxisomal multifunctional enzyme type 2	1	0.999	10	47	27	47	3	3	2	4	8	8	5	6	2	4	2	0	0	0	0	0	3	2	1	2	6	4	4	2	1	1	1	0	0	0	0	0	3	3	2	4
sp|P51855|GSHB_MOUSE	P51855	GSHB_MOUSE	Gss	474	Mus musculus	1:Experimental evidence at protein level	Glutathione synthetase	1	0.999	12	86	10	86	6	9	7	4	7	8	12	7	6	11	9	0	0	0	0	0	2	0	0	0	1	1	3	0	1	1	1	0	0	0	0	0	6	9	7	4
sp|P51859|HDGF_MOUSE	P51859	HDGF_MOUSE	Hdgf	237	Mus musculus	1:Experimental evidence at protein level	Hepatoma-derived growth factor	1	0.999	15	188	80	188	12	12	13	15	11	18	15	19	13	31	10	0	0	3	7	9	5	4	5	8	5	8	6	7	7	15	3	0	0	0	1	6	12	12	13	15
sp|P51881|ADT2_MOUSE	P51881	ADT2_MOUSE	Slc25a5	298	Mus musculus	1:Experimental evidence at protein level	ADP/ATP translocase 2	0.9164	0.9989	1	6	0	6	0	0	0	0	0	1	2	1	1	1	0	0	0	0	0	0	0	0	0	0	0	0	0	0	0	0	0	0	0	0	0	0	0	0	0	0
sp|P51885|LUM_MOUSE	P51885	LUM_MOUSE	Lum	338	Mus musculus	1:Experimental evidence at protein level	Lumican	1	0.999	14	222	61	222	20	9	7	23	12	23	19	33	18	15	16	10	15	2	0	0	6	4	4	5	4	6	4	8	4	3	5	3	3	2	0	0	20	9	7	23
sp|P51909|APOD_CAVPO	P51909	APOD_CAVPO	APOD	189	Cavia porcellus	2:Experimental evidence at transcript level	Apolipoprotein D	0.9971	0.9988	2	3	2	3	0	0	0	0	0	0	0	0	0	0	0	0	0	2	1	0	0	0	0	0	0	0	0	0	0	0	0	0	0	1	1	0	0	0	0	0
sp|P51910|APOD_MOUSE	P51910	APOD_MOUSE	Apod	189	Mus musculus	1:Experimental evidence at protein level	Apolipoprotein D	1	0.999	7	21	11	21	0	0	0	0	0	0	0	0	0	0	0	9	12	0	0	0	0	0	0	0	0	0	0	0	0	0	0	4	7	0	0	0	0	0	0	0
sp|P52196|THTR_MOUSE	P52196	THTR_MOUSE	Tst	297	Mus musculus	1:Experimental evidence at protein level	Thiosulfate sulfurtransferase	1	0.999	15	169	47	169	18	13	9	17	16	15	17	20	18	12	14	0	0	0	0	0	4	3	2	7	5	4	4	5	3	5	5	0	0	0	0	0	18	13	9	17
sp|P52430|PON1_MOUSE	P52430	PON1_MOUSE	Pon1	355	Mus musculus	1:Experimental evidence at protein level	Serum paraoxonase/arylesterase 1	1	0.999	15	77	64	77	1	5	3	3	4	3	1	1	0	0	2	25	29	0	0	0	1	3	3	2	3	2	1	1	0	0	1	22	25	0	0	0	1	5	3	3
sp|P52480-2|KPYM_MOUSE	P52480-2	KPYM_MOUSE	Pkm	531	Mus musculus		Isoform M1 of Pyruvate kinase PKM	1	0.999	84	52	48	1392	4	3	3	3	5	7	6	7	5	6	1	0	0	2	0	0	3	3	2	1	5	7	6	7	5	6	1	0	0	2	0	0	97	92	93	94
sp|P52480|KPYM_MOUSE	P52480	KPYM_MOUSE	Pkm	531	Mus musculus	1:Experimental evidence at protein level	Pyruvate kinase PKM	1	0.999	91	1514	0	1514	100	102	101	105	121	127	145	113	106	126	63	29	3	124	107	42	0	0	0	0	0	0	0	0	0	0	0	0	0	0	0	0	100	102	101	105
sp|P52760|RIDA_MOUSE	P52760	RIDA_MOUSE	Rida	135	Mus musculus	1:Experimental evidence at protein level	2-iminobutanoate/2-iminopropanoate deaminase	1	0.999	6	29	29	29	4	2	0	2	2	2	6	3	3	4	1	0	0	0	0	0	4	2	0	2	2	2	6	3	3	4	1	0	0	0	0	0	4	2	0	2
sp|P52795|EFNB1_MOUSE	P52795	EFNB1_MOUSE	Efnb1	345	Mus musculus	1:Experimental evidence at protein level	Ephrin-B1	0.998	0.999	2	4	0	4	0	0	0	0	0	0	1	1	0	2	0	0	0	0	0	0	0	0	0	0	0	0	0	0	0	0	0	0	0	0	0	0	0	0	0	0
sp|P52800|EFNB2_MOUSE	P52800	EFNB2_MOUSE	Efnb2	336	Mus musculus	1:Experimental evidence at protein level	Ephrin-B2	1	0.999	3	17	17	17	1	0	1	2	0	1	0	3	2	4	3	0	0	0	0	0	1	0	1	2	0	1	0	3	2	4	3	0	0	0	0	0	1	0	1	2
sp|P52825|CPT2_MOUSE	P52825	CPT2_MOUSE	Cpt2	658	Mus musculus	1:Experimental evidence at protein level	Carnitine O-palmitoyltransferase 2, mitochondrial	0.7646	0.9964	1	1	1	1	0	0	0	0	1	0	0	0	0	0	0	0	0	0	0	0	0	0	0	0	1	0	0	0	0	0	0	0	0	0	0	0	0	0	0	0
sp|P53395|ODB2_MOUSE	P53395	ODB2_MOUSE	Dbt	482	Mus musculus	1:Experimental evidence at protein level	Lipoamide acyltransferase component of branched-chain alpha-keto acid dehydrogenase complex, mitochondrial	1	0.9989	4	14	14	14	1	1	1	3	2	2	3	1	0	0	0	0	0	0	0	0	1	1	1	3	2	2	3	1	0	0	0	0	0	0	0	0	1	1	1	3
sp|P53563-2|B2CL1_RAT	P53563-2	B2CL1_RAT	Bcl2l1	170	Rattus norvegicus		Isoform Bcl-X(S) of Bcl-2-like protein 1	0.8164	0.9974	1	1	0	1	0	0	0	0	0	0	1	0	0	0	0	0	0	0	0	0	0	0	0	0	0	0	0	0	0	0	0	0	0	0	0	0	0	0	0	0
sp|P53610|PGTB1_RAT	P53610	PGTB1_RAT	Pggt1b	377	Rattus norvegicus	1:Experimental evidence at protein level	Geranylgeranyl transferase type-1 subunit beta	0.9985	0.9981	2	3	0	3	0	1	0	1	0	0	0	1	0	0	0	0	0	0	0	0	0	0	0	0	0	0	0	0	0	0	0	0	0	0	0	0	0	1	0	1
sp|P53811|PIPNB_MOUSE	P53811	PIPNB_MOUSE	Pitpnb	271	Mus musculus	1:Experimental evidence at protein level	Phosphatidylinositol transfer protein beta isoform	1	0.9987	6	7	2	16	1	0	0	0	1	1	1	0	0	0	0	0	0	1	1	1	0	0	0	0	0	0	0	0	0	0	0	0	0	1	1	0	2	0	0	0
sp|P53986|MOT1_MOUSE	P53986	MOT1_MOUSE	Slc16a1	493	Mus musculus	1:Experimental evidence at protein level	Monocarboxylate transporter 1	1	0.999	4	9	7	9	0	0	0	0	0	0	0	0	0	0	0	0	0	4	1	4	0	0	0	0	0	0	0	0	0	0	0	0	0	4	1	2	0	0	0	0
sp|P53994|RAB2A_MOUSE	P53994	RAB2A_MOUSE	Rab2a	212	Mus musculus	1:Experimental evidence at protein level	Ras-related protein Rab-2A	1	0.999	12	195	0	195	14	16	10	12	17	21	23	34	14	18	16	0	0	0	0	0	0	0	0	0	0	0	0	0	0	0	0	0	0	0	0	0	14	16	10	12
sp|P53996-2|CNBP_MOUSE	P53996-2	CNBP_MOUSE	Cnbp	170	Mus musculus		Isoform 2 of CCHC-type zinc finger nucleic acid binding protein	1	0.999	8	85	0	85	7	3	6	9	8	8	8	10	8	9	0	0	0	6	3	0	0	0	0	0	0	0	0	0	0	0	0	0	0	0	0	0	7	3	6	9
sp|P54071|IDHP_MOUSE	P54071	IDHP_MOUSE	Idh2	452	Mus musculus	1:Experimental evidence at protein level	Isocitrate dehydrogenase [NADP], mitochondrial	1	0.999	29	425	0	425	41	48	46	37	48	43	50	47	15	12	26	0	0	7	4	1	0	0	0	0	0	0	0	0	0	0	0	0	0	0	0	0	41	48	46	37
sp|P54227|STMN1_MOUSE	P54227	STMN1_MOUSE	Stmn1	149	Mus musculus	1:Experimental evidence at protein level	Stathmin	1	0.999	11	67	15	67	3	3	2	4	3	5	6	4	4	4	8	0	0	3	9	9	1	0	0	0	1	0	0	2	0	0	2	0	0	0	4	5	3	3	2	4
sp|P54311|GBB1_RAT	P54311	GBB1_RAT	Gnb1	340	Rattus norvegicus	1:Experimental evidence at protein level	Guanine nucleotide-binding protein G(I)/G(S)/G(T) subunit beta-1	1	0.999	16	128	0	128	9	7	8	11	10	14	14	17	7	14	5	0	0	8	3	1	0	0	0	0	0	0	0	0	0	0	0	0	0	0	0	0	9	7	8	11
sp|P54313|GBB2_RAT	P54313	GBB2_RAT	Gnb2	340	Rattus norvegicus	1:Experimental evidence at protein level	Guanine nucleotide-binding protein G(I)/G(S)/G(T) subunit beta-2	1	0.999	15	33	0	109	3	0	1	2	3	6	2	4	2	2	0	0	0	5	3	0	0	0	0	0	0	0	0	0	0	0	0	0	0	0	0	0	9	6	6	8
sp|P54645|AAPK1_RAT	P54645	AAPK1_RAT	Prkaa1	559	Rattus norvegicus	1:Experimental evidence at protein level	5'-AMP-activated protein kinase catalytic subunit alpha-1	0.9942	0.999	2	2	0	2	0	0	0	1	0	0	0	1	0	0	0	0	0	0	0	0	0	0	0	0	0	0	0	0	0	0	0	0	0	0	0	0	0	0	0	1
sp|P54726|RD23A_MOUSE	P54726	RD23A_MOUSE	Rad23a	363	Mus musculus	1:Experimental evidence at protein level	UV excision repair protein RAD23 homolog A	1	0.999	6	17	17	21	0	2	0	1	2	2	2	3	2	1	2	0	0	0	0	0	0	2	0	1	2	2	2	3	2	1	2	0	0	0	0	0	0	2	0	2
sp|P54728|RD23B_MOUSE	P54728	RD23B_MOUSE	Rad23b	416	Mus musculus	1:Experimental evidence at protein level	UV excision repair protein RAD23 homolog B	1	0.999	9	68	0	68	1	6	8	4	6	5	7	6	3	6	9	0	0	2	3	2	0	0	0	0	0	0	0	0	0	0	0	0	0	0	0	0	1	6	8	4
sp|P54729|NUB1_MOUSE	P54729	NUB1_MOUSE	Nub1	614	Mus musculus	1:Experimental evidence at protein level	NEDD8 ultimate buster 1	1	0.9981	2	2	2	2	0	0	0	0	0	2	0	0	0	0	0	0	0	0	0	0	0	0	0	0	0	2	0	0	0	0	0	0	0	0	0	0	0	0	0	0
sp|P54731|FAF1_MOUSE	P54731	FAF1_MOUSE	Faf1	649	Mus musculus	1:Experimental evidence at protein level	FAS-associated factor 1	0.9975	0.999	2	4	0	4	0	1	0	1	0	1	1	0	0	0	0	0	0	0	0	0	0	0	0	0	0	0	0	0	0	0	0	0	0	0	0	0	0	1	0	1
sp|P54758|EPHA6_RAT	P54758	EPHA6_RAT	Epha6	1035	Rattus norvegicus	2:Experimental evidence at transcript level	Ephrin type-A receptor 6	1	0.999	2	12	0	12	0	0	0	1	0	0	0	2	2	1	0	0	0	2	1	3	0	0	0	0	0	0	0	0	0	0	0	0	0	0	0	0	0	0	0	1
sp|P54775|PRS6B_MOUSE	P54775	PRS6B_MOUSE	Psmc4	418	Mus musculus	1:Experimental evidence at protein level	26S proteasome regulatory subunit 6B	1	0.999	10	36	0	37	1	3	1	3	5	6	6	5	0	1	5	0	0	0	0	0	0	0	0	0	0	0	0	0	0	0	0	0	0	0	0	0	1	3	1	3
sp|P54822|PUR8_MOUSE	P54822	PUR8_MOUSE	Adsl	484	Mus musculus	1:Experimental evidence at protein level	Adenylosuccinate lyase	1	0.999	16	62	62	62	4	5	5	6	2	10	7	6	2	1	8	0	0	1	2	3	4	5	5	6	2	10	7	6	2	1	8	0	0	1	2	3	4	5	5	6
sp|P54823|DDX6_MOUSE	P54823	DDX6_MOUSE	Ddx6	483	Mus musculus	1:Experimental evidence at protein level	Probable ATP-dependent RNA helicase DDX6	1	0.999	8	72	0	72	8	1	2	8	4	7	13	6	8	7	8	0	0	0	0	0	0	0	0	0	0	0	0	0	0	0	0	0	0	0	0	0	8	1	2	8
sp|P54921|SNAA_RAT	P54921	SNAA_RAT	Napa	295	Rattus norvegicus	1:Experimental evidence at protein level	Alpha-soluble NSF attachment protein	0.9825	0.999	1	2	0	2	1	0	0	0	0	1	0	0	0	0	0	0	0	0	0	0	0	0	0	0	0	0	0	0	0	0	0	0	0	0	0	0	1	0	0	0
sp|P54923|ADPRH_MOUSE	P54923	ADPRH_MOUSE	Adprh	362	Mus musculus	1:Experimental evidence at protein level	ADP-ribosylhydrolase ARH1	1	0.999	5	14	13	14	0	5	0	0	0	0	5	1	0	1	1	0	0	0	1	0	0	5	0	0	0	0	5	1	0	1	1	0	0	0	0	0	0	5	0	0
sp|P55012|S12A2_MOUSE	P55012	S12A2_MOUSE	Slc12a2	1205	Mus musculus	1:Experimental evidence at protein level	Solute carrier family 12 member 2	0.9187	0.999	1	3	3	3	0	0	0	0	0	1	0	1	1	0	0	0	0	0	0	0	0	0	0	0	0	1	0	1	1	0	0	0	0	0	0	0	0	0	0	0
sp|P55065|PLTP_MOUSE	P55065	PLTP_MOUSE	Pltp	493	Mus musculus	1:Experimental evidence at protein level	Phospholipid transfer protein	1	0.999	25	98	98	98	0	0	0	1	0	0	0	0	0	0	0	16	17	24	32	8	0	0	0	1	0	0	0	0	0	0	0	16	17	24	32	8	0	0	0	1
sp|P55264-2|ADK_MOUSE	P55264-2	ADK_MOUSE	Adk	345	Mus musculus		Isoform 2 of Adenosine kinase	1	0.999	19	197	0	197	20	15	17	18	19	24	10	18	15	31	9	0	0	1	0	0	0	0	0	0	0	0	0	0	0	0	0	0	0	0	0	0	20	15	17	18
sp|P55284|CADH5_MOUSE	P55284	CADH5_MOUSE	Cdh5	784	Mus musculus	1:Experimental evidence at protein level	Cadherin-5	1	0.999	16	112	112	112	10	4	5	10	5	15	13	18	8	11	7	2	3	1	0	0	10	4	5	10	5	15	13	18	8	11	7	2	3	1	0	0	10	4	5	10
sp|P55302|AMRP_MOUSE	P55302	AMRP_MOUSE	Lrpap1	360	Mus musculus	1:Experimental evidence at protein level	Alpha-2-macroglobulin receptor-associated protein	1	0.999	4	14	3	14	0	1	1	1	1	3	2	3	0	1	1	0	0	0	0	0	0	0	0	0	0	1	0	1	0	0	1	0	0	0	0	0	0	1	1	1
sp|P55770|NH2L1_RAT	P55770	NH2L1_RAT	Snu13	128	Rattus norvegicus	2:Experimental evidence at transcript level	NHP2-like protein 1	1	0.999	4	38	0	38	3	2	2	2	6	4	3	4	6	6	0	0	0	0	0	0	0	0	0	0	0	0	0	0	0	0	0	0	0	0	0	0	3	2	2	2
sp|P56375|ACYP2_MOUSE	P56375	ACYP2_MOUSE	Acyp2	106	Mus musculus	1:Experimental evidence at protein level	Acylphosphatase-2	1	0.999	5	27	6	27	1	2	1	2	2	1	5	6	2	2	3	0	0	0	0	0	0	0	0	0	0	0	2	1	0	1	2	0	0	0	0	0	1	2	1	2
sp|P56376|ACYP1_MOUSE	P56376	ACYP1_MOUSE	Acyp1	99	Mus musculus	1:Experimental evidence at protein level	Acylphosphatase-1	1	0.999	5	35	35	35	4	2	1	2	3	4	4	2	2	6	4	0	0	1	0	0	4	2	1	2	3	4	4	2	2	6	4	0	0	1	0	0	4	2	1	2
sp|P56380|AP4A_MOUSE	P56380	AP4A_MOUSE	Nudt2	147	Mus musculus	1:Experimental evidence at protein level	Bis(5'-nucleosyl)-tetraphosphatase [asymmetrical]	1	0.999	4	23	3	23	1	0	0	1	0	2	5	3	6	5	0	0	0	0	0	0	0	0	0	0	0	0	1	1	0	1	0	0	0	0	0	0	1	0	0	1
sp|P56387|DYLT3_MOUSE	P56387	DYLT3_MOUSE	Dynlt3	116	Mus musculus	1:Experimental evidence at protein level	Dynein light chain Tctex-type 3	1	0.999	2	29	29	29	6	0	2	2	5	3	4	4	1	2	0	0	0	0	0	0	6	0	2	2	5	3	4	4	1	2	0	0	0	0	0	0	6	0	2	2
sp|P56394|COX17_MOUSE	P56394	COX17_MOUSE	Cox17	63	Mus musculus	1:Experimental evidence at protein level	Cytochrome c oxidase copper chaperone	1	0.999	3	6	6	6	0	0	0	0	0	0	0	0	0	0	0	0	0	3	2	1	0	0	0	0	0	0	0	0	0	0	0	0	0	3	2	1	0	0	0	0
sp|P56399|UBP5_MOUSE	P56399	UBP5_MOUSE	Usp5	858	Mus musculus	1:Experimental evidence at protein level	Ubiquitin carboxyl-terminal hydrolase 5	1	0.999	22	175	175	175	9	11	11	16	16	17	20	17	12	12	25	0	0	1	5	3	9	11	11	16	16	17	20	17	12	12	25	0	0	1	5	3	9	11	11	16
sp|P56480|ATPB_MOUSE	P56480	ATPB_MOUSE	Atp5f1b	529	Mus musculus	1:Experimental evidence at protein level	ATP synthase subunit beta, mitochondrial	1	0.999	28	477	0	477	44	35	51	51	53	40	54	59	32	17	31	0	0	6	3	1	0	0	0	0	0	0	0	0	0	0	0	0	0	0	0	0	44	35	51	51
sp|P56812|PDCD5_MOUSE	P56812	PDCD5_MOUSE	Pdcd5	126	Mus musculus	1:Experimental evidence at protein level	Programmed cell death protein 5	1	0.999	6	83	83	83	4	3	6	7	8	8	11	7	8	9	10	0	0	0	1	1	4	3	6	7	8	8	11	7	8	9	10	0	0	0	1	1	4	3	6	7
sp|P56857-3|CLD18_MOUSE	P56857-3	CLD18_MOUSE	Cldn18	264	Mus musculus		Isoform A2.1 of Claudin-18	1	0.999	2	7	0	7	0	0	1	0	0	1	0	1	1	3	0	0	0	0	0	0	0	0	0	0	0	0	0	0	0	0	0	0	0	0	0	0	0	0	1	0
sp|P56959|FUS_MOUSE	P56959	FUS_MOUSE	Fus	518	Mus musculus	1:Experimental evidence at protein level	RNA-binding protein FUS	1	0.999	5	13	13	13	0	0	1	0	0	2	6	3	1	0	0	0	0	0	0	0	0	0	1	0	0	2	6	3	1	0	0	0	0	0	0	0	0	0	1	0
sp|P57716|NICA_MOUSE	P57716	NICA_MOUSE	Ncstn	708	Mus musculus	1:Experimental evidence at protein level	Nicastrin	0.8638	0.9982	1	1	1	1	0	0	0	0	0	0	0	0	0	0	0	0	0	1	0	0	0	0	0	0	0	0	0	0	0	0	0	0	0	1	0	0	0	0	0	0
sp|P57746|VATD_MOUSE	P57746	VATD_MOUSE	Atp6v1d	247	Mus musculus	1:Experimental evidence at protein level	V-type proton ATPase subunit D	0.9998	0.9989	2	9	9	9	0	1	0	1	1	1	2	2	0	0	1	0	0	0	0	0	0	1	0	1	1	1	2	2	0	0	1	0	0	0	0	0	0	1	0	1
sp|P57759|ERP29_MOUSE	P57759	ERP29_MOUSE	Erp29	262	Mus musculus	1:Experimental evidence at protein level	Endoplasmic reticulum resident protein 29	1	0.999	6	57	17	57	3	4	6	3	3	2	7	2	7	7	4	0	0	2	4	3	1	0	0	0	0	0	4	0	1	3	0	0	0	1	4	3	3	4	6	3
sp|P57776-2|EF1D_MOUSE	P57776-2	EF1D_MOUSE	Eef1d	257	Mus musculus		Isoform 2 of Elongation factor 1-delta	1	0.999	7	7	7	99	1	0	1	1	1	0	1	1	0	0	1	0	0	0	0	0	1	0	1	1	1	0	1	1	0	0	1	0	0	0	0	0	10	13	10	9
sp|P57776-3|EF1D_MOUSE	P57776-3	EF1D_MOUSE	Eef1d	660	Mus musculus		Isoform 3 of Elongation factor 1-delta	1	0.999	7	104	0	104	10	14	11	10	12	11	11	10	7	3	5	0	0	0	0	0	0	0	0	0	0	0	0	0	0	0	0	0	0	0	0	0	10	14	11	10
sp|P57780|ACTN4_MOUSE	P57780	ACTN4_MOUSE	Actn4	912	Mus musculus	1:Experimental evidence at protein level	Alpha-actinin-4	1	0.999	100	1383	58	1400	97	76	97	108	110	123	103	136	108	143	86	0	0	90	79	27	6	4	4	4	6	3	3	10	6	3	3	0	0	3	2	1	97	76	98	111
sp|P57784|RU2A_MOUSE	P57784	RU2A_MOUSE	Snrpa1	255	Mus musculus	1:Experimental evidence at protein level	U2 small nuclear ribonucleoprotein A'	1	0.999	5	12	12	12	0	0	0	0	2	1	4	3	2	0	0	0	0	0	0	0	0	0	0	0	2	1	4	3	2	0	0	0	0	0	0	0	0	0	0	0
sp|P58022-2|LOXL2_MOUSE	P58022-2	LOXL2_MOUSE	Loxl2	727	Mus musculus		Isoform 2 of Lysyl oxidase homolog 2	1	0.9989	4	6	0	6	0	0	0	0	0	0	0	0	0	0	0	0	0	0	2	4	0	0	0	0	0	0	0	0	0	0	0	0	0	0	0	0	0	0	0	0
sp|P58044|IDI1_MOUSE	P58044	IDI1_MOUSE	Idi1	227	Mus musculus	1:Experimental evidence at protein level	Isopentenyl-diphosphate Delta-isomerase 1	1	0.999	7	32	12	32	1	2	1	1	1	5	4	7	1	3	4	0	0	1	0	1	0	2	0	0	0	2	2	2	0	1	2	0	0	0	0	1	1	2	1	1
sp|P58195|PLS1_RAT	P58195	PLS1_RAT	Plscr1	335	Rattus norvegicus	1:Experimental evidence at protein level	Phospholipid scramblase 1	0.9949	0.999	2	3	0	3	0	0	0	0	0	0	0	0	0	0	0	0	0	2	0	1	0	0	0	0	0	0	0	0	0	0	0	0	0	0	0	0	0	0	0	0
sp|P58252|EF2_MOUSE	P58252	EF2_MOUSE	Eef2	858	Mus musculus	1:Experimental evidence at protein level	Elongation factor 2	1	0.999	72	830	12	830	55	50	61	63	72	61	81	56	55	52	39	2	0	89	74	20	1	1	0	1	1	0	3	1	1	0	1	0	0	1	1	0	55	50	61	63
sp|P58355|S45A2_MOUSE	P58355	S45A2_MOUSE	Slc45a2	530	Mus musculus	1:Experimental evidence at protein level	Membrane-associated transporter protein	0.8965	0.9986	1	1	1	1	0	0	0	0	0	0	0	0	0	0	0	0	0	0	0	1	0	0	0	0	0	0	0	0	0	0	0	0	0	0	0	1	0	0	0	0
sp|P58389|PTPA_MOUSE	P58389	PTPA_MOUSE	Ptpa	323	Mus musculus	1:Experimental evidence at protein level	Serine/threonine-protein phosphatase 2A activator	1	0.999	11	124	124	124	12	16	12	5	5	10	7	10	7	12	20	0	0	4	0	4	12	16	12	5	5	10	7	10	7	12	20	0	0	4	0	4	12	16	12	5
sp|P58405-2|STRN3_RAT	P58405-2	STRN3_RAT	Strn3	726	Rattus norvegicus		Isoform 2 of Striatin-3	1	0.999	4	7	0	7	0	0	1	0	1	3	1	0	0	0	1	0	0	0	0	0	0	0	0	0	0	0	0	0	0	0	0	0	0	0	0	0	0	0	1	0
sp|P58771-2|TPM1_MOUSE	P58771-2	TPM1_MOUSE	Tpm1	284	Mus musculus		Isoform 2 of Tropomyosin alpha-1 chain	0.9999	0.999	30	17	3	409	0	0	0	1	0	0	0	1	0	1	8	0	0	5	1	0	0	0	0	0	0	0	0	0	0	0	3	0	0	0	0	0	34	28	32	35
sp|P58774-2|TPM2_MOUSE	P58774-2	TPM2_MOUSE	Tpm2	284	Mus musculus		Isoform 2 of Tropomyosin beta chain	1	0.999	30	232	0	369	10	11	25	25	24	19	20	25	30	21	18	0	0	2	1	1	0	0	0	0	0	0	0	0	0	0	0	0	0	0	0	0	20	24	34	36
sp|P58871|TB182_MOUSE	P58871	TB182_MOUSE	Tnks1bp1	1720	Mus musculus	1:Experimental evidence at protein level	182 kDa tankyrase-1-binding protein	1	0.999	4	5	5	5	0	0	0	0	0	1	0	3	0	0	0	0	0	0	1	0	0	0	0	0	0	1	0	3	0	0	0	0	0	0	1	0	0	0	0	0
sp|P59017|B2L13_MOUSE	P59017	B2L13_MOUSE	Bcl2l13	434	Mus musculus	1:Experimental evidence at protein level	Bcl-2-like protein 13	0.9171	0.9989	1	1	1	1	0	0	0	0	0	0	1	0	0	0	0	0	0	0	0	0	0	0	0	0	0	0	1	0	0	0	0	0	0	0	0	0	0	0	0	0
sp|P59222|SREC2_MOUSE	P59222	SREC2_MOUSE	Scarf2	833	Mus musculus	1:Experimental evidence at protein level	Scavenger receptor class F member 2	0.7829	0.9968	1	1	1	1	1	0	0	0	0	0	0	0	0	0	0	0	0	0	0	0	1	0	0	0	0	0	0	0	0	0	0	0	0	0	0	0	1	0	0	0
sp|P59242-2|CING_MOUSE	P59242-2	CING_MOUSE	Cgn	1183	Mus musculus		Isoform 2 of Cingulin	1	0.999	9	19	0	19	2	0	0	2	1	5	2	4	0	1	1	0	0	0	0	1	0	0	0	0	0	0	0	0	0	0	0	0	0	0	0	0	2	0	0	2
sp|P59325|IF5_MOUSE	P59325	IF5_MOUSE	Eif5	429	Mus musculus	1:Experimental evidence at protein level	Eukaryotic translation initiation factor 5	1	0.999	14	48	1	48	2	1	3	2	5	9	7	12	1	2	3	0	0	0	0	1	0	0	0	0	0	0	0	1	0	0	0	0	0	0	0	0	2	1	3	2
sp|P59383|LRRN4_MOUSE	P59383	LRRN4_MOUSE	Lrrn4	733	Mus musculus	1:Experimental evidence at protein level	Leucine-rich repeat neuronal protein 4	0.9976	0.9962	2	2	2	2	0	0	0	0	0	1	0	0	1	0	0	0	0	0	0	0	0	0	0	0	0	1	0	0	1	0	0	0	0	0	0	0	0	0	0	0
sp|P59999|ARPC4_MOUSE	P59999	ARPC4_MOUSE	Arpc4	168	Mus musculus	1:Experimental evidence at protein level	Actin-related protein 2/3 complex subunit 4	1	0.999	9	63	63	63	5	5	4	6	3	6	7	6	4	4	6	0	0	7	0	0	5	5	4	6	3	6	7	6	4	4	6	0	0	7	0	0	5	5	4	6
sp|P60122|RUVB1_MOUSE	P60122	RUVB1_MOUSE	Ruvbl1	456	Mus musculus	1:Experimental evidence at protein level	RuvB-like 1	1	0.999	12	52	0	52	5	4	1	2	7	6	9	6	3	0	4	0	0	2	2	1	0	0	0	0	0	0	0	0	0	0	0	0	0	0	0	0	5	4	1	2
sp|P60229|EIF3E_MOUSE	P60229	EIF3E_MOUSE	Eif3e	445	Mus musculus	1:Experimental evidence at protein level	Eukaryotic translation initiation factor 3 subunit E	1	0.999	8	30	0	30	2	0	1	2	1	3	11	4	2	2	2	0	0	0	0	0	0	0	0	0	0	0	0	0	0	0	0	0	0	0	0	0	2	0	1	2
sp|P60335|PCBP1_MOUSE	P60335	PCBP1_MOUSE	Pcbp1	356	Mus musculus	1:Experimental evidence at protein level	Poly(rC)-binding protein 1	1	0.999	15	141	112	141	10	10	9	12	14	18	15	13	11	10	10	0	0	4	2	3	8	8	7	9	11	16	13	11	8	8	7	0	0	3	2	1	10	10	9	12
sp|P60517|GBRAP_RAT	P60517	GBRAP_RAT	Gabarap	117	Rattus norvegicus	1:Experimental evidence at protein level	Gamma-aminobutyric acid receptor-associated protein	0.9051	0.9988	1	1	0	1	0	0	0	0	0	0	0	0	0	1	0	0	0	0	0	0	0	0	0	0	0	0	0	0	0	0	0	0	0	0	0	0	0	0	0	0
sp|P60518|GBRL1_CAVPO	P60518	GBRL1_CAVPO	GABARAPL1	117	Cavia porcellus	2:Experimental evidence at transcript level	Gamma-aminobutyric acid receptor-associated protein-like 1	0.9996	0.9988	1	2	0	2	1	0	0	0	0	0	0	0	0	1	0	0	0	0	0	0	0	0	0	0	0	0	0	0	0	0	0	0	0	0	0	0	1	0	0	0
sp|P60670-2|NPL4_MOUSE	P60670-2	NPL4_MOUSE	Nploc4	576	Mus musculus		Isoform 2 of Nuclear protein localization protein 4 homolog	1	0.9976	3	3	0	3	0	0	0	0	0	2	1	0	0	0	0	0	0	0	0	0	0	0	0	0	0	0	0	0	0	0	0	0	0	0	0	0	0	0	0	0
sp|P60766|CDC42_MOUSE	P60766	CDC42_MOUSE	Cdc42	191	Mus musculus	1:Experimental evidence at protein level	Cell division control protein 42 homolog	1	0.999	12	113	0	114	12	9	10	13	8	9	11	9	10	10	5	0	0	5	1	1	0	0	0	0	0	0	0	0	0	0	0	0	0	0	0	0	12	9	10	13
sp|P60824|CIRBP_MOUSE	P60824	CIRBP_MOUSE	Cirbp	172	Mus musculus	1:Experimental evidence at protein level	Cold-inducible RNA-binding protein	0.9932	0.999	2	6	0	6	1	0	0	0	0	0	1	2	0	2	0	0	0	0	0	0	0	0	0	0	0	0	0	0	0	0	0	0	0	0	0	0	1	0	0	0
sp|P60840-2|ENSA_MOUSE	P60840-2	ENSA_MOUSE	Ensa	117	Mus musculus		Isoform 2 of Alpha-endosulfine	0.8949	0.9986	1	4	0	4	0	0	0	0	1	0	1	1	1	0	0	0	0	0	0	0	0	0	0	0	0	0	0	0	0	0	0	0	0	0	0	0	0	0	0	0
sp|P60843|IF4A1_MOUSE	P60843	IF4A1_MOUSE	Eif4a1	406	Mus musculus	1:Experimental evidence at protein level	Eukaryotic initiation factor 4A-I	1	0.999	34	295	128	295	19	23	15	17	31	34	30	30	14	14	20	0	0	21	20	7	9	6	4	4	13	17	17	15	4	3	8	0	0	9	14	5	19	23	15	17
sp|P60867|RS20_MOUSE	P60867	RS20_MOUSE	Rps20	119	Mus musculus	1:Experimental evidence at protein level	Small ribosomal subunit protein uS10	1	0.999	4	77	0	77	5	6	4	6	4	11	7	9	7	7	6	0	0	2	2	1	0	0	0	0	0	0	0	0	0	0	0	0	0	0	0	0	5	6	4	6
sp|P60892|PRPS1_RAT	P60892	PRPS1_RAT	Prps1	318	Rattus norvegicus	1:Experimental evidence at protein level	Ribose-phosphate pyrophosphokinase 1	1	0.999	8	23	0	65	2	2	2	4	4	3	1	4	0	1	0	0	0	0	0	0	0	0	0	0	0	0	0	0	0	0	0	0	0	0	0	0	5	5	8	7
sp|P61021|RAB5B_MOUSE	P61021	RAB5B_MOUSE	Rab5b	215	Mus musculus	1:Experimental evidence at protein level	Ras-related protein Rab-5B	1	0.999	7	52	52	87	5	4	2	5	4	4	5	5	6	8	4	0	0	0	0	0	5	4	2	5	4	4	5	5	6	8	4	0	0	0	0	0	7	7	3	6
sp|P61027|RAB10_MOUSE	P61027	RAB10_MOUSE	Rab10	200	Mus musculus	1:Experimental evidence at protein level	Ras-related protein Rab-10	1	0.999	5	14	14	72	1	2	1	2	1	2	1	1	1	1	1	0	0	0	0	0	1	2	1	2	1	2	1	1	1	1	1	0	0	0	0	0	8	7	7	7
sp|P61028|RAB8B_MOUSE	P61028	RAB8B_MOUSE	Rab8b	207	Mus musculus	1:Experimental evidence at protein level	Ras-related protein Rab-8B	1	0.999	6	29	0	87	4	6	2	4	2	3	2	4	0	1	1	0	0	0	0	0	0	0	0	0	0	0	0	0	0	0	0	0	0	0	0	0	11	11	8	9
sp|P61078|UB2D3_RAT	P61078	UB2D3_RAT	Ube2d3	147	Rattus norvegicus	2:Experimental evidence at transcript level	Ubiquitin-conjugating enzyme E2 D3	1	0.999	2	25	0	25	2	0	0	0	3	1	7	2	3	4	0	0	0	2	1	0	0	0	0	0	0	0	0	0	0	0	0	0	0	0	0	0	2	0	0	0
sp|P61082|UBC12_MOUSE	P61082	UBC12_MOUSE	Ube2m	183	Mus musculus	1:Experimental evidence at protein level	NEDD8-conjugating enzyme Ubc12	1	0.999	4	22	22	22	5	1	0	2	0	4	3	1	1	4	1	0	0	0	0	0	5	1	0	2	0	4	3	1	1	4	1	0	0	0	0	0	5	1	0	2
sp|P61087|UBE2K_MOUSE	P61087	UBE2K_MOUSE	Ube2k	200	Mus musculus	1:Experimental evidence at protein level	Ubiquitin-conjugating enzyme E2 K	1	0.999	5	21	21	21	0	0	0	1	3	1	3	1	1	1	2	0	0	3	2	3	0	0	0	1	3	1	3	1	1	1	2	0	0	3	2	3	0	0	0	1
sp|P61089|UBE2N_MOUSE	P61089	UBE2N_MOUSE	Ube2n	152	Mus musculus	1:Experimental evidence at protein level	Ubiquitin-conjugating enzyme E2 N	1	0.999	14	113	13	113	6	5	10	13	10	9	14	7	13	12	9	0	0	2	1	2	1	2	2	1	2	0	1	1	1	2	0	0	0	0	0	0	6	5	10	13
sp|P61107|RAB14_RAT	P61107	RAB14_RAT	Rab14	215	Rattus norvegicus	1:Experimental evidence at protein level	Ras-related protein Rab-14	1	0.999	15	237	0	237	18	24	16	23	16	24	23	26	22	26	19	0	0	0	0	0	0	0	0	0	0	0	0	0	0	0	0	0	0	0	0	0	18	24	16	23
sp|P61148|FGF1_MOUSE	P61148	FGF1_MOUSE	Fgf1	155	Mus musculus	1:Experimental evidence at protein level	Fibroblast growth factor 1	1	0.999	5	37	0	37	1	4	3	2	4	3	5	5	3	5	2	0	0	0	0	0	0	0	0	0	0	0	0	0	0	0	0	0	0	0	0	0	1	4	3	2
sp|P61161|ARP2_MOUSE	P61161	ARP2_MOUSE	Actr2	394	Mus musculus	1:Experimental evidence at protein level	Actin-related protein 2	1	0.999	23	377	0	377	28	25	30	40	33	35	36	35	20	27	20	0	0	27	16	5	0	0	0	0	0	0	0	0	0	0	0	0	0	0	0	0	28	25	30	40
sp|P61164|ACTZ_MOUSE	P61164	ACTZ_MOUSE	Actr1a	376	Mus musculus	1:Experimental evidence at protein level	Alpha-centractin	1	0.999	18	140	0	140	12	5	6	14	21	14	19	18	15	7	0	0	0	3	5	1	0	0	0	0	0	0	0	0	0	0	0	0	0	0	0	0	12	5	6	14
sp|P61202-2|CSN2_MOUSE	P61202-2	CSN2_MOUSE	Cops2	450	Mus musculus		Isoform 2 of COP9 signalosome complex subunit 2	1	0.999	10	31	0	31	3	2	1	5	1	7	5	3	0	0	4	0	0	0	0	0	0	0	0	0	0	0	0	0	0	0	0	0	0	0	0	0	3	2	1	5
sp|P61205|ARF3_MOUSE	P61205	ARF3_MOUSE	Arf3	181	Mus musculus	2:Experimental evidence at transcript level	ADP-ribosylation factor 3	1	0.999	9	236	0	236	22	11	23	18	27	32	20	25	17	19	17	0	0	3	2	0	0	0	0	0	0	0	0	0	0	0	0	0	0	0	0	0	22	11	23	18
sp|P61211|ARL1_MOUSE	P61211	ARL1_MOUSE	Arl1	181	Mus musculus	1:Experimental evidence at protein level	ADP-ribosylation factor-like protein 1	0.9925	0.9987	2	8	0	8	0	0	0	1	1	1	3	1	0	0	1	0	0	0	0	0	0	0	0	0	0	0	0	0	0	0	0	0	0	0	0	0	0	0	0	1
sp|P61222|ABCE1_MOUSE	P61222	ABCE1_MOUSE	Abce1	599	Mus musculus	1:Experimental evidence at protein level	ATP-binding cassette sub-family E member 1	1	0.999	10	26	26	26	1	1	0	3	2	2	5	6	0	0	4	0	0	0	0	2	1	1	0	3	2	2	5	6	0	0	4	0	0	0	0	2	1	1	0	3
sp|P61226|RAP2B_MOUSE	P61226	RAP2B_MOUSE	Rap2b	183	Mus musculus	1:Experimental evidence at protein level	Ras-related protein Rap-2b	1	0.999	4	6	0	7	0	0	0	0	0	0	0	0	0	0	0	0	0	4	2	0	0	0	0	0	0	0	0	0	0	0	0	0	0	0	0	0	0	0	0	0
sp|P61255|RL26_MOUSE	P61255	RL26_MOUSE	Rpl26	145	Mus musculus	1:Experimental evidence at protein level	Large ribosomal subunit protein uL24	1	0.999	6	29	3	29	5	7	2	3	0	4	2	2	2	0	1	0	0	0	1	0	1	1	0	0	0	0	0	0	1	0	0	0	0	0	0	0	5	7	2	3
sp|P61314|RL15_RAT	P61314	RL15_RAT	Rpl15	204	Rattus norvegicus	1:Experimental evidence at protein level	Large ribosomal subunit protein eL15	1	0.999	13	94	0	94	8	9	5	10	8	12	13	9	5	7	7	0	0	0	0	1	0	0	0	0	0	0	0	0	0	0	0	0	0	0	0	0	8	9	5	10
sp|P61327|MGN_MOUSE	P61327	MGN_MOUSE	Magoh	146	Mus musculus	2:Experimental evidence at transcript level	Protein mago nashi homolog	1	0.999	7	28	0	28	5	0	1	1	1	1	5	1	2	11	0	0	0	0	0	0	0	0	0	0	0	0	0	0	0	0	0	0	0	0	0	0	5	0	1	1
sp|P61354|RL27_RAT	P61354	RL27_RAT	Rpl27	136	Rattus norvegicus	2:Experimental evidence at transcript level	Large ribosomal subunit protein eL27	1	0.999	6	35	0	35	3	1	1	8	2	4	4	3	2	3	4	0	0	0	0	0	0	0	0	0	0	0	0	0	0	0	0	0	0	0	0	0	3	1	1	8
sp|P61589|RHOA_RAT	P61589	RHOA_RAT	Rhoa	193	Rattus norvegicus	1:Experimental evidence at protein level	Transforming protein RhoA	1	0.999	14	239	0	239	17	24	25	34	19	20	26	27	15	12	6	0	0	8	3	3	0	0	0	0	0	0	0	0	0	0	0	0	0	0	0	0	17	24	25	34
sp|P61750|ARF4_MOUSE	P61750	ARF4_MOUSE	Arf4	180	Mus musculus	1:Experimental evidence at protein level	ADP-ribosylation factor 4	1	0.999	7	29	0	180	4	1	1	2	4	1	3	7	2	3	1	0	0	0	0	0	0	0	0	0	0	0	0	0	0	0	0	0	0	0	0	0	18	7	13	10
sp|P61759|PFD3_MOUSE	P61759	PFD3_MOUSE	Vbp1	196	Mus musculus	1:Experimental evidence at protein level	Prefoldin subunit 3	1	0.999	6	18	18	18	0	0	1	2	1	2	6	3	1	0	2	0	0	0	0	0	0	0	1	2	1	2	6	3	1	0	2	0	0	0	0	0	0	0	1	2
sp|P61924|COPZ1_MOUSE	P61924	COPZ1_MOUSE	Copz1	177	Mus musculus	1:Experimental evidence at protein level	Coatomer subunit zeta-1	0.9214	0.999	1	3	3	3	0	3	0	0	0	0	0	0	0	0	0	0	0	0	0	0	0	3	0	0	0	0	0	0	0	0	0	0	0	0	0	0	0	3	0	0
sp|P61957|SUMO2_MOUSE	P61957	SUMO2_MOUSE	Sumo2	95	Mus musculus	1:Experimental evidence at protein level	Small ubiquitin-related modifier 2	1	0.999	2	46	0	46	2	4	5	2	7	4	3	5	3	5	4	0	0	1	1	0	0	0	0	0	0	0	0	0	0	0	0	0	0	0	0	0	2	4	5	2
sp|P61961|UFM1_MOUSE	P61961	UFM1_MOUSE	Ufm1	85	Mus musculus	1:Experimental evidence at protein level	Ubiquitin-fold modifier 1	1	0.999	5	43	0	43	4	3	5	4	3	3	4	4	4	6	3	0	0	0	0	0	0	0	0	0	0	0	0	0	0	0	0	0	0	0	0	0	4	3	5	4
sp|P61965|WDR5_MOUSE	P61965	WDR5_MOUSE	Wdr5	334	Mus musculus	1:Experimental evidence at protein level	WD repeat-containing protein 5	0.9998	0.999	2	4	0	4	0	0	0	0	0	0	2	2	0	0	0	0	0	0	0	0	0	0	0	0	0	0	0	0	0	0	0	0	0	0	0	0	0	0	0	0
sp|P61967|AP1S1_MOUSE	P61967	AP1S1_MOUSE	Ap1s1	158	Mus musculus	1:Experimental evidence at protein level	AP-1 complex subunit sigma-1A	0.9998	0.999	2	6	6	6	0	0	0	0	1	2	1	1	0	0	1	0	0	0	0	0	0	0	0	0	1	2	1	1	0	0	1	0	0	0	0	0	0	0	0	0
sp|P61971|NTF2_MOUSE	P61971	NTF2_MOUSE	Nutf2	127	Mus musculus	1:Experimental evidence at protein level	Nuclear transport factor 2	1	0.999	9	108	0	108	9	9	7	9	11	9	10	9	10	15	2	0	0	5	3	0	0	0	0	0	0	0	0	0	0	0	0	0	0	0	0	0	9	9	7	9
sp|P61979-3|HNRPK_MOUSE	P61979-3	HNRPK_MOUSE	Hnrnpk	439	Mus musculus		Isoform 3 of Heterogeneous nuclear ribonucleoprotein K	1	0.999	21	269	5	269	20	22	18	27	24	25	25	29	22	23	29	0	0	0	1	4	0	0	0	0	0	0	1	1	1	2	0	0	0	0	0	0	20	22	18	27
sp|P61982|1433G_MOUSE	P61982	1433G_MOUSE	Ywhag	247	Mus musculus	1:Experimental evidence at protein level	14-3-3 protein gamma	1	0.999	26	124	0	394	9	7	8	9	6	10	11	14	9	7	8	0	0	11	10	5	0	0	0	0	0	0	0	0	0	0	0	0	0	0	0	0	31	27	28	34
sp|P62071|RRAS2_MOUSE	P62071	RRAS2_MOUSE	Rras2	204	Mus musculus	1:Experimental evidence at protein level	Ras-related protein R-Ras2	1	0.999	9	44	44	78	1	4	3	5	8	8	5	3	1	0	6	0	0	0	0	0	1	4	3	5	8	8	5	3	1	0	6	0	0	0	0	0	4	8	8	9
sp|P62075|TIM13_MOUSE	P62075	TIM13_MOUSE	Timm13	95	Mus musculus	1:Experimental evidence at protein level	Mitochondrial import inner membrane translocase subunit Tim13	1	0.999	3	13	0	13	1	0	0	1	0	2	2	3	2	1	1	0	0	0	0	0	0	0	0	0	0	0	0	0	0	0	0	0	0	0	0	0	1	0	0	1
sp|P62082|RS7_MOUSE	P62082	RS7_MOUSE	Rps7	194	Mus musculus	1:Experimental evidence at protein level	Small ribosomal subunit protein eS7	1	0.999	11	66	0	66	8	6	1	5	5	7	13	9	2	3	6	0	0	0	1	0	0	0	0	0	0	0	0	0	0	0	0	0	0	0	0	0	8	6	1	5
sp|P62137|PP1A_MOUSE	P62137	PP1A_MOUSE	Ppp1ca	330	Mus musculus	1:Experimental evidence at protein level	Serine/threonine-protein phosphatase PP1-alpha catalytic subunit	1	0.999	18	258	15	258	26	19	23	29	24	30	25	29	18	24	9	0	0	1	1	0	2	0	2	1	1	5	0	1	1	2	0	0	0	0	0	0	26	19	23	29
sp|P62141|PP1B_MOUSE	P62141	PP1B_MOUSE	Ppp1cb	327	Mus musculus	1:Experimental evidence at protein level	Serine/threonine-protein phosphatase PP1-beta catalytic subunit	1	0.999	18	56	0	248	5	3	6	8	6	3	6	6	3	8	2	0	0	0	0	0	0	0	0	0	0	0	0	0	0	0	0	0	0	0	0	0	25	16	22	30
sp|P62192|PRS4_MOUSE	P62192	PRS4_MOUSE	Psmc1	440	Mus musculus	1:Experimental evidence at protein level	26S proteasome regulatory subunit 4	1	0.999	15	39	0	46	6	1	2	2	5	3	2	8	3	2	5	0	0	0	0	0	0	0	0	0	0	0	0	0	0	0	0	0	0	0	0	0	6	2	3	3
sp|P62196|PRS8_MOUSE	P62196	PRS8_MOUSE	Psmc5	406	Mus musculus	1:Experimental evidence at protein level	26S proteasome regulatory subunit 8	1	0.999	15	92	0	92	7	7	4	6	15	8	13	15	4	5	6	0	0	1	1	0	0	0	0	0	0	0	0	0	0	0	0	0	0	0	0	0	7	7	4	6
sp|P62242|RS8_MOUSE	P62242	RS8_MOUSE	Rps8	208	Mus musculus	1:Experimental evidence at protein level	Small ribosomal subunit protein eS8	1	0.999	10	107	0	107	6	1	5	9	10	17	13	9	9	5	6	0	0	8	6	3	0	0	0	0	0	0	0	0	0	0	0	0	0	0	0	0	6	1	5	9
sp|P62245|RS15A_MOUSE	P62245	RS15A_MOUSE	Rps15a	130	Mus musculus	1:Experimental evidence at protein level	Small ribosomal subunit protein uS8	1	0.999	9	63	0	63	7	6	4	4	9	5	3	7	2	5	5	0	0	4	2	0	0	0	0	0	0	0	0	0	0	0	0	0	0	0	0	0	7	6	4	4
sp|P62257|UBE2H_MOUSE	P62257	UBE2H_MOUSE	Ube2h	183	Mus musculus	1:Experimental evidence at protein level	Ubiquitin-conjugating enzyme E2 H	1	0.999	4	7	7	7	1	0	0	0	1	1	1	2	0	0	1	0	0	0	0	0	1	0	0	0	1	1	1	2	0	0	1	0	0	0	0	0	1	0	0	0
sp|P62259|1433E_MOUSE	P62259	1433E_MOUSE	Ywhae	255	Mus musculus	1:Experimental evidence at protein level	14-3-3 protein epsilon	1	0.999	46	709	0	709	49	42	55	50	58	60	77	72	52	64	36	2	1	25	37	29	0	0	0	0	0	0	0	0	0	0	0	0	0	0	0	0	49	42	55	50
sp|P62267|RS23_MOUSE	P62267	RS23_MOUSE	Rps23	143	Mus musculus	1:Experimental evidence at protein level	Small ribosomal subunit protein uS12	1	0.999	3	8	0	8	0	0	0	1	1	2	2	0	1	0	0	0	1	0	0	0	0	0	0	0	0	0	0	0	0	0	0	0	0	0	0	0	0	0	0	1
sp|P62270|RS18_MOUSE	P62270	RS18_MOUSE	Rps18	152	Mus musculus	1:Experimental evidence at protein level	Small ribosomal subunit protein uS13	1	0.999	8	57	0	57	4	7	6	6	8	6	2	5	7	0	3	0	0	1	1	1	0	0	0	0	0	0	0	0	0	0	0	0	0	0	0	0	4	7	6	6
sp|P62281|RS11_MOUSE	P62281	RS11_MOUSE	Rps11	158	Mus musculus	1:Experimental evidence at protein level	Small ribosomal subunit protein uS17	1	0.999	10	45	0	45	4	1	1	7	4	4	5	6	2	1	3	0	0	2	4	1	0	0	0	0	0	0	0	0	0	0	0	0	0	0	0	0	4	1	1	7
sp|P62305|RUXE_MOUSE	P62305	RUXE_MOUSE	Snrpe	92	Mus musculus	1:Experimental evidence at protein level	Small nuclear ribonucleoprotein E	1	0.999	1	15	15	15	3	3	4	0	1	1	0	0	0	0	3	0	0	0	0	0	3	3	4	0	1	1	0	0	0	0	3	0	0	0	0	0	3	3	4	0
sp|P62307|RUXF_MOUSE	P62307	RUXF_MOUSE	Snrpf	86	Mus musculus	1:Experimental evidence at protein level	Small nuclear ribonucleoprotein F	1	0.999	2	13	13	13	1	1	0	0	1	1	3	2	2	0	1	0	0	0	0	1	1	1	0	0	1	1	3	2	2	0	1	0	0	0	0	1	1	1	0	0
sp|P62309|RUXG_MOUSE	P62309	RUXG_MOUSE	Snrpg	76	Mus musculus	1:Experimental evidence at protein level	Small nuclear ribonucleoprotein G	1	0.999	3	19	19	19	1	1	2	2	1	2	4	1	0	3	1	0	0	1	0	0	1	1	2	2	1	2	4	1	0	3	1	0	0	1	0	0	1	1	2	2
sp|P62311|LSM3_MOUSE	P62311	LSM3_MOUSE	Lsm3	102	Mus musculus	1:Experimental evidence at protein level	U6 snRNA-associated Sm-like protein LSm3	0.9214	0.999	1	17	17	17	4	0	2	2	0	0	2	3	1	1	2	0	0	0	0	0	4	0	2	2	0	0	2	3	1	1	2	0	0	0	0	0	4	0	2	2
sp|P62313|LSM6_MOUSE	P62313	LSM6_MOUSE	Lsm6	80	Mus musculus	1:Experimental evidence at protein level	U6 snRNA-associated Sm-like protein LSm6	1	0.999	5	22	22	22	2	2	1	0	1	3	6	1	3	2	1	0	0	0	0	0	2	2	1	0	1	3	6	1	3	2	1	0	0	0	0	0	2	2	1	0
sp|P62315|SMD1_MOUSE	P62315	SMD1_MOUSE	Snrpd1	119	Mus musculus	1:Experimental evidence at protein level	Small nuclear ribonucleoprotein Sm D1	0.9998	0.999	2	14	14	14	0	1	0	0	1	0	4	2	2	1	2	0	0	1	0	0	0	1	0	0	1	0	4	2	2	1	2	0	0	1	0	0	0	1	0	0
sp|P62317|SMD2_MOUSE	P62317	SMD2_MOUSE	Snrpd2	118	Mus musculus	1:Experimental evidence at protein level	Small nuclear ribonucleoprotein Sm D2	1	0.999	4	20	20	20	0	1	3	2	3	3	4	1	0	1	2	0	0	0	0	0	0	1	3	2	3	3	4	1	0	1	2	0	0	0	0	0	0	1	3	2
sp|P62320|SMD3_MOUSE	P62320	SMD3_MOUSE	Snrpd3	126	Mus musculus	1:Experimental evidence at protein level	Small nuclear ribonucleoprotein Sm D3	1	0.999	5	44	44	44	4	2	2	2	3	3	7	6	7	5	0	0	0	2	1	0	4	2	2	2	3	3	7	6	7	5	0	0	0	2	1	0	4	2	2	2
sp|P62331|ARF6_MOUSE	P62331	ARF6_MOUSE	Arf6	175	Mus musculus	1:Experimental evidence at protein level	ADP-ribosylation factor 6	1	0.999	5	24	0	24	3	1	0	3	3	6	2	1	1	1	2	0	0	1	0	0	0	0	0	0	0	0	0	0	0	0	0	0	0	0	0	0	3	1	0	3
sp|P62334|PRS10_MOUSE	P62334	PRS10_MOUSE	Psmc6	389	Mus musculus	1:Experimental evidence at protein level	26S proteasome regulatory subunit 10B	1	0.999	18	66	0	66	5	4	0	7	8	12	9	10	3	1	6	0	0	1	0	0	0	0	0	0	0	0	0	0	0	0	0	0	0	0	0	0	5	4	0	7
sp|P62482|KCAB2_MOUSE	P62482	KCAB2_MOUSE	Kcnab2	367	Mus musculus	1:Experimental evidence at protein level	Voltage-gated potassium channel subunit beta-2	0.9997	0.9989	1	3	0	3	0	0	0	0	0	0	2	1	0	0	0	0	0	0	0	0	0	0	0	0	0	0	0	0	0	0	0	0	0	0	0	0	0	0	0	0
sp|P62496|ERF1_MESAU	P62496	ERF1_MESAU	ETF1	437	Mesocricetus auratus	2:Experimental evidence at transcript level	Eukaryotic peptide chain release factor subunit 1	1	0.999	9	53	0	53	4	2	3	5	1	6	14	5	4	6	2	0	0	0	1	0	0	0	0	0	0	0	0	0	0	0	0	0	0	0	0	0	4	2	3	5
sp|P62627|DLRB1_MOUSE	P62627	DLRB1_MOUSE	Dynlrb1	96	Mus musculus	1:Experimental evidence at protein level	Dynein light chain roadblock-type 1	1	0.999	4	47	0	47	7	2	0	4	7	7	6	4	4	2	4	0	0	0	0	0	0	0	0	0	0	0	0	0	0	0	0	0	0	0	0	0	7	2	0	4
sp|P62631|EF1A2_MOUSE	P62631	EF1A2_MOUSE	Eef1a2	463	Mus musculus	1:Experimental evidence at protein level	Elongation factor 1-alpha 2	1	0.9972	19	3	0	217	0	0	0	0	0	1	0	0	0	0	2	0	0	0	0	0	0	0	0	0	0	0	0	0	0	0	0	0	0	0	0	0	18	14	17	14
sp|P62715|PP2AB_MOUSE	P62715	PP2AB_MOUSE	Ppp2cb	309	Mus musculus	1:Experimental evidence at protein level	Serine/threonine-protein phosphatase 2A catalytic subunit beta isoform	1	0.999	11	237	0	237	23	16	25	22	25	17	29	27	18	27	5	0	0	3	0	0	0	0	0	0	0	0	0	0	0	0	0	0	0	0	0	0	23	16	25	22
sp|P62717|RL18A_MOUSE	P62717	RL18A_MOUSE	Rpl18a	176	Mus musculus	1:Experimental evidence at protein level	Large ribosomal subunit protein eL20	1	0.999	6	39	0	39	3	1	1	2	7	5	7	2	5	2	1	0	0	1	1	1	0	0	0	0	0	0	0	0	0	0	0	0	0	0	0	0	3	1	1	2
sp|P62737|ACTA_MOUSE	P62737	ACTA_MOUSE	Acta2	377	Mus musculus	1:Experimental evidence at protein level	Actin, aortic smooth muscle	1	0.999	63	444	0	1615	36	34	46	39	42	34	44	46	34	35	25	9	6	10	4	0	0	0	0	0	0	0	0	0	0	0	0	0	0	0	0	0	137	144	152	124
sp|P62743|AP2S1_MOUSE	P62743	AP2S1_MOUSE	Ap2s1	142	Mus musculus	1:Experimental evidence at protein level	AP-2 complex subunit sigma	0.998	0.9982	2	5	0	5	0	0	0	0	0	3	2	0	0	0	0	0	0	0	0	0	0	0	0	0	0	0	0	0	0	0	0	0	0	0	0	0	0	0	0	0
sp|P62748|HPCL1_MOUSE	P62748	HPCL1_MOUSE	Hpcal1	193	Mus musculus	1:Experimental evidence at protein level	Hippocalcin-like protein 1	1	0.999	7	17	0	17	0	1	1	2	0	4	2	4	1	0	2	0	0	0	0	0	0	0	0	0	0	0	0	0	0	0	0	0	0	0	0	0	0	1	1	2
sp|P62751|RL23A_MOUSE	P62751	RL23A_MOUSE	Rpl23a	156	Mus musculus	1:Experimental evidence at protein level	Large ribosomal subunit protein uL23	1	0.999	5	33	0	33	1	3	3	7	3	6	1	5	2	0	2	0	0	0	0	0	0	0	0	0	0	0	0	0	0	0	0	0	0	0	0	0	1	3	3	7
sp|P62754|RS6_MOUSE	P62754	RS6_MOUSE	Rps6	249	Mus musculus	1:Experimental evidence at protein level	Small ribosomal subunit protein eS6	1	0.999	6	48	0	48	3	3	3	2	5	6	5	6	2	2	3	0	0	3	2	3	0	0	0	0	0	0	0	0	0	0	0	0	0	0	0	0	3	3	3	2
sp|P62774|MTPN_MOUSE	P62774	MTPN_MOUSE	Mtpn	118	Mus musculus	1:Experimental evidence at protein level	Myotrophin	1	0.999	9	118	0	118	8	4	7	9	12	11	9	13	9	16	6	0	0	6	6	2	0	0	0	0	0	0	0	0	0	0	0	0	0	0	0	0	8	4	7	9
sp|P62804|H4_RAT	P62804	H4_RAT	H4c2	103	Rattus norvegicus	1:Experimental evidence at protein level	Histone H4	1	0.999	26	612	0	612	85	84	67	44	66	53	68	31	40	44	26	0	0	2	1	1	0	0	0	0	0	0	0	0	0	0	0	0	0	0	0	0	85	84	67	44
sp|P62814|VATB2_MOUSE	P62814	VATB2_MOUSE	Atp6v1b2	511	Mus musculus	1:Experimental evidence at protein level	V-type proton ATPase subunit B, brain isoform	1	0.999	19	102	0	102	10	8	5	3	12	16	21	17	1	1	3	0	0	3	1	1	0	0	0	0	0	0	0	0	0	0	0	0	0	0	0	0	10	8	5	3
sp|P62821|RAB1A_MOUSE	P62821	RAB1A_MOUSE	Rab1a	205	Mus musculus	1:Experimental evidence at protein level	Ras-related protein Rab-1A	1	0.999	14	218	0	236	21	17	15	21	25	23	22	25	17	20	12	0	0	0	0	0	0	0	0	0	0	0	0	0	0	0	0	0	0	0	0	0	25	18	16	23
sp|P62827|RAN_MOUSE	P62827	RAN_MOUSE	Ran	216	Mus musculus	1:Experimental evidence at protein level	GTP-binding nuclear protein Ran	1	0.999	15	138	0	138	21	11	12	11	8	14	9	15	4	9	7	0	1	6	7	3	0	0	0	0	0	0	0	0	0	0	0	0	0	0	0	0	21	11	12	11
sp|P62830|RL23_MOUSE	P62830	RL23_MOUSE	Rpl23	140	Mus musculus	1:Experimental evidence at protein level	Large ribosomal subunit protein uL14	1	0.999	3	25	0	25	4	1	0	3	3	5	2	2	2	2	0	0	0	0	1	0	0	0	0	0	0	0	0	0	0	0	0	0	0	0	0	0	4	1	0	3
sp|P62835|RAP1A_MOUSE	P62835	RAP1A_MOUSE	Rap1a	184	Mus musculus	1:Experimental evidence at protein level	Ras-related protein Rap-1A	1	0.9989	17	14	0	118	0	0	0	2	2	0	0	1	1	4	0	0	0	2	2	0	0	0	0	0	0	0	0	0	0	0	0	0	0	0	0	0	14	5	4	5
sp|P62842|RS15_MESAU	P62842	RS15_MESAU	RPS15	145	Mesocricetus auratus	2:Experimental evidence at transcript level	Small ribosomal subunit protein uS19	0.9056	0.9988	1	2	0	2	0	0	0	0	0	0	0	0	0	0	0	0	0	0	1	1	0	0	0	0	0	0	0	0	0	0	0	0	0	0	0	0	0	0	0	0
sp|P62852|RS25_MOUSE	P62852	RS25_MOUSE	Rps25	125	Mus musculus	1:Experimental evidence at protein level	Small ribosomal subunit protein eS25	1	0.999	5	44	0	44	4	4	3	3	6	6	7	5	4	1	1	0	0	0	0	0	0	0	0	0	0	0	0	0	0	0	0	0	0	0	0	0	4	4	3	3
sp|P62855|RS26_MOUSE	P62855	RS26_MOUSE	Rps26	115	Mus musculus	1:Experimental evidence at protein level	Small ribosomal subunit protein eS26	1	0.999	4	26	0	26	1	0	2	3	4	3	2	3	2	3	2	0	0	0	1	0	0	0	0	0	0	0	0	0	0	0	0	0	0	0	0	0	1	0	2	3
sp|P62858|RS28_MOUSE	P62858	RS28_MOUSE	Rps28	69	Mus musculus	1:Experimental evidence at protein level	Small ribosomal subunit protein eS28	1	0.999	4	94	0	94	4	7	7	10	9	7	7	9	9	8	4	0	0	4	8	1	0	0	0	0	0	0	0	0	0	0	0	0	0	0	0	0	4	7	7	10
sp|P62860|RS30_CRIGR	P62860	RS30_CRIGR	FAU	59	Cricetulus griseus	3:Protein inferred from homology	Small ribosomal subunit protein eS30	0.9948	0.999	1	12	0	12	1	1	1	2	0	0	1	2	1	1	2	0	0	0	0	0	0	0	0	0	0	0	0	0	0	0	0	0	0	0	0	0	1	1	1	2
sp|P62869|ELOB_MOUSE	P62869	ELOB_MOUSE	Elob	118	Mus musculus	1:Experimental evidence at protein level	Elongin-B	1	0.999	4	47	0	47	1	2	2	7	2	6	6	3	6	5	5	0	0	2	0	0	0	0	0	0	0	0	0	0	0	0	0	0	0	0	0	0	1	2	2	7
sp|P62889|RL30_MOUSE	P62889	RL30_MOUSE	Rpl30	115	Mus musculus	1:Experimental evidence at protein level	Large ribosomal subunit protein eL30	1	0.999	9	117	0	117	11	9	8	9	11	16	14	12	10	12	4	0	0	0	0	1	0	0	0	0	0	0	0	0	0	0	0	0	0	0	0	0	11	9	8	9
sp|P62897|CYC_MOUSE	P62897	CYC_MOUSE	Cycs	105	Mus musculus	1:Experimental evidence at protein level	Cytochrome c, somatic	1	0.999	10	168	0	168	12	13	15	14	14	13	18	16	12	13	13	3	2	4	5	1	0	0	0	0	0	0	0	0	0	0	0	0	0	0	0	0	12	13	15	14
sp|P62900|RL31_MOUSE	P62900	RL31_MOUSE	Rpl31	125	Mus musculus	1:Experimental evidence at protein level	Large ribosomal subunit protein eL31	0.9985	0.999	2	32	0	32	3	2	2	4	4	6	3	2	3	2	1	0	0	0	0	0	0	0	0	0	0	0	0	0	0	0	0	0	0	0	0	0	3	2	2	4
sp|P62907|RL10A_RAT	P62907	RL10A_RAT	Rpl10a	217	Rattus norvegicus	1:Experimental evidence at protein level	Large ribosomal subunit protein uL1	1	0.999	16	93	17	93	9	8	6	4	6	8	13	4	5	8	4	0	0	4	11	3	1	1	2	2	1	0	2	0	0	1	0	0	0	1	4	2	9	8	6	4
sp|P62908|RS3_MOUSE	P62908	RS3_MOUSE	Rps3	243	Mus musculus	1:Experimental evidence at protein level	Small ribosomal subunit protein uS3	1	0.999	23	158	0	158	14	14	5	17	8	10	16	15	10	8	7	0	0	18	8	8	0	0	0	0	0	0	0	0	0	0	0	0	0	0	0	0	14	14	5	17
sp|P62911|RL32_MOUSE	P62911	RL32_MOUSE	Rpl32	135	Mus musculus	1:Experimental evidence at protein level	Large ribosomal subunit protein eL32	1	0.999	2	6	0	6	0	0	0	0	0	3	0	1	1	1	0	0	0	0	0	0	0	0	0	0	0	0	0	0	0	0	0	0	0	0	0	0	0	0	0	0
sp|P62914|RL11_RAT	P62914	RL11_RAT	Rpl11	178	Rattus norvegicus	1:Experimental evidence at protein level	Large ribosomal subunit protein uL5	1	0.999	6	64	0	64	4	4	0	6	7	10	6	5	6	8	6	0	0	0	1	1	0	0	0	0	0	0	0	0	0	0	0	0	0	0	0	0	4	4	0	6
sp|P62918|RL8_MOUSE	P62918	RL8_MOUSE	Rpl8	257	Mus musculus	1:Experimental evidence at protein level	Large ribosomal subunit protein uL2	1	0.999	11	48	0	48	7	2	3	6	5	7	8	5	3	1	1	0	0	0	0	0	0	0	0	0	0	0	0	0	0	0	0	0	0	0	0	0	7	2	3	6
sp|P62944-2|AP2B1_RAT	P62944-2	AP2B1_RAT	Ap2b1	951	Rattus norvegicus		Isoform 2 of AP-2 complex subunit beta	1	0.999	31	192	0	192	19	11	7	18	22	26	27	32	14	5	5	0	0	2	3	1	0	0	0	0	0	0	0	0	0	0	0	0	0	0	0	0	19	11	7	18
sp|P62959|HINT1_RAT	P62959	HINT1_RAT	Hint1	126	Rattus norvegicus	1:Experimental evidence at protein level	Adenosine 5'-monophosphoramidase HINT1	1	0.999	11	231	0	231	25	20	19	22	20	25	22	26	16	13	14	0	0	6	3	0	0	0	0	0	0	0	0	0	0	0	0	0	0	0	0	0	25	20	19	22
sp|P62960|YBOX1_MOUSE	P62960	YBOX1_MOUSE	Ybx1	322	Mus musculus	1:Experimental evidence at protein level	Y-box-binding protein 1	1	0.999	15	74	0	74	2	3	3	5	3	3	10	4	2	5	8	0	0	5	11	10	0	0	0	0	0	0	0	0	0	0	0	0	0	0	0	0	2	3	3	5
sp|P62962|PROF1_MOUSE	P62962	PROF1_MOUSE	Pfn1	140	Mus musculus	1:Experimental evidence at protein level	Profilin-1	1	0.999	34	638	0	638	49	48	46	47	44	56	57	45	49	61	66	1	2	28	34	5	0	0	0	0	0	0	0	0	0	0	0	0	0	0	0	0	49	48	46	47
sp|P62976|UBIQP_CRIGR	P62976	UBIQP_CRIGR		658	Cricetulus griseus	2:Experimental evidence at transcript level	Polyubiquitin	1	0.9989	12	4	4	186	1	0	0	1	0	0	1	0	1	0	0	0	0	0	0	0	1	0	0	1	0	0	1	0	1	0	0	0	0	0	0	0	10	7	18	15
sp|P62982|RS27A_RAT	P62982	RS27A_RAT	Rps27a	156	Rattus norvegicus	1:Experimental evidence at protein level	Ubiquitin-ribosomal protein eS31 fusion protein	0.9996	0.999	12	199	0	199	12	7	18	16	13	17	12	16	15	19	10	0	0	16	11	17	0	0	0	0	0	0	0	0	0	0	0	0	0	0	0	0	12	7	18	16
sp|P62994-2|GRB2_RAT	P62994-2	GRB2_RAT	Grb2	203	Rattus norvegicus		Isoform 2 of Growth factor receptor-bound protein 2	1	0.999	10	69	0	69	6	5	3	2	3	13	6	13	8	9	1	0	0	0	0	0	0	0	0	0	0	0	0	0	0	0	0	0	0	0	0	0	6	5	3	2
sp|P62996|TRA2B_MOUSE	P62996	TRA2B_MOUSE	Tra2b	288	Mus musculus	1:Experimental evidence at protein level	Transformer-2 protein homolog beta	1	0.999	4	27	0	27	1	0	0	2	3	3	4	7	3	4	0	0	0	0	0	0	0	0	0	0	0	0	0	0	0	0	0	0	0	0	0	0	1	0	0	2
sp|P63001|RAC1_MOUSE	P63001	RAC1_MOUSE	Rac1	192	Mus musculus	1:Experimental evidence at protein level	Ras-related C3 botulinum toxin substrate 1	1	0.999	13	138	0	156	16	5	9	16	9	14	13	12	8	16	5	0	0	9	6	0	0	0	0	0	0	0	0	0	0	0	0	0	0	0	0	0	18	7	10	17
sp|P63004|LIS1_RAT	P63004	LIS1_RAT	Pafah1b1	410	Rattus norvegicus	1:Experimental evidence at protein level	Platelet-activating factor acetylhydrolase IB subunit alpha	1	0.999	25	268	0	268	12	20	27	14	22	24	31	22	24	32	24	0	0	10	5	1	0	0	0	0	0	0	0	0	0	0	0	0	0	0	0	0	12	20	27	14
sp|P63017|HSP7C_MOUSE	P63017	HSP7C_MOUSE	Hspa8	646	Mus musculus	1:Experimental evidence at protein level	Heat shock cognate 71 kDa protein	1	0.999	107	1900	0	1900	126	119	147	132	136	149	168	166	116	131	117	8	0	184	145	56	0	0	0	0	0	0	0	0	0	0	0	0	0	0	0	0	126	119	147	132
sp|P63024|VAMP3_MOUSE	P63024	VAMP3_MOUSE	Vamp3	103	Mus musculus	1:Experimental evidence at protein level	Vesicle-associated membrane protein 3	1	0.999	2	7	0	7	0	1	0	0	0	1	2	1	0	0	2	0	0	0	0	0	0	0	0	0	0	0	0	0	0	0	0	0	0	0	0	0	0	1	0	0
sp|P63028|TCTP_MOUSE	P63028	TCTP_MOUSE	Tpt1	172	Mus musculus	1:Experimental evidence at protein level	Translationally-controlled tumor protein	1	0.999	19	152	0	152	11	9	9	9	14	9	11	10	11	15	6	0	0	12	16	10	0	0	0	0	0	0	0	0	0	0	0	0	0	0	0	0	11	9	9	9
sp|P63036|DNJA1_RAT	P63036	DNJA1_RAT	Dnaja1	397	Rattus norvegicus	1:Experimental evidence at protein level	DnaJ homolog subfamily A member 1	1	0.999	6	32	0	32	2	1	0	3	4	3	4	3	4	0	0	0	0	3	1	4	0	0	0	0	0	0	0	0	0	0	0	0	0	0	0	0	2	1	0	3
sp|P63038|CH60_MOUSE	P63038	CH60_MOUSE	Hspd1	573	Mus musculus	1:Experimental evidence at protein level	60 kDa heat shock protein, mitochondrial	1	0.999	26	134	0	134	5	8	5	10	13	13	16	14	7	1	2	0	0	22	11	7	0	0	0	0	0	0	0	0	0	0	0	0	0	0	0	0	5	8	5	10
sp|P63073|IF4E_MOUSE	P63073	IF4E_MOUSE	Eif4e	217	Mus musculus	1:Experimental evidence at protein level	Eukaryotic translation initiation factor 4E	1	0.999	5	42	0	42	3	4	1	3	4	3	3	5	6	5	4	0	0	1	0	0	0	0	0	0	0	0	0	0	0	0	0	0	0	0	0	0	3	4	1	3
sp|P63085|MK01_MOUSE	P63085	MK01_MOUSE	Mapk1	358	Mus musculus	1:Experimental evidence at protein level	Mitogen-activated protein kinase 1	1	0.999	14	79	0	132	7	10	5	6	7	9	9	6	5	6	7	0	0	1	1	0	0	0	0	0	0	0	0	0	0	0	0	0	0	0	0	0	12	17	10	15
sp|P63087-2|PP1G_MOUSE	P63087-2	PP1G_MOUSE	Ppp1cc	337	Mus musculus		Isoform 2 of Serine/threonine-protein phosphatase PP1-gamma catalytic subunit	0.9999	0.9987	15	1	0	227	0	0	0	0	0	0	0	0	0	1	0	0	0	0	0	0	0	0	0	0	0	0	0	0	0	0	0	0	0	0	0	0	23	18	18	28
sp|P63100-2|CANB1_RAT	P63100-2	CANB1_RAT	Ppp3r1	216	Rattus norvegicus		Isoform 2 of Calcineurin subunit B type 1	1	0.999	4	13	0	13	0	1	2	0	2	0	2	2	1	1	2	0	0	0	0	0	0	0	0	0	0	0	0	0	0	0	0	0	0	0	0	0	0	1	2	0
sp|P63101|1433Z_MOUSE	P63101	1433Z_MOUSE	Ywhaz	245	Mus musculus	1:Experimental evidence at protein level	14-3-3 protein zeta/delta	1	0.999	40	507	0	607	49	40	44	44	44	43	41	52	36	35	29	0	0	19	23	8	0	0	0	0	0	0	0	0	0	0	0	0	0	0	0	0	53	48	50	51
sp|P63158|HMGB1_MOUSE	P63158	HMGB1_MOUSE	Hmgb1	215	Mus musculus	1:Experimental evidence at protein level	High mobility group protein B1	1	0.999	25	617	0	617	50	52	51	52	43	53	59	71	64	81	32	0	0	2	3	4	0	0	0	0	0	0	0	0	0	0	0	0	0	0	0	0	50	52	51	52
sp|P63165|SUMO1_HUMAN	P63165	SUMO1_HUMAN	SUMO1	101	Homo sapiens	1:Experimental evidence at protein level	Small ubiquitin-related modifier 1	1	0.9974	4	6	0	6	1	0	1	0	0	0	1	1	0	0	0	0	0	1	1	0	0	0	0	0	0	0	0	0	0	0	0	0	0	0	0	0	1	0	1	0
sp|P63168|DYL1_MOUSE	P63168	DYL1_MOUSE	Dynll1	89	Mus musculus	1:Experimental evidence at protein level	Dynein light chain 1, cytoplasmic	1	0.999	3	109	0	109	9	10	9	9	10	16	9	14	6	12	1	0	0	2	2	0	0	0	0	0	0	0	0	0	0	0	0	0	0	0	0	0	9	10	9	9
sp|P63174|RL38_RAT	P63174	RL38_RAT	Rpl38	70	Rattus norvegicus	1:Experimental evidence at protein level	Large ribosomal subunit protein eL38	1	0.999	2	15	0	15	4	1	0	2	0	3	0	3	0	1	1	0	0	0	0	0	0	0	0	0	0	0	0	0	0	0	0	0	0	0	0	0	4	1	0	2
sp|P63209|SKP1_CAVPO	P63209	SKP1_CAVPO	SKP1	163	Cavia porcellus	2:Experimental evidence at transcript level	S-phase kinase-associated protein 1	1	0.999	9	59	0	59	5	4	4	3	7	6	6	6	3	8	2	0	0	1	2	2	0	0	0	0	0	0	0	0	0	0	0	0	0	0	0	0	5	4	4	3
sp|P63242|IF5A1_MOUSE	P63242	IF5A1_MOUSE	Eif5a	154	Mus musculus	1:Experimental evidence at protein level	Eukaryotic translation initiation factor 5A-1	1	0.999	15	207	0	207	14	20	18	20	21	15	19	15	17	19	9	0	0	6	8	6	0	0	0	0	0	0	0	0	0	0	0	0	0	0	0	0	14	20	18	20
sp|P63245|RACK1_RAT	P63245	RACK1_RAT	Rack1	317	Rattus norvegicus	1:Experimental evidence at protein level	Small ribosomal subunit protein RACK1	1	0.999	28	418	0	418	30	34	32	27	30	35	48	40	40	51	20	0	0	14	15	2	0	0	0	0	0	0	0	0	0	0	0	0	0	0	0	0	30	34	32	27
sp|P63254|CRIP1_MOUSE	P63254	CRIP1_MOUSE	Crip1	77	Mus musculus	1:Experimental evidence at protein level	Cysteine-rich protein 1	1	0.999	7	110	0	110	10	8	9	10	12	12	11	10	12	15	1	0	0	0	0	0	0	0	0	0	0	0	0	0	0	0	0	0	0	0	0	0	10	8	9	10
sp|P63259|ACTG_RAT	P63259	ACTG_RAT	Actg1	375	Rattus norvegicus	1:Experimental evidence at protein level	Actin, cytoplasmic 2	1	0.999	111	3372	0	3372	258	302	305	281	267	275	346	323	189	224	217	48	38	90	148	61	0	0	0	0	0	0	0	0	0	0	0	0	0	0	0	0	258	302	305	281
sp|P63274|RS17_CRIGR	P63274	RS17_CRIGR	RPS17	135	Cricetulus griseus	2:Experimental evidence at transcript level	Small ribosomal subunit protein eS17	1	0.999	6	27	0	27	1	2	4	3	1	2	1	2	1	1	1	0	0	0	4	4	0	0	0	0	0	0	0	0	0	0	0	0	0	0	0	0	1	2	4	3
sp|P63321|RALA_MOUSE	P63321	RALA_MOUSE	Rala	206	Mus musculus	1:Experimental evidence at protein level	Ras-related protein Ral-A	1	0.999	6	6	0	50	0	0	0	1	1	1	0	1	1	1	0	0	0	0	0	0	0	0	0	0	0	0	0	0	0	0	0	0	0	0	0	0	5	0	2	4
sp|P63323|RS12_MOUSE	P63323	RS12_MOUSE	Rps12	132	Mus musculus	1:Experimental evidence at protein level	Small ribosomal subunit protein eS12	1	0.999	6	106	24	106	7	11	11	9	12	18	12	9	8	5	2	0	0	2	0	0	2	3	4	2	3	3	4	2	1	0	0	0	0	0	0	0	7	11	11	9
sp|P63325|RS10_MOUSE	P63325	RS10_MOUSE	Rps10	165	Mus musculus	1:Experimental evidence at protein level	Small ribosomal subunit protein eS10	1	0.999	8	36	0	36	2	3	2	5	4	7	1	4	5	1	0	0	0	0	2	0	0	0	0	0	0	0	0	0	0	0	0	0	0	0	0	0	2	3	2	5
sp|P63328-2|PP2BA_MOUSE	P63328-2	PP2BA_MOUSE	Ppp3ca	511	Mus musculus		Isoform 2 of Protein phosphatase 3 catalytic subunit alpha	1	0.999	12	69	0	69	11	9	1	8	10	9	6	3	5	5	2	0	0	0	0	0	0	0	0	0	0	0	0	0	0	0	0	0	0	0	0	0	11	9	1	8
sp|P63330|PP2AA_MOUSE	P63330	PP2AA_MOUSE	Ppp2ca	309	Mus musculus	1:Experimental evidence at protein level	Serine/threonine-protein phosphatase 2A catalytic subunit alpha isoform	0.9999	0.999	10	12	0	231	1	2	0	2	1	2	3	0	0	1	0	0	0	0	0	0	0	0	0	0	0	0	0	0	0	0	0	0	0	0	0	0	22	18	24	22
sp|P67778|PHB1_MOUSE	P67778	PHB1_MOUSE	Phb1	272	Mus musculus	1:Experimental evidence at protein level	Prohibitin 1	0.9822	0.9986	1	1	0	1	0	0	0	0	0	1	0	0	0	0	0	0	0	0	0	0	0	0	0	0	0	0	0	0	0	0	0	0	0	0	0	0	0	0	0	0
sp|P67871|CSK2B_MOUSE	P67871	CSK2B_MOUSE	Csnk2b	215	Mus musculus	1:Experimental evidence at protein level	Casein kinase II subunit beta	1	0.999	5	26	0	26	3	1	0	2	4	3	3	2	4	2	2	0	0	0	0	0	0	0	0	0	0	0	0	0	0	0	0	0	0	0	0	0	3	1	0	2
sp|P67984|RL22_MOUSE	P67984	RL22_MOUSE	Rpl22	128	Mus musculus	1:Experimental evidence at protein level	Large ribosomal subunit protein eL22	1	0.999	2	15	3	15	2	1	2	1	1	1	1	1	0	2	3	0	0	0	0	0	1	0	0	0	1	0	0	0	0	0	1	0	0	0	0	0	2	1	2	1
sp|P68037|UB2L3_MOUSE	P68037	UB2L3_MOUSE	Ube2l3	154	Mus musculus	1:Experimental evidence at protein level	Ubiquitin-conjugating enzyme E2 L3	1	0.999	10	141	141	141	12	10	16	13	13	14	9	13	12	13	10	0	0	1	5	0	12	10	16	13	13	14	9	13	12	13	10	0	0	1	5	0	12	10	16	13
sp|P68101|IF2A_RAT	P68101	IF2A_RAT	Eif2s1	315	Rattus norvegicus	1:Experimental evidence at protein level	Eukaryotic translation initiation factor 2 subunit 1	1	0.999	18	75	0	75	7	3	7	4	10	8	10	5	3	3	10	0	0	0	2	3	0	0	0	0	0	0	0	0	0	0	0	0	0	0	0	0	7	3	7	4
sp|P68134|ACTS_MOUSE	P68134	ACTS_MOUSE	Acta1	377	Mus musculus	1:Experimental evidence at protein level	Actin, alpha skeletal muscle	1	0.999	67	44	0	1643	11	2	1	1	6	2	2	8	1	1	6	2	0	1	0	0	0	0	0	0	0	0	0	0	0	0	0	0	0	0	0	0	149	148	148	123
sp|P68180|KAPCB_CRIGR	P68180	KAPCB_CRIGR	PRKACB	351	Cricetulus griseus	2:Experimental evidence at transcript level	cAMP-dependent protein kinase catalytic subunit beta	1	0.999	9	8	0	36	0	0	0	0	1	3	1	1	0	1	1	0	0	0	0	0	0	0	0	0	0	0	0	0	0	0	0	0	0	0	0	0	4	2	1	2
sp|P68254-2|1433T_MOUSE	P68254-2	1433T_MOUSE	Ywhaq	243	Mus musculus		Isoform 2 of 14-3-3 protein theta	1	0.999	24	152	0	350	13	10	16	10	14	9	14	14	9	15	5	0	0	13	9	1	0	0	0	0	0	0	0	0	0	0	0	0	0	0	0	0	27	24	31	29
sp|P68365|TBA1C_CRIGR	P68365	TBA1C_CRIGR	TUBA1C	449	Cricetulus griseus	2:Experimental evidence at transcript level	Tubulin alpha-1C chain	1	0.999	57	230	0	903	17	21	20	21	19	28	20	18	15	17	17	0	0	7	10	0	0	0	0	0	0	0	0	0	0	0	0	0	0	0	0	0	79	61	74	78
sp|P68368|TBA4A_MOUSE	P68368	TBA4A_MOUSE	Tuba4a	448	Mus musculus	1:Experimental evidence at protein level	Tubulin alpha-4A chain	1	0.999	54	784	0	784	75	47	57	71	79	97	81	71	53	37	23	0	0	23	46	24	0	0	0	0	0	0	0	0	0	0	0	0	0	0	0	0	75	47	57	71
sp|P68372|TBB4B_MOUSE	P68372	TBB4B_MOUSE	Tubb4b	445	Mus musculus	1:Experimental evidence at protein level	Tubulin beta-4B chain	1	0.999	52	275	0	1205	26	21	26	26	31	21	27	28	21	18	18	0	0	7	4	1	0	0	0	0	0	0	0	0	0	0	0	0	0	0	0	0	123	94	118	107
sp|P68433|H31_MOUSE	P68433	H31_MOUSE	H3c1	136	Mus musculus	1:Experimental evidence at protein level	Histone H3.1	1	0.999	9	39	0	39	8	6	1	2	4	3	4	3	3	3	2	0	0	0	0	0	0	0	0	0	0	0	0	0	0	0	0	0	0	0	0	0	8	6	1	2
sp|P68510|1433F_MOUSE	P68510	1433F_MOUSE	Ywhah	246	Mus musculus	1:Experimental evidence at protein level	14-3-3 protein eta	1	0.999	29	221	0	348	19	18	12	17	16	18	20	21	21	15	11	0	0	9	17	7	0	0	0	0	0	0	0	0	0	0	0	0	0	0	0	0	26	29	21	28
sp|P68871|HBB_HUMAN	P68871	HBB_HUMAN	HBB	147	Homo sapiens	1:Experimental evidence at protein level	Hemoglobin subunit beta	1	0.999	38	115	115	2741	11	12	16	7	12	10	4	6	15	9	8	0	0	2	2	1	11	12	16	7	12	10	4	6	15	9	8	0	0	2	2	1	212	261	276	249
sp|P69060|NEUA_RAT	P69060	NEUA_RAT	Cmas	432	Rattus norvegicus	2:Experimental evidence at transcript level	N-acylneuraminate cytidylyltransferase	0.9167	0.9989	1	2	0	2	0	0	0	0	0	0	0	0	0	0	2	0	0	0	0	0	0	0	0	0	0	0	0	0	0	0	0	0	0	0	0	0	0	0	0	0
sp|P69736|EDF1_RAT	P69736	EDF1_RAT	Edf1	148	Rattus norvegicus	1:Experimental evidence at protein level	Endothelial differentiation-related factor 1	1	0.999	3	12	0	12	2	1	1	1	0	1	1	0	2	0	2	0	0	1	0	0	0	0	0	0	0	0	0	0	0	0	0	0	0	0	0	0	2	1	1	1
sp|P69893|TBB5_CRIGR	P69893	TBB5_CRIGR	TUBB5	444	Cricetulus griseus	1:Experimental evidence at protein level	Tubulin beta-5 chain	1	0.999	54	1084	0	1155	107	86	98	92	118	109	106	89	79	75	56	0	0	25	28	16	0	0	0	0	0	0	0	0	0	0	0	0	0	0	0	0	112	93	108	98
sp|P69905|HBA_HUMAN	P69905	HBA_HUMAN	HBA2	142	Homo sapiens	1:Experimental evidence at protein level	Hemoglobin subunit alpha	1	0.999	60	1429	1336	4437	112	113	116	92	158	129	101	132	138	147	141	10	33	3	3	1	104	109	108	87	148	121	94	124	125	132	137	10	33	0	3	1	340	467	494	383
sp|P70117|LG3BP_MESAU	P70117	LG3BP_MESAU	LGALS3BP	578	Mesocricetus auratus	2:Experimental evidence at transcript level	Galectin-3-binding protein	1	0.9968	9	1	1	39	0	0	0	0	0	0	0	0	0	0	0	0	0	1	0	0	0	0	0	0	0	0	0	0	0	0	0	0	0	1	0	0	0	0	0	0
sp|P70122|SBDS_MOUSE	P70122	SBDS_MOUSE	Sbds	250	Mus musculus	1:Experimental evidence at protein level	Ribosome maturation protein SBDS	1	0.999	6	20	0	20	3	2	1	2	2	1	3	2	2	0	1	0	0	1	0	0	0	0	0	0	0	0	0	0	0	0	0	0	0	0	0	0	3	2	1	2
sp|P70158|ASM3A_MOUSE	P70158	ASM3A_MOUSE	Smpdl3a	445	Mus musculus	1:Experimental evidence at protein level	Cyclic GMP-AMP phosphodiesterase SMPDL3A	1	0.999	6	15	14	15	0	1	0	0	0	2	4	1	1	4	0	0	0	2	0	0	0	1	0	0	0	2	4	1	1	4	0	0	0	1	0	0	0	1	0	0
sp|P70168|IMB1_MOUSE	P70168	IMB1_MOUSE	Kpnb1	876	Mus musculus	1:Experimental evidence at protein level	Importin subunit beta-1	1	0.999	37	193	15	193	20	5	11	12	16	23	17	19	7	5	11	0	0	19	18	10	3	0	1	0	2	3	1	2	1	0	1	0	0	1	0	0	20	5	11	12
sp|P70195|PSB7_MOUSE	P70195	PSB7_MOUSE	Psmb7	277	Mus musculus	1:Experimental evidence at protein level	Proteasome subunit beta type-7	1	0.999	15	94	2	94	7	8	7	6	6	6	9	8	7	9	6	0	0	9	3	3	0	0	0	0	0	0	1	0	0	1	0	0	0	0	0	0	7	8	7	6
sp|P70202|LXN_MOUSE	P70202	LXN_MOUSE	Lxn	222	Mus musculus	1:Experimental evidence at protein level	Latexin	1	0.999	6	93	78	93	8	10	8	7	6	10	7	9	6	13	7	0	0	1	1	0	7	9	7	7	5	9	7	6	4	9	6	0	0	1	1	0	8	10	8	7
sp|P70206|PLXA1_MOUSE	P70206	PLXA1_MOUSE	Plxna1	1894	Mus musculus	1:Experimental evidence at protein level	Plexin-A1	1	0.9987	3	4	4	4	0	1	0	0	0	0	0	0	0	0	0	0	0	2	1	0	0	1	0	0	0	0	0	0	0	0	0	0	0	2	1	0	0	1	0	0
sp|P70261|PALD_MOUSE	P70261	PALD_MOUSE	Pald1	859	Mus musculus	1:Experimental evidence at protein level	Paladin	1	0.999	6	18	18	18	1	0	2	1	3	4	1	4	0	0	2	0	0	0	0	0	1	0	2	1	3	4	1	4	0	0	2	0	0	0	0	0	1	0	2	1
sp|P70269|CATE_MOUSE	P70269	CATE_MOUSE	Ctse	397	Mus musculus	1:Experimental evidence at protein level	Cathepsin E	0.9214	0.999	1	2	2	2	0	0	0	0	0	0	0	0	0	0	0	2	0	0	0	0	0	0	0	0	0	0	0	0	0	0	0	2	0	0	0	0	0	0	0	0
sp|P70274|SEPP1_MOUSE	P70274	SEPP1_MOUSE	Selenop	380	Mus musculus	1:Experimental evidence at protein level	Selenoprotein P	1	0.999	8	26	25	26	0	0	0	0	0	0	0	0	0	0	0	15	11	0	0	0	0	0	0	0	0	0	0	0	0	0	0	14	11	0	0	0	0	0	0	0
sp|P70290|EM55_MOUSE	P70290	EM55_MOUSE	Mpp1	466	Mus musculus	1:Experimental evidence at protein level	55 kDa erythrocyte membrane protein	1	0.999	4	17	17	17	1	1	3	3	2	2	1	1	1	0	2	0	0	0	0	0	1	1	3	3	2	2	1	1	1	0	2	0	0	0	0	0	1	1	3	3
sp|P70296|PEBP1_MOUSE	P70296	PEBP1_MOUSE	Pebp1	187	Mus musculus	1:Experimental evidence at protein level	Phosphatidylethanolamine-binding protein 1	1	0.999	33	408	232	408	19	32	34	26	25	29	44	25	35	43	32	0	0	22	31	11	12	18	12	18	14	12	24	16	18	28	13	0	0	14	23	10	19	32	34	26
sp|P70303|PYRG2_MOUSE	P70303	PYRG2_MOUSE	Ctps2	586	Mus musculus	1:Experimental evidence at protein level	CTP synthase 2	1	0.9989	3	3	0	3	0	0	0	0	0	1	0	1	0	0	0	1	0	0	0	0	0	0	0	0	0	0	0	0	0	0	0	0	0	0	0	0	0	0	0	0
sp|P70315|WASP_MOUSE	P70315	WASP_MOUSE	Was	520	Mus musculus	1:Experimental evidence at protein level	Actin nucleation-promoting factor WAS	0.8959	0.9986	1	1	1	1	0	0	0	0	0	0	1	0	0	0	0	0	0	0	0	0	0	0	0	0	0	0	1	0	0	0	0	0	0	0	0	0	0	0	0	0
sp|P70333|HNRH2_MOUSE	P70333	HNRH2_MOUSE	Hnrnph2	449	Mus musculus	1:Experimental evidence at protein level	Heterogeneous nuclear ribonucleoprotein H2	0.9995	0.9987	6	1	0	59	0	0	0	0	0	0	1	0	0	0	0	0	0	0	0	0	0	0	0	0	0	0	0	0	0	0	0	0	0	0	0	0	6	3	4	6
sp|P70335-2|ROCK1_MOUSE	P70335-2	ROCK1_MOUSE	Rock1	1353	Mus musculus		Isoform 2 of Rho-associated protein kinase 1	1	0.999	13	24	0	46	4	1	0	4	2	2	5	2	0	0	4	0	0	0	0	0	0	0	0	0	0	0	0	0	0	0	0	0	0	0	0	0	8	3	1	6
sp|P70336-2|ROCK2_MOUSE	P70336-2	ROCK2_MOUSE	Rock2	1444	Mus musculus		Isoform 2 of Rho-associated protein kinase 2	1	0.999	20	84	0	84	6	9	3	10	9	10	6	10	8	6	6	0	0	0	0	1	0	0	0	0	0	0	0	0	0	0	0	0	0	0	0	0	6	9	3	10
sp|P70375|FA7_MOUSE	P70375	FA7_MOUSE	F7	446	Mus musculus	1:Experimental evidence at protein level	Coagulation factor VII	1	0.999	3	4	1	4	0	0	0	0	0	0	0	0	0	0	0	3	1	0	0	0	0	0	0	0	0	0	0	0	0	0	0	1	0	0	0	0	0	0	0	0
sp|P70389|ALS_MOUSE	P70389	ALS_MOUSE	Igfals	603	Mus musculus	1:Experimental evidence at protein level	Insulin-like growth factor-binding protein complex acid labile subunit	1	0.999	12	51	40	51	0	0	0	0	0	0	0	0	0	0	0	19	32	0	0	0	0	0	0	0	0	0	0	0	0	0	0	14	26	0	0	0	0	0	0	0
sp|P70398|USP9X_MOUSE	P70398	USP9X_MOUSE	Usp9x	2559	Mus musculus	1:Experimental evidence at protein level	Ubiquitin carboxyl-terminal hydrolase 9X	1	0.999	6	20	18	20	2	1	0	0	1	3	7	2	2	2	0	0	0	0	0	0	2	1	0	0	1	3	6	2	2	1	0	0	0	0	0	0	2	1	0	0
sp|P70429-2|EVL_MOUSE	P70429-2	EVL_MOUSE	Evl	393	Mus musculus		Isoform 1 of Ena/VASP-like protein	1	0.999	3	11	0	11	0	0	0	0	1	2	2	4	0	1	1	0	0	0	0	0	0	0	0	0	0	0	0	0	0	0	0	0	0	0	0	0	0	0	0	0
sp|P70441|NHRF1_MOUSE	P70441	NHRF1_MOUSE	Nherf1	355	Mus musculus	1:Experimental evidence at protein level	Na(+)/H(+) exchange regulatory cofactor NHE-RF1	1	0.999	13	70	41	70	6	5	3	4	5	9	5	10	9	8	4	0	0	0	0	2	3	3	2	2	3	6	3	6	5	5	2	0	0	0	0	1	6	5	3	4
sp|P70460|VASP_MOUSE	P70460	VASP_MOUSE	Vasp	375	Mus musculus	1:Experimental evidence at protein level	Vasodilator-stimulated phosphoprotein	1	0.999	14	126	126	126	11	10	7	7	12	16	14	18	7	14	8	0	0	1	1	0	11	10	7	7	12	16	14	18	7	14	8	0	0	1	1	0	11	10	7	7
sp|P70663|SPRL1_MOUSE	P70663	SPRL1_MOUSE	Sparcl1	650	Mus musculus	1:Experimental evidence at protein level	SPARC-like protein 1	1	0.999	72	343	144	343	0	0	0	0	0	1	3	2	3	5	0	2	1	110	129	87	0	0	0	0	0	1	2	0	1	2	0	0	0	39	52	47	0	0	0	0
sp|P70670|NACAM_MOUSE	P70670	NACAM_MOUSE	Naca	2187	Mus musculus	1:Experimental evidence at protein level	Nascent polypeptide-associated complex subunit alpha, muscle-specific form	1	0.999	7	108	0	108	12	6	8	9	7	10	11	7	12	4	8	0	0	3	5	6	0	0	0	0	0	0	0	0	0	0	0	0	0	0	0	0	12	6	8	9
sp|P70671|IRF3_MOUSE	P70671	IRF3_MOUSE	Irf3	419	Mus musculus	1:Experimental evidence at protein level	Interferon regulatory factor 3	0.9165	0.9989	1	2	2	2	0	0	0	0	0	0	1	0	0	0	1	0	0	0	0	0	0	0	0	0	0	0	1	0	0	0	1	0	0	0	0	0	0	0	0	0
sp|P70677|CASP3_MOUSE	P70677	CASP3_MOUSE	Casp3	277	Mus musculus	1:Experimental evidence at protein level	Caspase-3	0.9998	0.999	2	8	8	8	0	0	0	1	0	0	1	0	1	0	1	0	0	1	3	0	0	0	0	1	0	0	1	0	1	0	1	0	0	1	3	0	0	0	0	1
sp|P70697|DCUP_MOUSE	P70697	DCUP_MOUSE	Urod	367	Mus musculus	1:Experimental evidence at protein level	Uroporphyrinogen decarboxylase	1	0.9989	3	9	4	9	0	0	0	1	1	2	2	1	2	0	0	0	0	0	0	0	0	0	0	0	0	1	2	1	0	0	0	0	0	0	0	0	0	0	0	1
sp|P70698|PYRG1_MOUSE	P70698	PYRG1_MOUSE	Ctps1	591	Mus musculus	1:Experimental evidence at protein level	CTP synthase 1	0.8259	0.9975	1	1	1	1	0	0	0	0	0	1	0	0	0	0	0	0	0	0	0	0	0	0	0	0	0	1	0	0	0	0	0	0	0	0	0	0	0	0	0	0
sp|P70699|LYAG_MOUSE	P70699	LYAG_MOUSE	Gaa	953	Mus musculus	1:Experimental evidence at protein level	Lysosomal alpha-glucosidase	1	0.999	19	28	14	28	0	0	0	1	0	0	0	0	0	0	0	0	0	11	13	3	0	0	0	1	0	0	0	0	0	0	0	0	0	5	7	1	0	0	0	1
sp|P80254|DOPD_RAT	P80254	DOPD_RAT	Ddt	118	Rattus norvegicus	1:Experimental evidence at protein level	D-dopachrome decarboxylase	0.9999	0.999	10	13	13	100	0	2	0	0	0	0	0	0	0	0	11	0	0	0	0	0	0	2	0	0	0	0	0	0	0	0	11	0	0	0	0	0	6	13	5	5
sp|P80313|TCPH_MOUSE	P80313	TCPH_MOUSE	Cct7	544	Mus musculus	1:Experimental evidence at protein level	T-complex protein 1 subunit eta	1	0.999	16	108	108	108	5	11	7	5	10	9	19	12	5	3	5	0	0	10	6	1	5	11	7	5	10	9	19	12	5	3	5	0	0	10	6	1	5	11	7	5
sp|P80314|TCPB_MOUSE	P80314	TCPB_MOUSE	Cct2	535	Mus musculus	1:Experimental evidence at protein level	T-complex protein 1 subunit beta	1	0.999	34	164	65	164	8	13	8	15	15	21	26	16	7	3	5	0	0	14	8	5	3	6	5	7	8	7	8	3	5	2	0	0	0	4	4	3	8	13	8	15
sp|P80315|TCPD_MOUSE	P80315	TCPD_MOUSE	Cct4	539	Mus musculus	1:Experimental evidence at protein level	T-complex protein 1 subunit delta	1	0.999	24	165	28	183	9	15	16	14	14	23	19	17	7	2	4	0	0	18	5	2	2	4	1	3	3	6	4	0	1	0	1	0	0	2	0	1	9	17	17	16
sp|P80316|TCPE_MOUSE	P80316	TCPE_MOUSE	Cct5	541	Mus musculus	1:Experimental evidence at protein level	T-complex protein 1 subunit epsilon	1	0.999	26	122	38	128	12	6	4	7	11	13	18	13	5	2	6	1	0	11	7	6	4	2	0	2	5	5	7	6	1	0	2	0	0	2	2	0	12	6	5	8
sp|P80317|TCPZ_MOUSE	P80317	TCPZ_MOUSE	Cct6a	531	Mus musculus	1:Experimental evidence at protein level	T-complex protein 1 subunit zeta	1	0.999	19	90	62	90	5	6	7	6	9	10	15	7	7	1	3	0	0	12	2	0	4	5	4	4	8	7	12	5	5	0	3	0	0	4	1	0	5	6	7	6
sp|P80318|TCPG_MOUSE	P80318	TCPG_MOUSE	Cct3	545	Mus musculus	1:Experimental evidence at protein level	T-complex protein 1 subunit gamma	1	0.999	30	222	28	222	13	15	15	15	20	31	33	22	11	5	6	0	0	25	9	2	2	2	0	3	1	4	6	4	1	0	0	0	0	3	2	0	13	15	15	15
sp|P81117|NUCB2_MOUSE	P81117	NUCB2_MOUSE	Nucb2	420	Mus musculus	1:Experimental evidence at protein level	Nucleobindin-2	0.9998	0.999	2	4	2	4	0	1	0	0	2	0	0	1	0	0	0	0	0	0	0	0	0	0	0	0	1	0	0	1	0	0	0	0	0	0	0	0	0	1	0	0
sp|P82343-2|RENBP_MOUSE	P82343-2	RENBP_MOUSE	Renbp	405	Mus musculus		Isoform 2 of N-acylglucosamine 2-epimerase	1	0.999	3	12	0	12	0	0	1	1	0	2	1	1	0	3	0	0	0	1	2	0	0	0	0	0	0	0	0	0	0	0	0	0	0	0	0	0	0	0	1	1
sp|P83732|RL24_RAT	P83732	RL24_RAT	Rpl24	157	Rattus norvegicus	2:Experimental evidence at transcript level	Large ribosomal subunit protein eL24	1	0.999	7	49	0	49	6	2	4	5	6	6	5	6	7	1	1	0	0	0	0	0	0	0	0	0	0	0	0	0	0	0	0	0	0	0	0	0	6	2	4	5
sp|P83741-2|WNK1_MOUSE	P83741-2	WNK1_MOUSE	Wnk1	2626	Mus musculus		Isoform 2 of Serine/threonine-protein kinase WNK1	0.9952	0.9989	2	4	0	4	1	0	0	3	0	0	0	0	0	0	0	0	0	0	0	0	0	0	0	0	0	0	0	0	0	0	0	0	0	0	0	0	1	0	0	3
sp|P83868|TEBP_RAT	P83868	TEBP_RAT	Ptges3	160	Rattus norvegicus	1:Experimental evidence at protein level	Prostaglandin E synthase 3	1	0.999	9	125	0	125	13	7	9	12	10	13	11	12	16	15	3	0	0	0	3	1	0	0	0	0	0	0	0	0	0	0	0	0	0	0	0	0	13	7	9	12
sp|P83882|RL36A_MOUSE	P83882	RL36A_MOUSE	Rpl36a	106	Mus musculus	1:Experimental evidence at protein level	Large ribosomal subunit protein eL42	0.914	0.9989	1	9	0	9	1	0	1	1	1	0	0	2	0	1	0	0	0	1	1	0	0	0	0	0	0	0	0	0	0	0	0	0	0	0	0	0	1	0	1	1
sp|P83917|CBX1_MOUSE	P83917	CBX1_MOUSE	Cbx1	185	Mus musculus	1:Experimental evidence at protein level	Chromobox protein homolog 1	1	0.999	6	37	37	57	3	2	1	2	4	2	5	5	7	6	0	0	0	0	0	0	3	2	1	2	4	2	5	5	7	6	0	0	0	0	0	0	5	3	3	2
sp|P83940|ELOC_MOUSE	P83940	ELOC_MOUSE	Eloc	112	Mus musculus	1:Experimental evidence at protein level	Elongin-C	1	0.999	6	36	0	36	3	4	1	3	4	4	4	5	1	4	2	0	0	1	0	0	0	0	0	0	0	0	0	0	0	0	0	0	0	0	0	0	3	4	1	3
sp|P84083|ARF5_RAT	P84083	ARF5_RAT	Arf5	180	Rattus norvegicus	1:Experimental evidence at protein level	ADP-ribosylation factor 5	1	0.999	9	26	0	222	3	1	1	2	5	2	5	3	2	1	1	0	0	0	0	0	0	0	0	0	0	0	0	0	0	0	0	0	0	0	0	0	19	11	16	17
sp|P84089|ERH_MOUSE	P84089	ERH_MOUSE	Erh	104	Mus musculus	1:Experimental evidence at protein level	Enhancer of rudimentary homolog	1	0.999	4	32	32	32	6	1	2	2	2	1	3	5	2	8	0	0	0	0	0	0	6	1	2	2	2	1	3	5	2	8	0	0	0	0	0	0	6	1	2	2
sp|P84091|AP2M1_MOUSE	P84091	AP2M1_MOUSE	Ap2m1	435	Mus musculus	1:Experimental evidence at protein level	AP-2 complex subunit mu	1	0.999	8	49	0	49	3	4	4	5	7	8	6	7	2	1	2	0	0	0	0	0	0	0	0	0	0	0	0	0	0	0	0	0	0	0	0	0	3	4	4	5
sp|P84096|RHOG_MOUSE	P84096	RHOG_MOUSE	Rhog	191	Mus musculus	1:Experimental evidence at protein level	Rho-related GTP-binding protein RhoG	1	0.999	4	3	0	20	0	0	0	0	0	1	0	1	0	0	0	0	0	0	0	1	0	0	0	0	0	0	0	0	0	0	0	0	0	0	0	0	2	2	1	1
sp|P84099|RL19_MOUSE	P84099	RL19_MOUSE	Rpl19	196	Mus musculus	1:Experimental evidence at protein level	Large ribosomal subunit protein eL19	1	0.999	3	24	0	24	2	2	3	2	2	1	2	3	2	2	2	0	0	0	1	0	0	0	0	0	0	0	0	0	0	0	0	0	0	0	0	0	2	2	3	2
sp|P84104-2|SRSF3_MOUSE	P84104-2	SRSF3_MOUSE	Srsf3	124	Mus musculus		Isoform Short of Serine/arginine-rich splicing factor 3	1	0.999	9	60	0	74	9	5	2	5	6	5	8	8	3	4	5	0	0	0	0	0	0	0	0	0	0	0	0	0	0	0	0	0	0	0	0	0	9	6	2	7
sp|P84750|KVM5_MOUSE	P84750	KVM5_MOUSE		121	Mus musculus	1:Experimental evidence at protein level	Ig kappa chain V region Mem5 (Fragment)	0.9998	0.999	1	5	5	5	0	0	0	0	0	0	0	0	1	0	0	3	1	0	0	0	0	0	0	0	0	0	0	0	1	0	0	3	1	0	0	0	0	0	0	0
sp|P84817-2|FIS1_RAT	P84817-2	FIS1_RAT	Fis1	179	Rattus norvegicus		Isoform 2 of Mitochondrial fission 1 protein	1	0.999	3	9	0	9	0	0	0	1	1	0	2	3	2	0	0	0	0	0	0	0	0	0	0	0	0	0	0	0	0	0	0	0	0	0	0	0	0	0	0	1
sp|P85094|ISC2A_MOUSE	P85094	ISC2A_MOUSE	Isoc2a	206	Mus musculus	1:Experimental evidence at protein level	Isochorismatase domain-containing protein 2A	0.9997	0.999	2	12	12	12	1	0	3	2	1	1	0	1	1	2	0	0	0	0	0	0	1	0	3	2	1	1	0	1	1	2	0	0	0	0	0	0	1	0	3	2
sp|P85108|TBB2A_RAT	P85108	TBB2A_RAT	Tubb2a	445	Rattus norvegicus	1:Experimental evidence at protein level	Tubulin beta-2A chain	1	0.999	47	104	0	934	12	8	6	9	14	11	12	11	4	5	12	0	0	0	0	0	0	0	0	0	0	0	0	0	0	0	0	0	0	0	0	0	93	76	89	85
sp|P85834|EFTU_RAT	P85834	EFTU_RAT	Tufm	452	Rattus norvegicus	1:Experimental evidence at protein level	Elongation factor Tu, mitochondrial	1	0.999	6	19	0	19	3	3	1	1	4	1	0	2	1	0	3	0	0	0	0	0	0	0	0	0	0	0	0	0	0	0	0	0	0	0	0	0	3	3	1	1
sp|P85845|FSCN1_RAT	P85845	FSCN1_RAT	Fscn1	493	Rattus norvegicus	1:Experimental evidence at protein level	Fascin	1	0.999	24	80	0	80	1	1	0	2	1	2	11	5	3	7	2	0	0	27	14	4	0	0	0	0	0	0	0	0	0	0	0	0	0	0	0	0	1	1	0	2
sp|P85970|ARPC2_RAT	P85970	ARPC2_RAT	Arpc2	300	Rattus norvegicus	1:Experimental evidence at protein level	Actin-related protein 2/3 complex subunit 2	1	0.999	26	276	0	276	20	24	20	27	21	18	26	24	23	21	21	0	0	21	9	1	0	0	0	0	0	0	0	0	0	0	0	0	0	0	0	0	20	24	20	27
sp|P86234|TBA3_MESAU	P86234	TBA3_MESAU		196	Mesocricetus auratus	1:Experimental evidence at protein level	Tubulin alpha-3 chain (Fragment)	0.9935	0.999	25	52	1	418	3	2	4	6	4	5	7	7	5	5	1	0	0	3	0	0	0	0	0	0	0	0	1	0	0	0	0	0	0	0	0	0	37	23	25	37
sp|P86886|AL1A1_MESAU	P86886	AL1A1_MESAU	ALDH1A1	501	Mesocricetus auratus	1:Experimental evidence at protein level	Aldehyde dehydrogenase 1A1	1	0.9974	27	13	5	579	1	2	1	2	0	1	2	0	0	0	4	0	0	0	0	0	0	1	0	0	0	0	0	0	0	0	4	0	0	0	0	0	44	34	62	68
sp|P97278|ITIH1_MESAU	P97278	ITIH1_MESAU	ITIH1	914	Mesocricetus auratus	1:Experimental evidence at protein level	Inter-alpha-trypsin inhibitor heavy chain H1	1	0.999	19	4	4	70	0	0	1	0	0	1	0	0	0	0	0	0	0	2	0	0	0	0	1	0	0	1	0	0	0	0	0	0	0	2	0	0	0	0	1	0
sp|P97279|ITIH2_MESAU	P97279	ITIH2_MESAU	ITIH2	946	Mesocricetus auratus	1:Experimental evidence at protein level	Inter-alpha-trypsin inhibitor heavy chain H2	1	0.999	42	35	35	247	0	1	0	0	0	0	0	0	0	3	1	0	0	13	16	1	0	1	0	0	0	0	0	0	0	3	1	0	0	13	16	1	5	5	5	7
sp|P97280|ITIH3_MESAU	P97280	ITIH3_MESAU	ITIH3	886	Mesocricetus auratus	1:Experimental evidence at protein level	Inter-alpha-trypsin inhibitor heavy chain H3	1	0.999	21	5	3	84	0	0	0	0	0	0	0	0	0	0	0	0	1	1	2	1	0	0	0	0	0	0	0	0	0	0	0	0	0	1	1	1	0	0	1	0
sp|P97290|IC1_MOUSE	P97290	IC1_MOUSE	Serping1	504	Mus musculus	1:Experimental evidence at protein level	Plasma protease C1 inhibitor	1	0.999	20	164	118	164	4	5	1	3	2	2	5	5	4	7	4	57	63	0	2	0	4	5	1	2	2	2	4	4	4	4	4	37	43	0	2	0	4	5	1	3
sp|P97298|PEDF_MOUSE	P97298	PEDF_MOUSE	Serpinf1	417	Mus musculus	1:Experimental evidence at protein level	Pigment epithelium-derived factor	1	0.999	29	100	100	100	0	1	0	0	1	2	1	1	1	4	1	6	13	32	28	9	0	1	0	0	1	2	1	1	1	4	1	6	13	32	28	9	0	1	0	0
sp|P97310|MCM2_MOUSE	P97310	MCM2_MOUSE	Mcm2	904	Mus musculus	1:Experimental evidence at protein level	DNA replication licensing factor MCM2	1	0.999	8	12	12	12	0	0	0	0	0	0	3	0	0	0	0	0	0	1	3	5	0	0	0	0	0	0	3	0	0	0	0	0	0	1	3	5	0	0	0	0
sp|P97311|MCM6_MOUSE	P97311	MCM6_MOUSE	Mcm6	821	Mus musculus	1:Experimental evidence at protein level	DNA replication licensing factor MCM6	1	0.999	6	9	4	9	0	0	0	0	0	0	0	0	0	0	0	0	0	2	6	1	0	0	0	0	0	0	0	0	0	0	0	0	0	1	2	1	0	0	0	0
sp|P97314|CSRP2_MOUSE	P97314	CSRP2_MOUSE	Csrp2	193	Mus musculus	1:Experimental evidence at protein level	Cysteine and glycine-rich protein 2	0.8553	0.998	1	1	0	1	0	0	0	0	0	1	0	0	0	0	0	0	0	0	0	0	0	0	0	0	0	0	0	0	0	0	0	0	0	0	0	0	0	0	0	0
sp|P97315|CSRP1_MOUSE	P97315	CSRP1_MOUSE	Csrp1	193	Mus musculus	1:Experimental evidence at protein level	Cysteine and glycine-rich protein 1	1	0.999	20	372	92	372	28	29	37	41	39	34	20	33	37	33	15	0	0	11	12	3	7	11	8	9	8	8	6	7	9	8	8	0	0	3	0	0	28	29	37	41
sp|P97333|NRP1_MOUSE	P97333	NRP1_MOUSE	Nrp1	923	Mus musculus	1:Experimental evidence at protein level	Neuropilin-1	1	0.999	11	42	9	42	4	0	1	1	3	6	3	7	5	12	0	0	0	0	0	0	0	0	0	0	0	1	0	1	3	4	0	0	0	0	0	0	4	0	1	1
sp|P97352|S10AD_MOUSE	P97352	S10AD_MOUSE	S100a13	98	Mus musculus	1:Experimental evidence at protein level	Protein S100-A13	1	0.999	5	55	55	55	4	7	4	3	4	5	5	7	5	5	6	0	0	0	0	0	4	7	4	3	4	5	5	7	5	5	6	0	0	0	0	0	4	7	4	3
sp|P97371|PSME1_MOUSE	P97371	PSME1_MOUSE	Psme1	249	Mus musculus	1:Experimental evidence at protein level	Proteasome activator complex subunit 1	1	0.999	16	223	31	223	20	12	14	17	17	22	25	29	17	24	21	0	0	0	0	5	2	2	2	2	5	3	2	3	3	3	4	0	0	0	0	0	20	12	14	17
sp|P97372|PSME2_MOUSE	P97372	PSME2_MOUSE	Psme2	239	Mus musculus	1:Experimental evidence at protein level	Proteasome activator complex subunit 2	1	0.999	11	70	28	72	8	6	5	7	6	7	6	6	4	9	6	0	0	0	0	0	4	3	1	3	3	2	3	3	1	4	1	0	0	0	0	0	10	6	5	7
sp|P97376|FRG1_MOUSE	P97376	FRG1_MOUSE	Frg1	258	Mus musculus	1:Experimental evidence at protein level	Protein FRG1	0.9998	0.999	2	7	7	7	0	0	0	0	0	1	0	5	0	1	0	0	0	0	0	0	0	0	0	0	0	1	0	5	0	1	0	0	0	0	0	0	0	0	0	0
sp|P97379-2|G3BP2_MOUSE	P97379-2	G3BP2_MOUSE	G3bp2	449	Mus musculus		Isoform B of Ras GTPase-activating protein-binding protein 2	1	0.999	7	34	0	37	0	2	3	1	3	3	7	3	2	5	3	0	0	0	1	1	0	0	0	0	0	0	0	0	0	0	0	0	0	0	0	0	0	3	4	1
sp|P97384|ANX11_MOUSE	P97384	ANX11_MOUSE	Anxa11	503	Mus musculus	1:Experimental evidence at protein level	Annexin A11	1	0.999	16	56	54	130	6	3	2	4	2	4	10	7	3	9	6	0	0	0	0	0	6	3	2	4	2	4	10	7	2	8	6	0	0	0	0	0	11	9	12	9
sp|P97425|ECP2_MOUSE	P97425	ECP2_MOUSE	Ear2	156	Mus musculus	2:Experimental evidence at transcript level	Eosinophil cationic protein 2	1	0.999	4	27	13	60	4	0	0	1	2	4	5	8	0	3	0	0	0	0	0	0	1	0	0	1	2	2	2	4	0	1	0	0	0	0	0	0	5	1	1	4
sp|P97426|ECP1_MOUSE	P97426	ECP1_MOUSE	Ear1	155	Mus musculus	2:Experimental evidence at transcript level	Eosinophil cationic protein 1	1	0.999	5	98	55	98	8	3	4	8	5	5	8	21	10	23	3	0	0	0	0	0	6	2	2	4	1	4	4	10	6	16	0	0	0	0	0	0	8	3	4	8
sp|P97429|ANXA4_MOUSE	P97429	ANXA4_MOUSE	Anxa4	319	Mus musculus	1:Experimental evidence at protein level	Annexin A4	1	0.999	24	244	127	254	20	21	24	22	26	19	18	28	18	31	17	0	0	0	0	0	12	10	11	11	14	9	12	15	10	13	10	0	0	0	0	0	20	22	25	23
sp|P97434-2|MPRIP_MOUSE	P97434-2	MPRIP_MOUSE	Mprip	1037	Mus musculus		Isoform 2 of Myosin phosphatase Rho-interacting protein	1	0.999	36	169	0	169	13	6	3	12	14	26	21	25	16	24	9	0	0	0	0	0	0	0	0	0	0	0	0	0	0	0	0	0	0	0	0	0	13	6	3	12
sp|P97447|FHL1_MOUSE	P97447	FHL1_MOUSE	Fhl1	280	Mus musculus	1:Experimental evidence at protein level	Four and a half LIM domains protein 1	1	0.999	19	338	0	338	35	25	37	32	34	38	31	37	34	31	4	0	0	0	0	0	0	0	0	0	0	0	0	0	0	0	0	0	0	0	0	0	35	25	37	32
sp|P97449|AMPN_MOUSE	P97449	AMPN_MOUSE	Anpep	966	Mus musculus	1:Experimental evidence at protein level	Aminopeptidase N	1	0.9976	2	3	1	3	0	2	0	0	0	0	0	0	0	0	1	0	0	0	0	0	0	1	0	0	0	0	0	0	0	0	0	0	0	0	0	0	0	2	0	0
sp|P97461|RS5_MOUSE	P97461	RS5_MOUSE	Rps5	204	Mus musculus	1:Experimental evidence at protein level	Small ribosomal subunit protein uS7	1	0.999	7	30	5	30	0	1	3	5	5	7	5	1	2	0	1	0	0	0	0	0	0	0	0	1	0	3	1	0	0	0	0	0	0	0	0	0	0	1	3	5
sp|P97470|PP4C_MOUSE	P97470	PP4C_MOUSE	Ppp4c	307	Mus musculus	1:Experimental evidence at protein level	Serine/threonine-protein phosphatase 4 catalytic subunit	1	0.9989	3	2	0	8	0	0	0	0	0	0	1	0	0	0	0	0	0	0	0	1	0	0	0	0	0	0	0	0	0	0	0	0	0	0	0	0	1	0	0	0
sp|P97493|THIOM_MOUSE	P97493	THIOM_MOUSE	Txn2	166	Mus musculus	1:Experimental evidence at protein level	Thioredoxin, mitochondrial	1	0.999	3	35	0	35	3	2	2	2	6	2	2	4	3	2	1	0	0	5	1	0	0	0	0	0	0	0	0	0	0	0	0	0	0	0	0	0	3	2	2	2
sp|P97494|GSH1_MOUSE	P97494	GSH1_MOUSE	Gclc	637	Mus musculus	1:Experimental evidence at protein level	Glutamate--cysteine ligase catalytic subunit	1	0.999	23	154	16	154	8	14	10	7	15	17	25	14	12	18	14	0	0	0	0	0	2	0	1	0	2	2	2	2	1	2	2	0	0	0	0	0	8	14	10	7
sp|P97633-2|KC1A_RAT	P97633-2	KC1A_RAT	Csnk1a1	353	Rattus norvegicus		Isoform 2 of Casein kinase I isoform alpha	1	0.999	3	9	0	9	0	0	0	0	1	0	1	5	1	1	0	0	0	0	0	0	0	0	0	0	0	0	0	0	0	0	0	0	0	0	0	0	0	0	0	0
sp|P97686-3|NRCAM_RAT	P97686-3	NRCAM_RAT	Nrcam	1183	Rattus norvegicus		Isoform 3 of Neuronal cell adhesion molecule	1	0.9989	40	2	0	110	0	0	0	0	0	0	0	0	0	0	0	0	0	2	0	0	0	0	0	0	0	0	0	0	0	0	0	0	0	0	0	0	0	0	0	0
sp|P97792-2|CXAR_MOUSE	P97792-2	CXAR_MOUSE	Cxadr	352	Mus musculus		Isoform 2 of Coxsackievirus and adenovirus receptor homolog	1	0.9986	2	3	0	3	0	0	0	0	0	1	0	1	0	1	0	0	0	0	0	0	0	0	0	0	0	0	0	0	0	0	0	0	0	0	0	0	0	0	0	0
sp|P97797-2|SHPS1_MOUSE	P97797-2	SHPS1_MOUSE	Sirpa	509	Mus musculus		Isoform 2 of Tyrosine-protein phosphatase non-receptor type substrate 1	1	0.999	10	38	0	38	1	0	0	0	0	0	1	1	0	1	1	0	0	15	15	3	0	0	0	0	0	0	0	0	0	0	0	0	0	0	0	0	1	0	0	0
sp|P97798-2|NEO1_MOUSE	P97798-2	NEO1_MOUSE	Neo1	1472	Mus musculus		Isoform 2 of Neogenin	1	0.999	25	65	0	65	0	0	0	0	0	1	0	0	0	0	0	0	0	32	23	9	0	0	0	0	0	0	0	0	0	0	0	0	0	0	0	0	0	0	0	0
sp|P97807-2|FUMH_MOUSE	P97807-2	FUMH_MOUSE	Fh	467	Mus musculus		Isoform Cytoplasmic of Fumarate hydratase, mitochondrial	1	0.999	19	193	0	193	14	17	15	12	17	18	19	28	6	5	26	0	0	11	5	0	0	0	0	0	0	0	0	0	0	0	0	0	0	0	0	0	14	17	15	12
sp|P97816|S100G_MOUSE	P97816	S100G_MOUSE	S100g	79	Mus musculus	1:Experimental evidence at protein level	Protein S100-G	0.9875	0.999	3	7	7	29	0	0	1	1	1	0	0	1	1	0	2	0	0	0	0	0	0	0	1	1	1	0	0	1	1	0	2	0	0	0	0	0	0	1	5	3
sp|P97820|M4K4_MOUSE	P97820	M4K4_MOUSE	Map4k4	1233	Mus musculus	1:Experimental evidence at protein level	Mitogen-activated protein kinase kinase kinase kinase 4	1	0.999	5	8	8	8	0	0	0	0	0	0	0	0	0	0	0	0	0	4	1	3	0	0	0	0	0	0	0	0	0	0	0	0	0	4	1	3	0	0	0	0
sp|P97821|CATC_MOUSE	P97821	CATC_MOUSE	Ctsc	462	Mus musculus	1:Experimental evidence at protein level	Dipeptidyl peptidase 1	1	0.999	14	175	139	175	14	17	14	10	13	13	23	20	15	27	9	0	0	0	0	0	10	14	12	7	10	13	19	15	11	22	6	0	0	0	0	0	14	17	14	10
sp|P97822|AN32E_MOUSE	P97822	AN32E_MOUSE	Anp32e	260	Mus musculus	1:Experimental evidence at protein level	Acidic leucine-rich nuclear phosphoprotein 32 family member E	1	0.999	7	87	0	87	9	7	4	6	7	10	11	12	7	10	4	0	0	0	0	0	0	0	0	0	0	0	0	0	0	0	0	0	0	0	0	0	9	7	4	6
sp|P97823-2|LYPA1_MOUSE	P97823-2	LYPA1_MOUSE	Lypla1	221	Mus musculus		Isoform 2 of Acyl-protein thioesterase 1	1	0.999	3	32	0	32	2	5	4	1	2	2	2	4	3	4	3	0	0	0	0	0	0	0	0	0	0	0	0	0	0	0	0	0	0	0	0	0	2	5	4	1
sp|P97825|JUPI1_MOUSE	P97825	JUPI1_MOUSE	Jpt1	154	Mus musculus	1:Experimental evidence at protein level	Jupiter microtubule associated homolog 1	1	0.9976	3	4	2	4	1	0	0	0	0	0	1	0	0	1	0	0	0	0	1	0	1	0	0	0	0	0	0	0	0	1	0	0	0	0	0	0	1	0	0	0
sp|P97834|CSN1_RAT	P97834	CSN1_RAT	Gps1	471	Rattus norvegicus	1:Experimental evidence at protein level	COP9 signalosome complex subunit 1	1	0.999	8	31	0	31	1	1	2	4	3	4	6	4	1	1	1	0	0	0	1	2	0	0	0	0	0	0	0	0	0	0	0	0	0	0	0	0	1	1	2	4
sp|P97855|G3BP1_MOUSE	P97855	G3BP1_MOUSE	G3bp1	465	Mus musculus	1:Experimental evidence at protein level	Ras GTPase-activating protein-binding protein 1	1	0.999	14	69	66	69	4	3	3	4	1	5	13	11	5	8	5	0	0	1	1	5	4	2	2	4	1	5	13	11	5	8	4	0	0	1	1	5	4	3	3	4
sp|P97857|ATS1_MOUSE	P97857	ATS1_MOUSE	Adamts1	968	Mus musculus	1:Experimental evidence at protein level	A disintegrin and metalloproteinase with thrombospondin motifs 1	1	0.999	39	114	28	114	0	0	0	0	0	0	1	0	0	0	0	0	0	41	47	25	0	0	0	0	0	0	0	0	0	0	0	0	0	9	11	8	0	0	0	0
sp|P97873|LOXL1_MOUSE	P97873	LOXL1_MOUSE	Loxl1	607	Mus musculus	1:Experimental evidence at protein level	Lysyl oxidase homolog 1	1	0.999	3	7	7	7	1	1	0	1	0	0	0	1	0	0	1	0	2	0	0	0	1	1	0	1	0	0	0	1	0	0	1	0	2	0	0	0	1	1	0	1
sp|P97878|EXOC5_RAT	P97878	EXOC5_RAT	Exoc5	708	Rattus norvegicus	1:Experimental evidence at protein level	Exocyst complex component 5	0.9968	0.9988	1	3	0	3	0	0	0	0	0	0	1	1	0	0	1	0	0	0	0	0	0	0	0	0	0	0	0	0	0	0	0	0	0	0	0	0	0	0	0	0
sp|P97891|TSN_CRIGR	P97891	TSN_CRIGR	TSN	228	Cricetulus griseus	2:Experimental evidence at transcript level	Translin	1	0.999	14	107	0	107	8	8	4	10	9	8	12	8	9	9	8	0	0	12	2	0	0	0	0	0	0	0	0	0	0	0	0	0	0	0	0	0	8	8	4	10
sp|P97927|LAMA4_MOUSE	P97927	LAMA4_MOUSE	Lama4	1816	Mus musculus	1:Experimental evidence at protein level	Laminin subunit alpha-4	1	0.999	52	186	186	186	8	7	9	9	8	11	10	12	12	18	4	0	0	33	34	11	8	7	9	9	8	11	10	12	12	18	4	0	0	33	34	11	8	7	9	9
sp|P98064-2|MASP1_MOUSE	P98064-2	MASP1_MOUSE	Masp1	733	Mus musculus		Isoform 2 of Mannan-binding lectin serine protease 1	1	0.999	10	2	0	20	0	0	0	0	0	0	0	0	0	0	0	1	0	1	0	0	0	0	0	0	0	0	0	0	0	0	0	0	0	0	0	0	0	0	0	0
sp|P98064|MASP1_MOUSE	P98064	MASP1_MOUSE	Masp1	704	Mus musculus	1:Experimental evidence at protein level	Mannan-binding lectin serine protease 1	1	0.999	13	29	4	29	0	0	0	0	0	0	0	0	0	0	0	17	12	0	0	0	0	0	0	0	0	0	0	0	0	0	0	1	3	0	0	0	0	0	0	0
sp|P98086|C1QA_MOUSE	P98086	C1QA_MOUSE	C1qa	245	Mus musculus	1:Experimental evidence at protein level	Complement C1q subcomponent subunit A	0.9998	0.999	2	12	12	12	0	0	0	0	0	0	0	0	0	0	0	5	7	0	0	0	0	0	0	0	0	0	0	0	0	0	0	5	7	0	0	0	0	0	0	0
sp|P99026|PSB4_MOUSE	P99026	PSB4_MOUSE	Psmb4	264	Mus musculus	1:Experimental evidence at protein level	Proteasome subunit beta type-4	1	0.999	12	102	33	102	5	11	5	4	7	8	12	6	6	9	9	0	0	6	11	3	1	7	4	1	0	1	2	1	4	4	4	0	0	0	2	2	5	11	5	4
sp|P99027|RLA2_MOUSE	P99027	RLA2_MOUSE	Rplp2	115	Mus musculus	1:Experimental evidence at protein level	Large ribosomal subunit protein P2	1	0.999	14	175	83	175	10	17	14	14	15	19	11	14	16	15	17	0	0	2	5	6	4	9	7	7	7	9	5	4	10	8	10	0	0	0	1	2	10	17	14	14
sp|P99028|QCR6_MOUSE	P99028	QCR6_MOUSE	Uqcrh	89	Mus musculus	1:Experimental evidence at protein level	Cytochrome b-c1 complex subunit 6, mitochondrial	0.9205	0.999	1	3	0	3	0	0	0	0	0	0	0	2	0	1	0	0	0	0	0	0	0	0	0	0	0	0	0	0	0	0	0	0	0	0	0	0	0	0	0	0
sp|P99029-2|PRDX5_MOUSE	P99029-2	PRDX5_MOUSE	Prdx5	162	Mus musculus		Isoform Cytoplasmic+peroxisomal of Peroxiredoxin-5, mitochondrial	1	0.999	14	295	0	295	23	23	32	28	28	23	31	25	33	32	17	0	0	0	0	0	0	0	0	0	0	0	0	0	0	0	0	0	0	0	0	0	23	23	32	28
sp|Q00285|GSTMU_CRILO	Q00285	GSTMU_CRILO		218	Cricetulus longicaudatus	2:Experimental evidence at transcript level	Glutathione S-transferase Y1	1	0.9989	16	4	3	331	0	0	0	0	0	0	0	1	2	1	0	0	0	0	0	0	0	0	0	0	0	0	0	1	1	1	0	0	0	0	0	0	27	34	18	26
sp|Q00420-3|GABP1_MOUSE	Q00420-3	GABP1_MOUSE	Gabpb1	382	Mus musculus		Isoform 3 of GA-binding protein subunit beta-1	0.915	0.9989	1	2	0	2	0	0	0	0	0	2	0	0	0	0	0	0	0	0	0	0	0	0	0	0	0	0	0	0	0	0	0	0	0	0	0	0	0	0	0	0
sp|Q00493|CBPE_MOUSE	Q00493	CBPE_MOUSE	Cpe	476	Mus musculus	1:Experimental evidence at protein level	Carboxypeptidase E	1	0.999	57	178	17	178	0	0	0	0	0	0	0	0	0	0	0	0	0	48	91	39	0	0	0	0	0	0	0	0	0	0	0	0	0	3	14	0	0	0	0	0
sp|Q00519|XDH_MOUSE	Q00519	XDH_MOUSE	Xdh	1335	Mus musculus	1:Experimental evidence at protein level	Xanthine dehydrogenase/oxidase	1	0.999	41	551	319	551	35	27	42	56	51	54	73	69	49	59	36	0	0	0	0	0	16	19	31	27	29	31	40	44	24	37	21	0	0	0	0	0	35	27	42	56
sp|Q00612|G6PD1_MOUSE	Q00612	G6PD1_MOUSE	G6pdx	515	Mus musculus	1:Experimental evidence at protein level	Glucose-6-phosphate 1-dehydrogenase X	1	0.999	28	182	20	182	19	12	8	7	23	20	28	17	14	11	16	0	0	5	2	0	3	0	1	0	3	3	4	2	2	2	0	0	0	0	0	0	19	12	8	7
sp|Q00623|APOA1_MOUSE	Q00623	APOA1_MOUSE	Apoa1	264	Mus musculus	1:Experimental evidence at protein level	Apolipoprotein A-I	1	0.999	50	951	658	951	31	30	37	35	35	30	21	37	32	50	35	210	326	2	27	13	20	19	27	22	24	21	15	24	19	32	21	152	238	0	17	7	31	30	37	35
sp|Q00651|ITA4_MOUSE	Q00651	ITA4_MOUSE	Itga4	1039	Mus musculus	1:Experimental evidence at protein level	Integrin alpha-4	1	0.999	22	58	58	58	0	0	0	0	0	0	0	0	0	0	0	0	0	27	20	11	0	0	0	0	0	0	0	0	0	0	0	0	0	27	20	11	0	0	0	0
sp|Q00724|RET4_MOUSE	Q00724	RET4_MOUSE	Rbp4	201	Mus musculus	1:Experimental evidence at protein level	Retinol-binding protein 4	1	0.999	17	69	9	69	1	1	0	1	0	0	4	4	3	1	1	26	16	1	6	4	0	1	0	0	0	0	1	0	1	1	1	3	1	0	0	0	1	1	0	1
sp|Q00897|A1AT4_MOUSE	Q00897	A1AT4_MOUSE	Serpina1d	413	Mus musculus	1:Experimental evidence at protein level	Alpha-1-antitrypsin 1-4	1	0.999	60	1866	354	1866	46	65	51	54	42	47	50	59	37	28	74	346	738	0	167	62	11	23	18	20	14	13	15	18	8	6	16	54	103	0	22	13	46	65	51	54
sp|Q00898|A1AT5_MOUSE	Q00898	A1AT5_MOUSE	Serpina1e	413	Mus musculus	1:Experimental evidence at protein level	Alpha-1-antitrypsin 1-5	1	0.999	51	95	95	1211	0	2	0	4	1	1	2	0	0	5	1	30	43	0	5	1	0	2	0	4	1	1	2	0	0	5	1	30	43	0	5	1	31	34	29	32
sp|Q00981|UCHL1_RAT	Q00981	UCHL1_RAT	Uchl1	223	Rattus norvegicus	1:Experimental evidence at protein level	Ubiquitin carboxyl-terminal hydrolase isozyme L1	1	0.999	9	27	0	27	0	0	0	0	0	2	3	2	5	2	1	0	0	5	4	3	0	0	0	0	0	0	0	0	0	0	0	0	0	0	0	0	0	0	0	0
sp|Q00PI9|HNRL2_MOUSE	Q00PI9	HNRL2_MOUSE	Hnrnpul2	745	Mus musculus	1:Experimental evidence at protein level	Heterogeneous nuclear ribonucleoprotein U-like protein 2	1	0.999	14	67	67	67	1	2	1	5	5	8	13	10	10	5	5	0	0	0	0	2	1	2	1	5	5	8	13	10	10	5	5	0	0	0	0	2	1	2	1	5
sp|Q01149|CO1A2_MOUSE	Q01149	CO1A2_MOUSE	Col1a2	1372	Mus musculus	1:Experimental evidence at protein level	Collagen alpha-2(I) chain	0.9875	0.9987	2	4	4	4	0	0	0	0	0	0	0	1	0	0	0	0	3	0	0	0	0	0	0	0	0	0	0	1	0	0	0	0	3	0	0	0	0	0	0	0
sp|Q01177|PLMN_RAT	Q01177	PLMN_RAT	Plg	812	Rattus norvegicus	2:Experimental evidence at transcript level	Plasminogen	1	0.999	34	4	4	188	0	0	0	0	0	0	0	0	0	0	0	1	0	1	2	0	0	0	0	0	0	0	0	0	0	0	0	1	0	1	2	0	5	1	1	1
sp|Q01279|EGFR_MOUSE	Q01279	EGFR_MOUSE	Egfr	1210	Mus musculus	1:Experimental evidence at protein level	Epidermal growth factor receptor	1	0.999	21	80	80	80	0	1	0	0	1	0	0	0	0	2	0	41	34	0	1	0	0	1	0	0	1	0	0	0	0	2	0	41	34	0	1	0	0	1	0	0
sp|Q01339|APOH_MOUSE	Q01339	APOH_MOUSE	Apoh	345	Mus musculus	1:Experimental evidence at protein level	Beta-2-glycoprotein 1	1	0.999	34	382	354	382	6	8	17	13	6	10	21	18	16	28	2	139	93	1	4	0	6	8	15	12	6	10	21	16	15	26	1	128	88	0	2	0	6	8	17	13
sp|Q01405|SC23A_MOUSE	Q01405	SC23A_MOUSE	Sec23a	765	Mus musculus	1:Experimental evidence at protein level	Protein transport protein Sec23A	1	0.999	3	8	8	8	0	0	0	0	1	1	3	3	0	0	0	0	0	0	0	0	0	0	0	0	1	1	3	3	0	0	0	0	0	0	0	0	0	0	0	0
sp|Q01730|RSU1_MOUSE	Q01730	RSU1_MOUSE	Rsu1	277	Mus musculus	1:Experimental evidence at protein level	Ras suppressor protein 1	1	0.999	12	249	239	249	12	18	15	22	21	31	33	31	18	24	21	0	0	2	0	1	12	18	14	21	19	29	32	30	18	23	20	0	0	2	0	1	12	18	15	22
sp|Q01768|NDKB_MOUSE	Q01768	NDKB_MOUSE	Nme2	152	Mus musculus	1:Experimental evidence at protein level	Nucleoside diphosphate kinase B	1	0.999	26	291	37	291	19	18	16	23	16	17	23	20	18	29	25	2	0	24	26	15	3	0	2	2	1	4	7	5	4	5	4	0	0	0	0	0	19	18	16	23
sp|Q01853|TERA_MOUSE	Q01853	TERA_MOUSE	Vcp	806	Mus musculus	1:Experimental evidence at protein level	Transitional endoplasmic reticulum ATPase	1	0.999	83	1104	1	1104	88	89	74	92	91	94	105	99	76	113	69	0	0	30	62	22	0	0	0	0	0	0	0	0	0	0	0	0	0	0	0	1	88	89	74	92
sp|Q02053|UBA1_MOUSE	Q02053	UBA1_MOUSE	Uba1	1058	Mus musculus	1:Experimental evidence at protein level	Ubiquitin-like modifier-activating enzyme 1	1	0.999	56	794	160	794	56	67	55	64	70	64	84	77	69	65	52	0	0	32	24	15	14	15	11	11	12	15	21	12	13	13	8	0	0	7	8	0	56	67	55	64
sp|Q02105|C1QC_MOUSE	Q02105	C1QC_MOUSE	C1qc	246	Mus musculus	1:Experimental evidence at protein level	Complement C1q subcomponent subunit C	1	0.999	5	13	7	13	0	0	0	0	0	0	0	0	0	0	0	6	7	0	0	0	0	0	0	0	0	0	0	0	0	0	0	4	3	0	0	0	0	0	0	0
sp|Q02248|CTNB1_MOUSE	Q02248	CTNB1_MOUSE	Ctnnb1	781	Mus musculus	1:Experimental evidence at protein level	Catenin beta-1	1	0.999	13	59	0	74	6	2	4	9	5	9	7	12	2	2	1	0	0	0	0	0	0	0	0	0	0	0	0	0	0	0	0	0	0	0	0	0	7	4	6	9
sp|Q02257|PLAK_MOUSE	Q02257	PLAK_MOUSE	Jup	745	Mus musculus	1:Experimental evidence at protein level	Junction plakoglobin	1	0.999	16	88	0	88	8	6	4	8	5	22	8	15	4	4	4	0	0	0	0	0	0	0	0	0	0	0	0	0	0	0	0	0	0	0	0	0	8	6	4	8
sp|Q02357-2|ANK1_MOUSE	Q02357-2	ANK1_MOUSE	Ank1	1848	Mus musculus		Isoform Br2 of Ankyrin-1	0.9185	0.999	1	1	0	1	0	0	0	0	0	0	0	0	0	0	1	0	0	0	0	0	0	0	0	0	0	0	0	0	0	0	0	0	0	0	0	0	0	0	0	0
sp|Q02819|NUCB1_MOUSE	Q02819	NUCB1_MOUSE	Nucb1	459	Mus musculus	1:Experimental evidence at protein level	Nucleobindin-1	1	0.999	26	75	10	76	2	1	0	0	1	3	2	3	0	1	0	0	0	21	33	8	0	0	0	0	0	0	0	0	0	0	0	0	0	2	2	6	2	1	0	0
sp|Q03173-2|ENAH_MOUSE	Q03173-2	ENAH_MOUSE	Enah	390	Mus musculus		Isoform 1 of Protein enabled homolog	0.9159	0.9989	1	6	0	6	0	0	0	0	0	1	0	4	1	0	0	0	0	0	0	0	0	0	0	0	0	0	0	0	0	0	0	0	0	0	0	0	0	0	0	0
sp|Q03265|ATPA_MOUSE	Q03265	ATPA_MOUSE	Atp5f1a	553	Mus musculus	1:Experimental evidence at protein level	ATP synthase subunit alpha, mitochondrial	1	0.999	21	200	51	200	17	13	21	33	24	16	16	24	16	3	15	0	0	0	2	0	2	3	7	7	5	4	5	6	4	1	7	0	0	0	0	0	17	13	21	33
sp|Q03311|CHLE_MOUSE	Q03311	CHLE_MOUSE	Bche	603	Mus musculus	1:Experimental evidence at protein level	Cholinesterase	1	0.999	8	9	8	33	0	0	0	0	0	0	0	0	0	0	0	4	5	0	0	0	0	0	0	0	0	0	0	0	0	0	0	3	5	0	0	0	2	2	2	2
sp|Q03626|MUG1_RAT	Q03626	MUG1_RAT	Mug1	1487	Rattus norvegicus	2:Experimental evidence at transcript level	Murinoglobulin-1	1	0.999	31	214	0	277	2	13	7	9	10	7	0	7	6	7	20	53	55	9	9	0	0	0	0	0	0	0	0	0	0	0	0	0	0	0	0	0	4	14	8	10
sp|Q03734|SPA3M_MOUSE	Q03734	SPA3M_MOUSE	Serpina3m	418	Mus musculus	1:Experimental evidence at protein level	Serine protease inhibitor A3M	1	0.999	32	58	37	521	0	1	0	0	0	0	0	0	0	0	1	28	27	0	1	0	0	0	0	0	0	0	0	0	0	0	0	21	15	0	1	0	13	14	17	20
sp|Q03958|PFD6_MOUSE	Q03958	PFD6_MOUSE	Pfdn6	127	Mus musculus	1:Experimental evidence at protein level	Prefoldin subunit 6	0.7501	0.9961	1	5	5	5	1	0	0	1	0	1	1	1	0	0	0	0	0	0	0	0	1	0	0	1	0	1	1	1	0	0	0	0	0	0	0	0	1	0	0	1
sp|Q04447|KCRB_MOUSE	Q04447	KCRB_MOUSE	Ckb	381	Mus musculus	1:Experimental evidence at protein level	Creatine kinase B-type	1	0.999	43	519	86	519	40	35	28	34	46	39	52	38	51	42	27	1	0	22	41	23	6	4	5	6	5	8	5	7	11	7	2	0	0	7	3	10	40	35	28	34
sp|Q04631|FNTA_RAT	Q04631	FNTA_RAT	Fnta	377	Rattus norvegicus	1:Experimental evidence at protein level	Protein farnesyltransferase/geranylgeranyltransferase type-1 subunit alpha	1	0.999	4	15	0	15	0	1	1	1	1	4	4	1	0	1	1	0	0	0	0	0	0	0	0	0	0	0	0	0	0	0	0	0	0	0	0	0	0	1	1	1
sp|Q04736|YES_MOUSE	Q04736	YES_MOUSE	Yes1	541	Mus musculus	1:Experimental evidence at protein level	Tyrosine-protein kinase Yes	0.9981	0.999	6	3	3	31	1	0	0	0	0	1	0	0	1	0	0	0	0	0	0	0	1	0	0	0	0	1	0	0	1	0	0	0	0	0	0	0	2	2	2	3
sp|Q04750|TOP1_MOUSE	Q04750	TOP1_MOUSE	Top1	767	Mus musculus	1:Experimental evidence at protein level	DNA topoisomerase 1	1	0.999	18	91	19	91	6	3	6	8	6	9	16	11	6	8	9	0	0	0	0	3	3	2	0	2	1	1	2	2	1	0	5	0	0	0	0	0	6	3	6	8
sp|Q04931|SSRP1_RAT	Q04931	SSRP1_RAT	Ssrp1	709	Rattus norvegicus	1:Experimental evidence at protein level	FACT complex subunit SSRP1	1	0.999	6	19	0	19	1	1	0	3	2	2	2	2	2	4	0	0	0	0	0	0	0	0	0	0	0	0	0	0	0	0	0	0	0	0	0	0	1	1	0	3
sp|Q05144|RAC2_MOUSE	Q05144	RAC2_MOUSE	Rac2	192	Mus musculus	1:Experimental evidence at protein level	Ras-related C3 botulinum toxin substrate 2	1	0.999	11	13	1	74	1	0	0	0	0	2	6	3	0	0	1	0	0	0	0	0	0	0	0	0	0	0	1	0	0	0	0	0	0	0	0	0	8	3	5	5
sp|Q05186|RCN1_MOUSE	Q05186	RCN1_MOUSE	Rcn1	325	Mus musculus	1:Experimental evidence at protein level	Reticulocalbin-1	0.8238	0.9975	1	1	1	1	0	0	0	0	0	1	0	0	0	0	0	0	0	0	0	0	0	0	0	0	0	1	0	0	0	0	0	0	0	0	0	0	0	0	0	0
sp|Q05695-2|L1CAM_RAT	Q05695-2	L1CAM_RAT	L1cam	1255	Rattus norvegicus		Isoform 2 of Neural cell adhesion molecule L1	1	0.999	6	8	0	8	0	0	0	0	0	0	0	0	0	0	0	0	0	4	2	2	0	0	0	0	0	0	0	0	0	0	0	0	0	0	0	0	0	0	0	0
sp|Q05793|PGBM_MOUSE	Q05793	PGBM_MOUSE	Hspg2	3707	Mus musculus	1:Experimental evidence at protein level	Basement membrane-specific heparan sulfate proteoglycan core protein	1	0.999	102	251	251	251	3	2	0	6	3	7	22	7	4	3	0	0	1	10	81	102	3	2	0	6	3	7	22	7	4	3	0	0	1	10	81	102	3	2	0	6
sp|Q05816|FABP5_MOUSE	Q05816	FABP5_MOUSE	Fabp5	135	Mus musculus	1:Experimental evidence at protein level	Fatty acid-binding protein 5	1	0.999	27	416	366	416	33	21	31	35	23	42	35	28	29	38	6	0	0	56	30	9	30	18	26	31	17	36	32	25	25	33	2	0	0	55	28	8	33	21	31	35
sp|Q05920|PYC_MOUSE	Q05920	PYC_MOUSE	Pc	1178	Mus musculus	1:Experimental evidence at protein level	Pyruvate carboxylase, mitochondrial	1	0.999	34	190	5	190	16	15	14	13	32	30	30	35	0	0	5	0	0	0	0	0	0	0	1	0	0	1	2	1	0	0	0	0	0	0	0	0	16	15	14	13
sp|Q05BC3-2|EMAL1_MOUSE	Q05BC3-2	EMAL1_MOUSE	Eml1	783	Mus musculus		Isoform 2 of Echinoderm microtubule-associated protein-like 1	1	0.999	18	122	0	122	6	10	7	9	4	12	19	16	9	20	10	0	0	0	0	0	0	0	0	0	0	0	0	0	0	0	0	0	0	0	0	0	6	10	7	9
sp|Q05D44|IF2P_MOUSE	Q05D44	IF2P_MOUSE	Eif5b	1216	Mus musculus	1:Experimental evidence at protein level	Eukaryotic translation initiation factor 5B	1	0.999	14	38	12	38	0	1	1	3	4	5	8	7	1	3	0	0	0	0	1	4	0	0	0	2	1	0	1	1	0	2	0	0	0	0	1	4	0	1	1	3
sp|Q06138|CAB39_MOUSE	Q06138	CAB39_MOUSE	Cab39	341	Mus musculus	1:Experimental evidence at protein level	Calcium-binding protein 39	1	0.999	12	80	49	80	5	7	7	8	10	5	10	6	5	6	6	0	0	4	0	1	3	5	4	4	6	4	3	3	4	4	4	0	0	4	0	1	5	7	7	8
sp|Q06318|UTER_MOUSE	Q06318	UTER_MOUSE	Scgb1a1	96	Mus musculus	1:Experimental evidence at protein level	Uteroglobin	1	0.999	12	128	54	128	8	14	12	19	12	9	15	8	16	6	9	0	0	0	0	0	4	4	4	11	4	3	10	3	5	3	3	0	0	0	0	0	8	14	12	19
sp|Q06335-2|APLP2_MOUSE	Q06335-2	APLP2_MOUSE	Aplp2	695	Mus musculus		Isoform 2 of Amyloid beta precursor like protein 2	0.9999	0.9986	12	1	0	23	0	0	0	0	0	0	0	0	0	0	0	0	0	0	1	0	0	0	0	0	0	0	0	0	0	0	0	0	0	0	0	0	0	0	0	0
sp|Q06486-2|KC1D_RAT	Q06486-2	KC1D_RAT	Csnk1d	428	Rattus norvegicus		Isoform 2 of Casein kinase I isoform delta	0.9053	0.9988	1	1	0	1	0	0	0	0	0	0	1	0	0	0	0	0	0	0	0	0	0	0	0	0	0	0	0	0	0	0	0	0	0	0	0	0	0	0	0	0
sp|Q06770|CBG_MOUSE	Q06770	CBG_MOUSE	Serpina6	397	Mus musculus	1:Experimental evidence at protein level	Corticosteroid-binding globulin	1	0.999	16	121	120	128	2	7	6	5	4	5	5	7	6	6	4	21	41	0	1	1	2	7	6	5	4	5	5	7	6	6	4	21	40	0	1	1	2	7	7	5
sp|Q06890|CLUS_MOUSE	Q06890	CLUS_MOUSE	Clu	448	Mus musculus	1:Experimental evidence at protein level	Clusterin	1	0.999	25	149	54	149	0	4	0	1	1	0	3	2	0	4	4	53	70	1	6	0	0	0	0	0	1	0	1	0	0	0	0	19	31	0	2	0	0	4	0	1
sp|Q07076|ANXA7_MOUSE	Q07076	ANXA7_MOUSE	Anxa7	463	Mus musculus	1:Experimental evidence at protein level	Annexin A7	1	0.999	12	73	73	73	9	4	1	4	3	4	16	11	4	14	3	0	0	0	0	0	9	4	1	4	3	4	16	11	4	14	3	0	0	0	0	0	9	4	1	4
sp|Q07113|MPRI_MOUSE	Q07113	MPRI_MOUSE	Igf2r	2483	Mus musculus	1:Experimental evidence at protein level	Cation-independent mannose-6-phosphate receptor	1	0.999	22	53	53	53	0	0	0	0	0	0	0	0	0	0	0	0	0	26	14	13	0	0	0	0	0	0	0	0	0	0	0	0	0	26	14	13	0	0	0	0
sp|Q07235|GDN_MOUSE	Q07235	GDN_MOUSE	Serpine2	397	Mus musculus	1:Experimental evidence at protein level	Glia-derived nexin	0.9989	0.9985	2	2	1	2	0	0	0	1	0	0	0	0	0	0	0	1	0	0	0	0	0	0	0	0	0	0	0	0	0	0	0	1	0	0	0	0	0	0	0	1
sp|Q07417|ACADS_MOUSE	Q07417	ACADS_MOUSE	Acads	412	Mus musculus	1:Experimental evidence at protein level	Short-chain specific acyl-CoA dehydrogenase, mitochondrial	1	0.999	9	58	6	58	3	5	1	3	8	5	6	7	7	9	4	0	0	0	0	0	0	0	0	0	2	0	1	1	0	1	1	0	0	0	0	0	3	5	1	3
sp|Q07456|AMBP_MOUSE	Q07456	AMBP_MOUSE	Ambp	349	Mus musculus	1:Experimental evidence at protein level	Protein AMBP	1	0.999	15	120	42	120	2	2	3	5	4	3	4	3	6	8	0	45	21	6	5	3	0	0	0	2	0	0	1	0	1	2	0	25	11	0	0	0	2	2	3	5
sp|Q07797|LG3BP_MOUSE	Q07797	LG3BP_MOUSE	Lgals3bp	577	Mus musculus	1:Experimental evidence at protein level	Galectin-3-binding protein	1	0.999	55	205	153	205	0	0	0	0	0	0	11	0	1	2	0	0	0	85	91	15	0	0	0	0	0	0	7	0	1	1	0	0	0	63	72	9	0	0	0	0
sp|Q07813|BAX_MOUSE	Q07813	BAX_MOUSE	Bax	192	Mus musculus	1:Experimental evidence at protein level	Apoptosis regulator BAX	1	0.999	4	17	0	17	1	0	0	2	3	3	3	0	1	0	0	0	0	2	0	2	0	0	0	0	0	0	0	0	0	0	0	0	0	0	0	0	1	0	0	2
sp|Q07968|F13B_MOUSE	Q07968	F13B_MOUSE	F13b	669	Mus musculus	1:Experimental evidence at protein level	Coagulation factor XIII B chain	1	0.999	22	80	80	80	0	0	0	0	0	0	0	0	0	0	0	38	42	0	0	0	0	0	0	0	0	0	0	0	0	0	0	38	42	0	0	0	0	0	0	0
sp|Q08024-2|PEBB_MOUSE	Q08024-2	PEBB_MOUSE	Cbfb	182	Mus musculus		Isoform 2 of Core-binding factor subunit beta	1	0.9987	2	3	0	3	0	0	0	0	0	0	1	2	0	0	0	0	0	0	0	0	0	0	0	0	0	0	0	0	0	0	0	0	0	0	0	0	0	0	0	0
sp|Q08091-2|CNN1_MOUSE	Q08091-2	CNN1_MOUSE	Cnn1	257	Mus musculus		Isoform Beta of Calponin-1	1	0.999	6	47	0	47	6	7	4	4	5	3	3	9	4	1	1	0	0	0	0	0	0	0	0	0	0	0	0	0	0	0	0	0	0	0	0	0	6	7	4	4
sp|Q08093|CNN2_MOUSE	Q08093	CNN2_MOUSE	Cnn2	305	Mus musculus	1:Experimental evidence at protein level	Calponin-2	1	0.999	12	84	80	84	7	6	4	6	11	8	8	10	10	8	6	0	0	0	0	0	7	5	4	6	11	8	7	9	9	8	6	0	0	0	0	0	7	6	4	6
sp|Q08415-1|KAT1_RAT	Q08415-1	KAT1_RAT	Kyat1	457	Rattus norvegicus		Isoform 1 of Kynurenine--oxoglutarate transaminase 1	0.9213	0.999	1	4	0	4	0	0	0	1	0	0	0	0	1	1	1	0	0	0	0	0	0	0	0	0	0	0	0	0	0	0	0	0	0	0	0	0	0	0	0	1
sp|Q08481-2|PECA1_MOUSE	Q08481-2	PECA1_MOUSE	Pecam1	697	Mus musculus		Isoform 2 of Platelet endothelial cell adhesion molecule	1	0.999	10	36	0	36	0	0	0	0	1	1	3	11	4	10	6	0	0	0	0	0	0	0	0	0	0	0	0	0	0	0	0	0	0	0	0	0	0	0	0	0
sp|Q08761|PROS_MOUSE	Q08761	PROS_MOUSE	Pros1	675	Mus musculus	2:Experimental evidence at transcript level	Vitamin K-dependent protein S	1	0.999	17	42	19	42	0	0	0	0	0	0	0	0	0	0	0	10	4	9	15	4	0	0	0	0	0	0	0	0	0	0	0	1	0	6	10	2	0	0	0	0
sp|Q08834|MGT5A_RAT	Q08834	MGT5A_RAT	Mgat5	740	Rattus norvegicus	1:Experimental evidence at protein level	Alpha-1,6-mannosylglycoprotein 6-beta-N-acetylglucosaminyltransferase A	1	0.999	13	26	0	26	0	0	0	0	0	0	0	0	0	0	0	0	0	11	10	5	0	0	0	0	0	0	0	0	0	0	0	0	0	0	0	0	0	0	0	0
sp|Q08849|STX3_RAT	Q08849	STX3_RAT	Stx3	289	Rattus norvegicus	1:Experimental evidence at protein level	Syntaxin-3	0.8519	0.998	1	3	0	3	0	0	0	0	0	1	1	1	0	0	0	0	0	0	0	0	0	0	0	0	0	0	0	0	0	0	0	0	0	0	0	0	0	0	0	0
sp|Q08857|CD36_MOUSE	Q08857	CD36_MOUSE	Cd36	472	Mus musculus	1:Experimental evidence at protein level	Platelet glycoprotein 4	1	0.999	8	31	13	31	2	2	2	3	6	4	2	4	2	4	0	0	0	0	0	0	0	2	1	3	2	1	1	1	1	1	0	0	0	0	0	0	2	2	2	3
sp|Q08879-2|FBLN1_MOUSE	Q08879-2	FBLN1_MOUSE	Fbln1	685	Mus musculus		Isoform C of Fibulin-1	1	0.999	56	36	34	255	0	0	0	0	1	0	0	0	0	1	0	2	2	16	11	3	0	0	0	0	1	0	0	0	0	1	0	2	2	14	11	3	3	2	3	0
sp|Q08879|FBLN1_MOUSE	Q08879	FBLN1_MOUSE	Fbln1	705	Mus musculus	1:Experimental evidence at protein level	Fibulin-1	1	0.999	56	272	53	272	3	3	3	2	7	9	3	9	4	6	2	10	4	77	83	47	0	1	0	2	2	4	2	5	0	2	1	0	0	15	17	2	3	3	3	2
sp|Q09143|CTR1_MOUSE	Q09143	CTR1_MOUSE	Slc7a1	622	Mus musculus	1:Experimental evidence at protein level	High affinity cationic amino acid transporter 1	1	0.999	5	8	4	8	0	0	0	0	0	0	0	0	0	0	0	0	0	5	1	2	0	0	0	0	0	0	0	0	0	0	0	0	0	3	0	1	0	0	0	0
sp|Q0VGB7|PP4R2_MOUSE	Q0VGB7	PP4R2_MOUSE	Ppp4r2	417	Mus musculus	1:Experimental evidence at protein level	Serine/threonine-protein phosphatase 4 regulatory subunit 2	1	0.9987	4	4	4	4	0	0	0	0	0	0	1	0	0	0	0	0	0	0	0	3	0	0	0	0	0	0	1	0	0	0	0	0	0	0	0	3	0	0	0	0
sp|Q10758|K2C8_RAT	Q10758	K2C8_RAT	Krt8	483	Rattus norvegicus	1:Experimental evidence at protein level	Keratin, type II cytoskeletal 8	0.9998	0.9984	18	2	2	116	0	0	0	0	0	0	0	0	0	0	0	0	0	1	0	1	0	0	0	0	0	0	0	0	0	0	0	0	0	1	0	1	9	4	11	14
sp|Q11011|PSA_MOUSE	Q11011	PSA_MOUSE	Npepps	920	Mus musculus	1:Experimental evidence at protein level	Puromycin-sensitive aminopeptidase	1	0.999	27	193	193	193	11	7	10	11	21	16	29	30	13	16	14	0	0	10	2	3	11	7	10	11	21	16	29	30	13	16	14	0	0	10	2	3	11	7	10	11
sp|Q11136|PEPD_MOUSE	Q11136	PEPD_MOUSE	Pepd	493	Mus musculus	1:Experimental evidence at protein level	Xaa-Pro dipeptidase	1	0.999	14	63	21	63	4	2	1	4	8	8	8	5	5	11	1	0	1	4	1	0	0	0	0	2	3	4	2	1	1	6	1	0	0	1	0	0	4	2	1	4
sp|Q19LI2|A1BG_MOUSE	Q19LI2	A1BG_MOUSE	A1bg	512	Mus musculus	1:Experimental evidence at protein level	Alpha-1B-glycoprotein	1	0.999	19	82	71	82	0	1	2	0	0	0	0	0	0	1	1	30	47	0	0	0	0	1	2	0	0	0	0	0	0	0	1	26	41	0	0	0	0	1	2	0
sp|Q1WIM1|CADM4_RAT	Q1WIM1	CADM4_RAT	Cadm4	388	Rattus norvegicus	1:Experimental evidence at protein level	Cell adhesion molecule 4	1	0.999	6	12	0	12	0	0	0	0	0	0	0	0	0	0	0	0	0	5	5	2	0	0	0	0	0	0	0	0	0	0	0	0	0	0	0	0	0	0	0	0
sp|Q27W01|RBM8A_RAT	Q27W01	RBM8A_RAT	Rbm8a	174	Rattus norvegicus	1:Experimental evidence at protein level	RNA-binding protein 8A	1	0.999	9	41	0	41	1	4	4	2	3	2	2	2	4	4	2	0	0	0	2	9	0	0	0	0	0	0	0	0	0	0	0	0	0	0	0	0	1	4	4	2
sp|Q2HWF0-2|FBP1L_RAT	Q2HWF0-2	FBP1L_RAT	Fnbp1l	609	Rattus norvegicus		Isoform 2 of Formin-binding protein 1-like	1	0.999	8	18	0	18	1	0	1	1	0	2	2	3	1	4	3	0	0	0	0	0	0	0	0	0	0	0	0	0	0	0	0	0	0	0	0	0	1	0	1	1
sp|Q3B7Z2|OSBP1_MOUSE	Q3B7Z2	OSBP1_MOUSE	Osbp	805	Mus musculus	1:Experimental evidence at protein level	Oxysterol-binding protein 1	1	0.999	5	18	1	18	1	0	0	1	5	3	4	1	0	3	0	0	0	0	0	0	0	0	0	0	0	0	0	1	0	0	0	0	0	0	0	0	1	0	0	1
sp|Q3B8Q2|IF4A3_RAT	Q3B8Q2	IF4A3_RAT	Eif4a3	411	Rattus norvegicus	1:Experimental evidence at protein level	Eukaryotic initiation factor 4A-III	1	0.999	17	32	0	91	3	2	0	3	2	7	6	3	3	2	0	0	0	1	0	0	0	0	0	0	0	0	0	0	0	0	0	0	0	0	0	0	7	10	3	9
sp|Q3KRD5|TOM34_RAT	Q3KRD5	TOM34_RAT	Tomm34	309	Rattus norvegicus	1:Experimental evidence at protein level	Mitochondrial import receptor subunit TOM34	0.9967	0.9987	2	3	0	3	0	0	0	0	0	2	0	1	0	0	0	0	0	0	0	0	0	0	0	0	0	0	0	0	0	0	0	0	0	0	0	0	0	0	0	0
sp|Q3SXD3|HDDC2_MOUSE	Q3SXD3	HDDC2_MOUSE	Hddc2	199	Mus musculus	1:Experimental evidence at protein level	5'-deoxynucleotidase HDDC2	0.7533	0.9962	1	1	1	1	0	0	0	0	0	0	0	0	0	1	0	0	0	0	0	0	0	0	0	0	0	0	0	0	0	1	0	0	0	0	0	0	0	0	0	0
sp|Q3T1J9|MOB1A_RAT	Q3T1J9	MOB1A_RAT	Mob1a	216	Rattus norvegicus	2:Experimental evidence at transcript level	MOB kinase activator 1A	1	0.999	2	19	0	19	2	1	0	1	3	2	1	2	3	2	2	0	0	0	0	0	0	0	0	0	0	0	0	0	0	0	0	0	0	0	0	0	2	1	0	1
sp|Q3T9E4|TGTP2_MOUSE	Q3T9E4	TGTP2_MOUSE	Tgtp2	415	Mus musculus	1:Experimental evidence at protein level	T-cell-specific guanine nucleotide triphosphate-binding protein 2	0.9198	0.999	1	2	0	2	0	0	0	0	0	0	0	0	0	0	2	0	0	0	0	0	0	0	0	0	0	0	0	0	0	0	0	0	0	0	0	0	0	0	0	0
sp|Q3TC93|H1BP3_MOUSE	Q3TC93	H1BP3_MOUSE	Hs1bp3	395	Mus musculus	1:Experimental evidence at protein level	HCLS1-binding protein 3	1	0.999	2	10	10	10	1	0	1	1	2	0	1	1	2	0	1	0	0	0	0	0	1	0	1	1	2	0	1	1	2	0	1	0	0	0	0	0	1	0	1	1
sp|Q3TCN2|PLBL2_MOUSE	Q3TCN2	PLBL2_MOUSE	Plbd2	594	Mus musculus	1:Experimental evidence at protein level	Putative phospholipase B-like 2	1	0.999	4	9	5	9	0	0	0	0	0	0	3	1	1	4	0	0	0	0	0	0	0	0	0	0	0	0	3	0	0	2	0	0	0	0	0	0	0	0	0	0
sp|Q3TEA8-2|HP1B3_MOUSE	Q3TEA8-2	HP1B3_MOUSE	Hp1bp3	541	Mus musculus		Isoform 2 of Heterochromatin protein 1-binding protein 3	1	0.999	15	95	0	95	12	11	4	10	12	10	6	9	5	8	8	0	0	0	0	0	0	0	0	0	0	0	0	0	0	0	0	0	0	0	0	0	12	11	4	10
sp|Q3TGF2|F107B_MOUSE	Q3TGF2	F107B_MOUSE	Fam107b	131	Mus musculus	1:Experimental evidence at protein level	Protein FAM107B	0.9961	0.999	1	2	0	2	0	0	0	0	0	0	1	1	0	0	0	0	0	0	0	0	0	0	0	0	0	0	0	0	0	0	0	0	0	0	0	0	0	0	0	0
sp|Q3TH73|TTYH2_MOUSE	Q3TH73	TTYH2_MOUSE	Ttyh2	532	Mus musculus	1:Experimental evidence at protein level	Protein tweety homolog 2	1	0.9981	3	3	2	3	0	0	0	1	0	0	0	0	0	0	0	0	0	0	2	0	0	0	0	1	0	0	0	0	0	0	0	0	0	0	1	0	0	0	0	1
sp|Q3THK7|GUAA_MOUSE	Q3THK7	GUAA_MOUSE	Gmps	693	Mus musculus	1:Experimental evidence at protein level	GMP synthase [glutamine-hydrolyzing]	1	0.999	6	11	5	11	0	0	0	0	2	3	4	0	0	0	0	0	0	1	1	0	0	0	0	0	2	2	1	0	0	0	0	0	0	0	0	0	0	0	0	0
sp|Q3THS6|METK2_MOUSE	Q3THS6	METK2_MOUSE	Mat2a	395	Mus musculus	1:Experimental evidence at protein level	S-adenosylmethionine synthase isoform type-2	1	0.999	11	122	24	122	9	10	8	15	12	9	16	11	13	9	8	0	0	2	0	0	0	1	3	4	1	1	5	4	4	1	0	0	0	0	0	0	9	10	8	15
sp|Q3TIX9|UBP39_MOUSE	Q3TIX9	UBP39_MOUSE	Usp39	564	Mus musculus	1:Experimental evidence at protein level	Ubiquitin carboxyl-terminal hydrolase 39	1	0.999	4	15	15	15	1	0	0	0	2	1	4	1	2	1	3	0	0	0	0	0	1	0	0	0	2	1	4	1	2	1	3	0	0	0	0	0	1	0	0	0
sp|Q3TJ91|L2GL2_MOUSE	Q3TJ91	L2GL2_MOUSE	Llgl2	1027	Mus musculus	1:Experimental evidence at protein level	LLGL scribble cell polarity complex component 2	0.9969	0.9978	2	2	2	2	0	0	0	0	0	2	0	0	0	0	0	0	0	0	0	0	0	0	0	0	0	2	0	0	0	0	0	0	0	0	0	0	0	0	0	0
sp|Q3TJD7-2|PDLI7_MOUSE	Q3TJD7-2	PDLI7_MOUSE	Pdlim7	188	Mus musculus		Isoform 2 of PDZ and LIM domain protein 7	0.9211	0.999	1	3	0	3	0	1	0	0	0	0	1	1	0	0	0	0	0	0	0	0	0	0	0	0	0	0	0	0	0	0	0	0	0	0	0	0	0	1	0	0
sp|Q3TMH2|SCRN3_MOUSE	Q3TMH2	SCRN3_MOUSE	Scrn3	418	Mus musculus	1:Experimental evidence at protein level	Secernin-3	1	0.999	6	16	16	16	1	1	0	0	4	2	5	2	0	0	1	0	0	0	0	0	1	1	0	0	4	2	5	2	0	0	1	0	0	0	0	0	1	1	0	0
sp|Q3TRM8|HXK3_MOUSE	Q3TRM8	HXK3_MOUSE	Hk3	922	Mus musculus	1:Experimental evidence at protein level	Hexokinase-3	1	0.9978	3	2	1	13	0	0	0	0	0	0	2	0	0	0	0	0	0	0	0	0	0	0	0	0	0	0	1	0	0	0	0	0	0	0	0	0	1	3	0	0
sp|Q3TW96|UAP1L_MOUSE	Q3TW96	UAP1L_MOUSE	Uap1l1	507	Mus musculus	1:Experimental evidence at protein level	UDP-N-acetylhexosamine pyrophosphorylase-like protein 1	1	0.999	23	119	35	119	8	9	5	9	10	13	22	12	3	5	10	0	0	6	6	1	4	3	2	2	3	2	4	4	2	2	3	0	0	2	2	0	8	9	5	9
sp|Q3TXS7|PSMD1_MOUSE	Q3TXS7	PSMD1_MOUSE	Psmd1	953	Mus musculus	1:Experimental evidence at protein level	26S proteasome non-ATPase regulatory subunit 1	1	0.999	24	109	29	109	8	5	4	8	13	19	14	16	3	6	9	0	0	1	1	2	3	0	0	2	4	7	2	6	1	2	1	0	0	0	0	1	8	5	4	8
sp|Q3TZZ7|ESYT2_MOUSE	Q3TZZ7	ESYT2_MOUSE	Esyt2	845	Mus musculus	1:Experimental evidence at protein level	Extended synaptotagmin-2	1	0.999	3	14	1	14	2	0	1	1	0	4	2	2	1	1	0	0	0	0	0	0	0	0	0	0	0	1	0	0	0	0	0	0	0	0	0	0	2	0	1	1
sp|Q3U0B3|DHR11_MOUSE	Q3U0B3	DHR11_MOUSE	Dhrs11	260	Mus musculus	1:Experimental evidence at protein level	Dehydrogenase/reductase SDR family member 11	1	0.999	5	34	34	34	0	4	3	6	5	3	0	3	6	1	3	0	0	0	0	0	0	4	3	6	5	3	0	3	6	1	3	0	0	0	0	0	0	4	3	6
sp|Q3U0S6|RAIN_MOUSE	Q3U0S6	RAIN_MOUSE	Rasip1	961	Mus musculus	1:Experimental evidence at protein level	Ras-interacting protein 1	1	0.9982	4	7	7	7	1	1	0	0	0	3	1	1	0	0	0	0	0	0	0	0	1	1	0	0	0	3	1	1	0	0	0	0	0	0	0	0	1	1	0	0
sp|Q3U0V1|FUBP2_MOUSE	Q3U0V1	FUBP2_MOUSE	Khsrp	748	Mus musculus	1:Experimental evidence at protein level	Far upstream element-binding protein 2	1	0.999	10	18	0	18	0	0	0	0	0	0	12	3	3	0	0	0	0	0	0	0	0	0	0	0	0	0	0	0	0	0	0	0	0	0	0	0	0	0	0	0
sp|Q3U145|TMM64_MOUSE	Q3U145	TMM64_MOUSE	Tmem64	381	Mus musculus	1:Experimental evidence at protein level	Transmembrane protein 64	0.8091	0.9972	1	3	3	3	0	0	0	0	0	0	0	1	0	2	0	0	0	0	0	0	0	0	0	0	0	0	0	1	0	2	0	0	0	0	0	0	0	0	0	0
sp|Q3U1J4|DDB1_MOUSE	Q3U1J4	DDB1_MOUSE	Ddb1	1140	Mus musculus	1:Experimental evidence at protein level	DNA damage-binding protein 1	1	0.999	30	138	28	138	13	7	4	9	8	13	27	17	2	15	10	0	0	7	5	1	1	3	1	2	1	3	5	6	0	1	2	0	0	0	2	1	13	7	4	9
sp|Q3U5Q7|CMPK2_MOUSE	Q3U5Q7	CMPK2_MOUSE	Cmpk2	447	Mus musculus	1:Experimental evidence at protein level	UMP-CMP kinase 2, mitochondrial	1	0.999	13	75	75	75	4	5	2	4	7	10	15	6	5	9	8	0	0	0	0	0	4	5	2	4	7	10	15	6	5	9	8	0	0	0	0	0	4	5	2	4
sp|Q3U7R1|ESYT1_MOUSE	Q3U7R1	ESYT1_MOUSE	Esyt1	1092	Mus musculus	1:Experimental evidence at protein level	Extended synaptotagmin-1	1	0.9988	7	10	0	10	1	0	0	1	0	4	1	2	1	0	0	0	0	0	0	0	0	0	0	0	0	0	0	0	0	0	0	0	0	0	0	0	1	0	0	1
sp|Q3U9G9|LBR_MOUSE	Q3U9G9	LBR_MOUSE	Lbr	626	Mus musculus	1:Experimental evidence at protein level	Delta(14)-sterol reductase LBR	1	0.9988	4	5	3	5	0	0	0	0	0	0	0	0	0	5	0	0	0	0	0	0	0	0	0	0	0	0	0	0	0	3	0	0	0	0	0	0	0	0	0	0
sp|Q3UDE2|TTL12_MOUSE	Q3UDE2	TTL12_MOUSE	Ttll12	639	Mus musculus	1:Experimental evidence at protein level	Tubulin--tyrosine ligase-like protein 12	1	0.999	6	33	33	33	3	3	0	2	6	6	4	2	1	2	4	0	0	0	0	0	3	3	0	2	6	6	4	2	1	2	4	0	0	0	0	0	3	3	0	2
sp|Q3UDR8|YIPF3_MOUSE	Q3UDR8	YIPF3_MOUSE	Yipf3	347	Mus musculus	1:Experimental evidence at protein level	Protein YIPF3	0.8769	0.9984	1	1	1	1	0	0	0	0	0	0	0	0	0	0	0	0	0	0	1	0	0	0	0	0	0	0	0	0	0	0	0	0	0	0	1	0	0	0	0	0
sp|Q3UEB3-2|PUF60_MOUSE	Q3UEB3-2	PUF60_MOUSE	Puf60	547	Mus musculus		Isoform 2 of Poly(U)-binding-splicing factor PUF60	1	0.999	6	15	0	15	0	0	1	3	2	2	3	2	2	0	0	0	0	0	0	0	0	0	0	0	0	0	0	0	0	0	0	0	0	0	0	0	0	0	1	3
sp|Q3UFF7|LYPL1_MOUSE	Q3UFF7	LYPL1_MOUSE	Lyplal1	239	Mus musculus	1:Experimental evidence at protein level	Lysophospholipase-like protein 1	0.8103	0.9973	1	1	1	1	0	0	0	0	0	0	0	0	0	0	0	0	0	1	0	0	0	0	0	0	0	0	0	0	0	0	0	0	0	1	0	0	0	0	0	0
sp|Q3UGR5|HDHD2_MOUSE	Q3UGR5	HDHD2_MOUSE	Hdhd2	259	Mus musculus	1:Experimental evidence at protein level	Haloacid dehalogenase-like hydrolase domain-containing protein 2	1	0.999	7	67	8	67	9	5	5	2	9	5	8	5	4	10	5	0	0	0	0	0	1	0	1	0	1	0	2	1	1	1	0	0	0	0	0	0	9	5	5	2
sp|Q3UH60|DIP2B_MOUSE	Q3UH60	DIP2B_MOUSE	Dip2b	1574	Mus musculus	1:Experimental evidence at protein level	Disco-interacting protein 2 homolog B	1	0.999	16	30	12	30	0	0	0	0	0	0	0	0	0	0	0	0	0	16	11	3	0	0	0	0	0	0	0	0	0	0	0	0	0	5	5	2	0	0	0	0
sp|Q3UH68|LIMC1_MOUSE	Q3UH68	LIMC1_MOUSE	Limch1	1057	Mus musculus	1:Experimental evidence at protein level	LIM and calponin homology domains-containing protein 1	1	0.999	25	106	0	106	9	1	5	12	8	23	13	19	9	1	6	0	0	0	0	0	0	0	0	0	0	0	0	0	0	0	0	0	0	0	0	0	9	1	5	12
sp|Q3UHD6-2|SNX27_MOUSE	Q3UHD6-2	SNX27_MOUSE	Snx27	526	Mus musculus		Isoform 2 of Sorting nexin-27	1	0.9989	3	3	0	3	0	0	0	0	0	1	1	0	0	0	1	0	0	0	0	0	0	0	0	0	0	0	0	0	0	0	0	0	0	0	0	0	0	0	0	0
sp|Q3UHX2|HAP28_MOUSE	Q3UHX2	HAP28_MOUSE	Pdap1	181	Mus musculus	1:Experimental evidence at protein level	28 kDa heat- and acid-stable phosphoprotein	1	0.999	9	55	0	55	2	5	2	5	5	5	5	3	5	7	5	0	0	0	1	5	0	0	0	0	0	0	0	0	0	0	0	0	0	0	0	0	2	5	2	5
sp|Q3UKJ7|SMU1_MOUSE	Q3UKJ7	SMU1_MOUSE	Smu1	513	Mus musculus	2:Experimental evidence at transcript level	WD40 repeat-containing protein SMU1	1	0.999	6	8	0	8	0	0	0	0	0	1	5	0	0	1	1	0	0	0	0	0	0	0	0	0	0	0	0	0	0	0	0	0	0	0	0	0	0	0	0	0
sp|Q3ULD5|MCCB_MOUSE	Q3ULD5	MCCB_MOUSE	Mccc2	563	Mus musculus	1:Experimental evidence at protein level	Methylcrotonoyl-CoA carboxylase beta chain, mitochondrial	1	0.999	6	15	0	15	0	1	0	0	2	6	5	1	0	0	0	0	0	0	0	0	0	0	0	0	0	0	0	0	0	0	0	0	0	0	0	0	0	1	0	0
sp|Q3ULJ0-2|GPD1L_MOUSE	Q3ULJ0-2	GPD1L_MOUSE	Gpd1l	320	Mus musculus		Isoform 2 of Glycerol-3-phosphate dehydrogenase 1-like protein	1	0.999	5	20	0	20	1	2	2	3	3	4	2	1	1	0	1	0	0	0	0	0	0	0	0	0	0	0	0	0	0	0	0	0	0	0	0	0	1	2	2	3
sp|Q3ULW8-2|PARP3_MOUSE	Q3ULW8-2	PARP3_MOUSE	Parp3	528	Mus musculus		Isoform 2 of Protein mono-ADP-ribosyltransferase PARP3	1	0.999	3	10	0	10	1	0	0	0	2	5	2	0	0	0	0	0	0	0	0	0	0	0	0	0	0	0	0	0	0	0	0	0	0	0	0	0	1	0	0	0
sp|Q3UM45|PP1R7_MOUSE	Q3UM45	PP1R7_MOUSE	Ppp1r7	361	Mus musculus	1:Experimental evidence at protein level	Protein phosphatase 1 regulatory subunit 7	1	0.999	15	93	54	93	7	9	4	8	9	10	9	9	8	8	10	0	0	1	0	1	2	3	3	4	6	7	8	4	6	4	5	0	0	1	0	1	7	9	4	8
sp|Q3UMF0-3|COBL1_MOUSE	Q3UMF0-3	COBL1_MOUSE	Cobll1	1202	Mus musculus		Isoform 3 of Cordon-bleu protein-like 1	1	0.999	3	3	0	3	0	0	0	0	0	0	1	2	0	0	0	0	0	0	0	0	0	0	0	0	0	0	0	0	0	0	0	0	0	0	0	0	0	0	0	0
sp|Q3UMT1|PP12C_MOUSE	Q3UMT1	PP12C_MOUSE	Ppp1r12c	782	Mus musculus	1:Experimental evidence at protein level	Protein phosphatase 1 regulatory subunit 12C	1	0.999	3	6	6	6	0	0	0	0	0	0	1	2	0	2	1	0	0	0	0	0	0	0	0	0	0	0	1	2	0	2	1	0	0	0	0	0	0	0	0	0
sp|Q3UMU9-2|HDGR2_MOUSE	Q3UMU9-2	HDGR2_MOUSE	Hdgfl2	667	Mus musculus		Isoform 2 of Hepatoma-derived growth factor-related protein 2	1	0.999	7	5	0	13	0	0	0	0	0	1	1	2	0	0	0	0	0	0	0	1	0	0	0	0	0	0	0	0	0	0	0	0	0	0	0	0	0	0	0	0
sp|Q3UMY5-2|EMAL4_MOUSE	Q3UMY5-2	EMAL4_MOUSE	Eml4	919	Mus musculus		Isoform 2 of Echinoderm microtubule-associated protein-like 4	1	0.999	5	8	0	19	0	0	0	0	0	0	2	3	2	1	0	0	0	0	0	0	0	0	0	0	0	0	0	0	0	0	0	0	0	0	0	0	1	0	0	1
sp|Q3UP87|ELNE_MOUSE	Q3UP87	ELNE_MOUSE	Elane	265	Mus musculus	1:Experimental evidence at protein level	Neutrophil elastase	1	0.999	7	32	32	32	0	0	0	0	0	0	26	1	0	4	1	0	0	0	0	0	0	0	0	0	0	0	26	1	0	4	1	0	0	0	0	0	0	0	0	0
sp|Q3UPF5-2|ZCCHV_MOUSE	Q3UPF5-2	ZCCHV_MOUSE	Zc3hav1	789	Mus musculus		Isoform 2 of Zinc finger CCCH-type antiviral protein 1	0.9212	0.999	1	1	0	1	0	0	0	0	0	1	0	0	0	0	0	0	0	0	0	0	0	0	0	0	0	0	0	0	0	0	0	0	0	0	0	0	0	0	0	0
sp|Q3UPL0-2|SC31A_MOUSE	Q3UPL0-2	SC31A_MOUSE	Sec31a	1191	Mus musculus		Isoform 2 of Protein transport protein Sec31A	1	0.999	8	14	0	14	1	0	0	0	1	3	4	3	1	1	0	0	0	0	0	0	0	0	0	0	0	0	0	0	0	0	0	0	0	0	0	0	1	0	0	0
sp|Q3UQ44|IQGA2_MOUSE	Q3UQ44	IQGA2_MOUSE	Iqgap2	1575	Mus musculus	1:Experimental evidence at protein level	Ras GTPase-activating-like protein IQGAP2	0.9998	0.9977	5	2	2	35	0	0	0	1	0	0	0	0	1	0	0	0	0	0	0	0	0	0	0	1	0	0	0	0	1	0	0	0	0	0	0	0	4	1	1	5
sp|Q3UW53|NIBA1_MOUSE	Q3UW53	NIBA1_MOUSE	Niban1	926	Mus musculus	1:Experimental evidence at protein level	Protein Niban 1	1	0.999	11	40	27	40	1	2	1	5	3	10	5	5	3	1	4	0	0	0	0	0	0	1	0	3	2	7	4	4	2	1	3	0	0	0	0	0	1	2	1	5
sp|Q3UYV9|NCBP1_MOUSE	Q3UYV9	NCBP1_MOUSE	Ncbp1	790	Mus musculus	1:Experimental evidence at protein level	Nuclear cap-binding protein subunit 1	1	0.999	3	10	0	10	0	0	1	1	2	1	2	2	0	1	0	0	0	0	0	0	0	0	0	0	0	0	0	0	0	0	0	0	0	0	0	0	0	0	1	1
sp|Q3UZ09|C1RL_MOUSE	Q3UZ09	C1RL_MOUSE	C1rl	482	Mus musculus	1:Experimental evidence at protein level	Complement C1r subcomponent-like protein	1	0.999	5	3	3	10	0	0	0	0	0	0	0	0	0	0	0	0	0	1	1	1	0	0	0	0	0	0	0	0	0	0	0	0	0	1	1	1	0	0	0	0
sp|Q3UZ39|LRRF1_MOUSE	Q3UZ39	LRRF1_MOUSE	Lrrfip1	729	Mus musculus	1:Experimental evidence at protein level	Leucine-rich repeat flightless-interacting protein 1	1	0.999	20	72	0	72	2	1	2	2	5	4	13	10	3	5	5	0	0	2	9	9	0	0	0	0	0	0	0	0	0	0	0	0	0	0	0	0	2	1	2	2
sp|Q3UZA1-2|CPZIP_MOUSE	Q3UZA1-2	CPZIP_MOUSE	Rcsd1	382	Mus musculus		Isoform 2 of CapZ-interacting protein	1	0.999	6	37	0	37	1	2	1	5	5	2	5	6	3	5	2	0	0	0	0	0	0	0	0	0	0	0	0	0	0	0	0	0	0	0	0	0	1	2	1	5
sp|Q3UZZ6|ST1D1_MOUSE	Q3UZZ6	ST1D1_MOUSE	Sult1d1	295	Mus musculus	1:Experimental evidence at protein level	Sulfotransferase 1 family member D1	0.9994	0.9985	1	1	0	1	0	0	0	0	1	0	0	0	0	0	0	0	0	0	0	0	0	0	0	0	0	0	0	0	0	0	0	0	0	0	0	0	0	0	0	0
sp|Q3V0K9|PLSI_MOUSE	Q3V0K9	PLSI_MOUSE	Pls1	630	Mus musculus	1:Experimental evidence at protein level	Plastin-1	1	0.999	9	17	17	120	0	2	0	0	2	3	2	2	3	1	2	0	0	0	0	0	0	2	0	0	2	3	2	2	3	1	2	0	0	0	0	0	7	8	6	8
sp|Q3V3Q7|PACS2_MOUSE	Q3V3Q7	PACS2_MOUSE	Pacs2	862	Mus musculus	1:Experimental evidence at protein level	Phosphofurin acidic cluster sorting protein 2	0.9812	0.9985	2	3	3	4	0	0	0	1	1	1	0	0	0	0	0	0	0	0	0	0	0	0	0	1	1	1	0	0	0	0	0	0	0	0	0	0	0	0	0	1
sp|Q498E0|TXD12_RAT	Q498E0	TXD12_RAT	Txndc12	170	Rattus norvegicus	2:Experimental evidence at transcript level	Thioredoxin domain-containing protein 12	1	0.999	4	26	0	26	0	1	1	1	1	3	6	2	1	6	3	0	0	1	0	0	0	0	0	0	0	0	0	0	0	0	0	0	0	0	0	0	0	1	1	1
sp|Q4ACU6|SHAN3_MOUSE	Q4ACU6	SHAN3_MOUSE	Shank3	1730	Mus musculus	1:Experimental evidence at protein level	SH3 and multiple ankyrin repeat domains protein 3	0.9997	0.9988	2	5	0	5	1	0	0	0	0	0	2	1	0	1	0	0	0	0	0	0	0	0	0	0	0	0	0	0	0	0	0	0	0	0	0	0	1	0	0	0
sp|Q4FZG7|TI8AB_MOUSE	Q4FZG7	TI8AB_MOUSE	Timm8a2	97	Mus musculus	3:Protein inferred from homology	Putative mitochondrial import inner membrane translocase subunit Tim8 A-B	0.9214	0.999	1	1	0	1	0	0	0	0	0	0	0	1	0	0	0	0	0	0	0	0	0	0	0	0	0	0	0	0	0	0	0	0	0	0	0	0	0	0	0	0
sp|Q4FZY0|EFHD2_RAT	Q4FZY0	EFHD2_RAT	Efhd2	239	Rattus norvegicus	1:Experimental evidence at protein level	EF-hand domain-containing protein D2	1	0.999	9	76	2	76	3	3	5	6	7	8	11	9	8	8	8	0	0	0	0	0	0	0	0	0	0	0	1	0	0	1	0	0	0	0	0	0	3	3	5	6
sp|Q4G009|MCTS1_RAT	Q4G009	MCTS1_RAT	Mcts1	182	Rattus norvegicus	2:Experimental evidence at transcript level	Malignant T-cell-amplified sequence 1	1	0.999	5	19	0	19	2	0	0	0	1	2	4	4	2	4	0	0	0	0	0	0	0	0	0	0	0	0	0	0	0	0	0	0	0	0	0	0	2	0	0	0
sp|Q4KLN0|SDCB2_RAT	Q4KLN0	SDCB2_RAT	Sdcbp2	296	Rattus norvegicus	1:Experimental evidence at protein level	Syntenin-2	0.9902	0.9988	1	2	0	2	0	0	0	0	0	0	0	0	0	0	0	0	0	2	0	0	0	0	0	0	0	0	0	0	0	0	0	0	0	0	0	0	0	0	0	0
sp|Q4KM45|ADSSP_RAT	Q4KM45	ADSSP_RAT	Adissp	174	Rattus norvegicus	2:Experimental evidence at transcript level	Adipose-secreted signaling protein	0.9121	0.9989	1	1	0	1	0	0	0	0	0	0	0	0	0	1	0	0	0	0	0	0	0	0	0	0	0	0	0	0	0	0	0	0	0	0	0	0	0	0	0	0
sp|Q4KM65|CPSF5_RAT	Q4KM65	CPSF5_RAT	Nudt21	227	Rattus norvegicus	2:Experimental evidence at transcript level	Cleavage and polyadenylation specificity factor subunit 5	1	0.999	3	5	0	5	0	0	0	0	0	0	2	1	2	0	0	0	0	0	0	0	0	0	0	0	0	0	0	0	0	0	0	0	0	0	0	0	0	0	0	0
sp|Q4KML4|ABRAL_MOUSE	Q4KML4	ABRAL_MOUSE	Abracl	81	Mus musculus	1:Experimental evidence at protein level	Costars family protein ABRACL	1	0.999	3	37	37	37	4	3	5	2	4	3	3	5	2	3	2	0	0	1	0	0	4	3	5	2	4	3	3	5	2	3	2	0	0	1	0	0	4	3	5	2
sp|Q4LDD4-2|ARAP1_MOUSE	Q4LDD4-2	ARAP1_MOUSE	Arap1	1441	Mus musculus		Isoform 2 of Arf-GAP with Rho-GAP domain, ANK repeat and PH domain-containing protein 1	1	0.999	3	4	0	4	0	0	1	0	1	2	0	0	0	0	0	0	0	0	0	0	0	0	0	0	0	0	0	0	0	0	0	0	0	0	0	0	0	0	1	0
sp|Q4QQR9|MEMO1_RAT	Q4QQR9	MEMO1_RAT	Memo1	297	Rattus norvegicus	1:Experimental evidence at protein level	Protein MEMO1	1	0.999	4	4	0	4	0	0	0	1	0	0	0	1	0	0	0	0	0	2	0	0	0	0	0	0	0	0	0	0	0	0	0	0	0	0	0	0	0	0	0	1
sp|Q4V7C7|ARP3_RAT	Q4V7C7	ARP3_RAT	Actr3	418	Rattus norvegicus	1:Experimental evidence at protein level	Actin-related protein 3	1	0.999	27	407	0	407	32	34	28	37	27	39	42	32	36	34	35	0	0	16	10	5	0	0	0	0	0	0	0	0	0	0	0	0	0	0	0	0	32	34	28	37
sp|Q4V7E8|LRRF2_RAT	Q4V7E8	LRRF2_RAT	Lrrfip2	437	Rattus norvegicus	1:Experimental evidence at protein level	Leucine-rich repeat flightless-interacting protein 2	1	0.999	3	9	0	19	1	2	1	0	0	0	2	2	0	0	1	0	0	0	0	0	0	0	0	0	0	0	0	0	0	0	0	0	0	0	0	0	1	3	2	0
sp|Q4V8K2|CTBL1_RAT	Q4V8K2	CTBL1_RAT	Ctnnbl1	563	Rattus norvegicus	1:Experimental evidence at protein level	Beta-catenin-like protein 1	1	0.999	3	8	0	8	0	0	0	0	2	0	2	1	1	1	0	0	0	0	1	0	0	0	0	0	0	0	0	0	0	0	0	0	0	0	0	0	0	0	0	0
sp|Q4VA53-3|PDS5B_MOUSE	Q4VA53-3	PDS5B_MOUSE	Pds5b	1448	Mus musculus		Isoform 3 of Sister chromatid cohesion protein PDS5 homolog B	1	0.9979	3	4	0	4	0	0	0	0	1	1	1	1	0	0	0	0	0	0	0	0	0	0	0	0	0	0	0	0	0	0	0	0	0	0	0	0	0	0	0	0
sp|Q4VAA2-2|CDV3_MOUSE	Q4VAA2-2	CDV3_MOUSE	Cdv3	236	Mus musculus		Isoform 2 of Protein CDV3	1	0.999	6	50	0	50	5	4	2	2	3	4	3	5	6	7	4	0	0	3	1	1	0	0	0	0	0	0	0	0	0	0	0	0	0	0	0	0	5	4	2	2
sp|Q4VSI4|UBP7_RAT	Q4VSI4	UBP7_RAT	Usp7	1103	Rattus norvegicus	1:Experimental evidence at protein level	Ubiquitin carboxyl-terminal hydrolase 7	0.9826	0.9989	4	8	3	8	0	0	0	0	1	3	2	2	0	0	0	0	0	0	0	0	0	0	0	0	0	1	0	2	0	0	0	0	0	0	0	0	0	0	0	0
sp|Q505B7-2|ARCH_MOUSE	Q505B7-2	ARCH_MOUSE	Zbtb8os	146	Mus musculus		Isoform 2 of Protein archease	0.9214	0.999	1	3	0	3	0	0	0	0	1	1	0	0	0	1	0	0	0	0	0	0	0	0	0	0	0	0	0	0	0	0	0	0	0	0	0	0	0	0	0	0
sp|Q505F5|LRC47_MOUSE	Q505F5	LRC47_MOUSE	Lrrc47	581	Mus musculus	1:Experimental evidence at protein level	Leucine-rich repeat-containing protein 47	1	0.999	5	15	15	15	0	0	1	0	1	7	2	3	0	0	0	0	0	0	0	1	0	0	1	0	1	7	2	3	0	0	0	0	0	0	0	1	0	0	1	0
sp|Q50JE5|ACE_MESAU	Q50JE5	ACE_MESAU	Ace	1314	Mesocricetus auratus	2:Experimental evidence at transcript level	Angiotensin-converting enzyme	0.9999	0.999	15	2	2	72	0	0	0	0	0	0	0	0	0	0	2	0	0	0	0	0	0	0	0	0	0	0	0	0	0	0	2	0	0	0	0	0	4	8	5	4
sp|Q52KI8-2|SRRM1_MOUSE	Q52KI8-2	SRRM1_MOUSE	Srrm1	897	Mus musculus		Isoform 2 of Serine/arginine repetitive matrix protein 1	1	0.999	5	14	0	14	0	1	0	1	0	2	3	1	0	4	1	0	0	0	1	0	0	0	0	0	0	0	0	0	0	0	0	0	0	0	0	0	0	1	0	1
sp|Q561R9|LACB2_RAT	Q561R9	LACB2_RAT	Lactb2	288	Rattus norvegicus	2:Experimental evidence at transcript level	Endoribonuclease LACTB2	1	0.996	6	3	3	12	1	0	1	0	0	0	0	0	0	0	0	0	0	1	0	0	1	0	1	0	0	0	0	0	0	0	0	0	0	1	0	0	5	0	1	0
sp|Q566Q8|CK068_RAT	Q566Q8	CK068_RAT	Bles03	292	Rattus norvegicus	1:Experimental evidence at protein level	UPF0696 protein C11orf68 homolog	1	0.999	4	11	0	11	0	1	0	1	0	3	3	1	1	1	0	0	0	0	0	0	0	0	0	0	0	0	0	0	0	0	0	0	0	0	0	0	0	1	0	1
sp|Q569B5|LRC14_RAT	Q569B5	LRC14_RAT	Lrrc14	493	Rattus norvegicus	2:Experimental evidence at transcript level	Leucine-rich repeat-containing protein 14	0.9854	0.9962	3	5	1	5	0	0	0	1	0	2	0	1	0	1	0	0	0	0	0	0	0	0	0	0	0	1	0	0	0	0	0	0	0	0	0	0	0	0	0	1
sp|Q569Z5|DDX46_MOUSE	Q569Z5	DDX46_MOUSE	Ddx46	1032	Mus musculus	1:Experimental evidence at protein level	Probable ATP-dependent RNA helicase DDX46	1	0.999	8	11	0	11	0	0	0	2	0	2	2	1	1	2	0	1	0	0	0	0	0	0	0	0	0	0	0	0	0	0	0	0	0	0	0	0	0	0	0	2
sp|Q569Z6|TR150_MOUSE	Q569Z6	TR150_MOUSE	Thrap3	951	Mus musculus	1:Experimental evidence at protein level	Thyroid hormone receptor-associated protein 3	1	0.999	6	14	3	14	0	0	0	1	1	1	4	2	2	2	0	0	0	0	0	1	0	0	0	0	0	0	1	1	0	1	0	0	0	0	0	0	0	0	0	1
sp|Q571E4|GALNS_MOUSE	Q571E4	GALNS_MOUSE	Galns	520	Mus musculus	1:Experimental evidence at protein level	N-acetylgalactosamine-6-sulfatase	1	0.9985	5	5	3	5	0	0	0	0	0	0	0	0	0	1	0	0	0	2	2	0	0	0	0	0	0	0	0	0	0	0	0	0	0	1	2	0	0	0	0	0
sp|Q571I9|A16A1_MOUSE	Q571I9	A16A1_MOUSE	Aldh16a1	802	Mus musculus	1:Experimental evidence at protein level	Aldehyde dehydrogenase family 16 member A1	1	0.9989	4	11	10	11	0	0	2	1	1	1	2	1	0	0	0	0	0	3	0	0	0	0	2	1	1	1	2	1	0	0	0	0	0	2	0	0	0	0	2	1
sp|Q58A65-2|JIP4_MOUSE	Q58A65-2	JIP4_MOUSE	Spag9	1307	Mus musculus		Isoform 2 of C-Jun-amino-terminal kinase-interacting protein 4	1	0.999	10	25	0	25	1	1	5	1	2	3	1	4	0	3	3	0	0	1	0	0	0	0	0	0	0	0	0	0	0	0	0	0	0	0	0	0	1	1	5	1
sp|Q5BJN5|MIA40_RAT	Q5BJN5	MIA40_RAT	Chchd4	139	Rattus norvegicus	2:Experimental evidence at transcript level	Mitochondrial intermembrane space import and assembly protein 40	1	0.9989	2	8	0	8	0	0	0	0	0	0	2	0	0	1	0	0	0	0	4	1	0	0	0	0	0	0	0	0	0	0	0	0	0	0	0	0	0	0	0	0
sp|Q5BJP2|CWC15_RAT	Q5BJP2	CWC15_RAT	Cwc15	229	Rattus norvegicus	1:Experimental evidence at protein level	Spliceosome-associated protein CWC15 homolog	0.9068	0.9988	1	1	0	1	0	0	0	0	0	0	1	0	0	0	0	0	0	0	0	0	0	0	0	0	0	0	0	0	0	0	0	0	0	0	0	0	0	0	0	0
sp|Q5BK20|JUPI2_RAT	Q5BK20	JUPI2_RAT	Jpt2	190	Rattus norvegicus	2:Experimental evidence at transcript level	Jupiter microtubule associated homolog 2	0.9214	0.999	1	2	0	2	0	0	0	0	0	0	2	0	0	0	0	0	0	0	0	0	0	0	0	0	0	0	0	0	0	0	0	0	0	0	0	0	0	0	0	0
sp|Q5DTK1|CHSS3_MOUSE	Q5DTK1	CHSS3_MOUSE	Chsy3	884	Mus musculus	2:Experimental evidence at transcript level	Chondroitin sulfate synthase 3	0.9965	0.9988	2	4	4	4	0	0	0	0	0	0	0	0	0	0	0	0	0	1	0	3	0	0	0	0	0	0	0	0	0	0	0	0	0	1	0	3	0	0	0	0
sp|Q5FVC2|ARHG2_RAT	Q5FVC2	ARHG2_RAT	Arhgef2	985	Rattus norvegicus	1:Experimental evidence at protein level	Rho guanine nucleotide exchange factor 2	0.8828	0.9984	1	1	0	1	0	0	0	0	0	0	1	0	0	0	0	0	0	0	0	0	0	0	0	0	0	0	0	0	0	0	0	0	0	0	0	0	0	0	0	0
sp|Q5FVI3|LRC57_RAT	Q5FVI3	LRC57_RAT	Lrrc57	239	Rattus norvegicus	2:Experimental evidence at transcript level	Leucine-rich repeat-containing protein 57	0.9993	0.9988	2	4	0	4	0	0	0	0	0	2	2	0	0	0	0	0	0	0	0	0	0	0	0	0	0	0	0	0	0	0	0	0	0	0	0	0	0	0	0	0
sp|Q5FVM4|NONO_RAT	Q5FVM4	NONO_RAT	Nono	476	Rattus norvegicus	1:Experimental evidence at protein level	Non-POU domain-containing octamer-binding protein	1	0.999	6	11	0	11	0	0	0	0	0	0	9	2	0	0	0	0	0	0	0	0	0	0	0	0	0	0	0	0	0	0	0	0	0	0	0	0	0	0	0	0
sp|Q5FW53|MBPHL_MOUSE	Q5FW53	MBPHL_MOUSE	Mybphl	355	Mus musculus	1:Experimental evidence at protein level	Myosin-binding protein H-like	0.9868	0.9989	2	2	1	2	0	0	0	1	0	0	1	0	0	0	0	0	0	0	0	0	0	0	0	1	0	0	0	0	0	0	0	0	0	0	0	0	0	0	0	1
sp|Q5FWK3|RHG01_MOUSE	Q5FWK3	RHG01_MOUSE	Arhgap1	439	Mus musculus	1:Experimental evidence at protein level	Rho GTPase-activating protein 1	1	0.999	20	141	141	145	9	9	8	12	12	12	16	22	15	13	13	0	0	0	0	0	9	9	8	12	12	12	16	22	15	13	13	0	0	0	0	0	9	9	8	12
sp|Q5FWT7|UBCP1_RAT	Q5FWT7	UBCP1_RAT	Ublcp1	318	Rattus norvegicus	2:Experimental evidence at transcript level	Ubiquitin-like domain-containing CTD phosphatase 1	1	0.999	6	18	0	18	0	1	0	0	1	1	3	2	2	7	0	0	0	1	0	0	0	0	0	0	0	0	0	0	0	0	0	0	0	0	0	0	0	1	0	0
sp|Q5HZE4|MTNA_RAT	Q5HZE4	MTNA_RAT	Mri1	369	Rattus norvegicus	1:Experimental evidence at protein level	Methylthioribose-1-phosphate isomerase	0.9998	0.9981	2	4	0	4	0	0	0	0	1	1	0	0	0	0	0	0	0	0	1	1	0	0	0	0	0	0	0	0	0	0	0	0	0	0	0	0	0	0	0	0
sp|Q5HZY0|UBXN4_RAT	Q5HZY0	UBXN4_RAT	Ubxn4	506	Rattus norvegicus	1:Experimental evidence at protein level	UBX domain-containing protein 4	0.9823	0.9986	1	3	0	3	0	0	0	0	0	2	0	1	0	0	0	0	0	0	0	0	0	0	0	0	0	0	0	0	0	0	0	0	0	0	0	0	0	0	0	0
sp|Q5I0K3-2|CLYBL_RAT	Q5I0K3-2	CLYBL_RAT	Clybl	275	Rattus norvegicus		Isoform 2 of Citramalyl-CoA lyase, mitochondrial	0.9055	0.9988	1	2	0	2	0	0	0	0	0	0	1	1	0	0	0	0	0	0	0	0	0	0	0	0	0	0	0	0	0	0	0	0	0	0	0	0	0	0	0	0
sp|Q5M7A7|CNRP1_RAT	Q5M7A7	CNRP1_RAT	Cnrip1	164	Rattus norvegicus	1:Experimental evidence at protein level	CB1 cannabinoid receptor-interacting protein 1	1	0.999	2	15	0	15	1	1	1	0	2	0	3	3	2	0	2	0	0	0	0	0	0	0	0	0	0	0	0	0	0	0	0	0	0	0	0	0	1	1	1	0
sp|Q5M819|SERB_RAT	Q5M819	SERB_RAT	Psph	225	Rattus norvegicus	2:Experimental evidence at transcript level	Phosphoserine phosphatase	1	0.999	6	9	0	9	0	0	0	0	0	0	0	0	0	0	0	0	0	7	2	0	0	0	0	0	0	0	0	0	0	0	0	0	0	0	0	0	0	0	0	0
sp|Q5M823|NUDC2_RAT	Q5M823	NUDC2_RAT	Nudcd2	157	Rattus norvegicus	2:Experimental evidence at transcript level	NudC domain-containing protein 2	0.9211	0.999	1	8	0	8	0	0	1	1	1	0	1	1	2	1	0	0	0	0	0	0	0	0	0	0	0	0	0	0	0	0	0	0	0	0	0	0	0	0	1	1
sp|Q5M9G3|CAPR1_RAT	Q5M9G3	CAPR1_RAT	Caprin1	707	Rattus norvegicus	1:Experimental evidence at protein level	Caprin-1	1	0.999	5	24	0	24	2	1	1	1	2	1	5	4	1	4	2	0	0	0	0	0	0	0	0	0	0	0	0	0	0	0	0	0	0	0	0	0	2	1	1	1
sp|Q5PQK1|SEP10_RAT	Q5PQK1	SEP10_RAT	Septin10	456	Rattus norvegicus	1:Experimental evidence at protein level	Septin-10	0.9928	0.9989	3	5	0	45	0	0	0	0	1	0	2	2	0	0	0	0	0	0	0	0	0	0	0	0	0	0	0	0	0	0	0	0	0	0	0	0	4	2	1	3
sp|Q5QJC9|BAG5_RAT	Q5QJC9	BAG5_RAT	Bag5	447	Rattus norvegicus	1:Experimental evidence at protein level	BAG family molecular chaperone regulator 5	0.9963	0.999	1	4	0	4	0	0	0	0	0	1	2	1	0	0	0	0	0	0	0	0	0	0	0	0	0	0	0	0	0	0	0	0	0	0	0	0	0	0	0	0
sp|Q5RJR8|LRC59_RAT	Q5RJR8	LRC59_RAT	Lrrc59	307	Rattus norvegicus	1:Experimental evidence at protein level	Leucine-rich repeat-containing protein 59	1	0.999	4	10	0	10	0	1	1	0	0	1	4	0	0	2	1	0	0	0	0	0	0	0	0	0	0	0	0	0	0	0	0	0	0	0	0	0	0	1	1	0
sp|Q5RK09|EIF3G_RAT	Q5RK09	EIF3G_RAT	Eif3g	320	Rattus norvegicus	1:Experimental evidence at protein level	Eukaryotic translation initiation factor 3 subunit G	1	0.999	5	17	0	17	1	1	0	1	2	3	2	2	1	0	1	0	0	3	0	0	0	0	0	0	0	0	0	0	0	0	0	0	0	0	0	0	1	1	0	1
sp|Q5RK19|SNF8_RAT	Q5RK19	SNF8_RAT	Snf8	258	Rattus norvegicus	1:Experimental evidence at protein level	Vacuolar-sorting protein SNF8	0.9211	0.999	1	3	0	3	0	1	0	0	0	0	1	0	0	0	1	0	0	0	0	0	0	0	0	0	0	0	0	0	0	0	0	0	0	0	0	0	0	1	0	0
sp|Q5SSZ5|TENS3_MOUSE	Q5SSZ5	TENS3_MOUSE	Tns3	1440	Mus musculus	1:Experimental evidence at protein level	Tensin-3	1	0.999	8	8	2	35	1	0	0	0	1	2	1	3	0	0	0	0	0	0	0	0	0	0	0	0	0	0	0	2	0	0	0	0	0	0	0	0	6	1	0	2
sp|Q5SUF2-2|LC7L3_MOUSE	Q5SUF2-2	LC7L3_MOUSE	Luc7l3	491	Mus musculus		Isoform 2 of Luc7-like protein 3	1	0.9963	3	3	0	3	0	0	0	2	0	0	1	0	0	0	0	0	0	0	0	0	0	0	0	0	0	0	0	0	0	0	0	0	0	0	0	0	0	0	0	2
sp|Q5SUR0|PUR4_MOUSE	Q5SUR0	PUR4_MOUSE	Pfas	1337	Mus musculus	1:Experimental evidence at protein level	Phosphoribosylformylglycinamidine synthase	1	0.999	13	27	27	27	0	2	0	0	1	0	10	1	0	0	1	0	0	6	5	1	0	2	0	0	1	0	10	1	0	0	1	0	0	6	5	1	0	2	0	0
sp|Q5SYD0|MYO1D_MOUSE	Q5SYD0	MYO1D_MOUSE	Myo1d	1006	Mus musculus	1:Experimental evidence at protein level	Unconventional myosin-Id	1	0.999	8	18	0	27	2	1	0	2	1	4	1	2	1	2	0	1	1	0	0	0	0	0	0	0	0	0	0	0	0	0	0	0	0	0	0	0	2	2	1	4
sp|Q5U211|SNX3_RAT	Q5U211	SNX3_RAT	Snx3	162	Rattus norvegicus	1:Experimental evidence at protein level	Sorting nexin-3	1	0.999	9	85	2	85	8	9	5	8	6	11	9	9	6	7	6	0	0	1	0	0	2	0	0	0	0	0	0	0	0	0	0	0	0	0	0	0	8	9	5	8
sp|Q5U2M6|DCAF8_RAT	Q5U2M6	DCAF8_RAT	Dcaf8	591	Rattus norvegicus	1:Experimental evidence at protein level	DDB1- and CUL4-associated factor 8	0.9194	0.999	1	2	0	2	0	0	0	0	1	0	1	0	0	0	0	0	0	0	0	0	0	0	0	0	0	0	0	0	0	0	0	0	0	0	0	0	0	0	0	0
sp|Q5U2R0|MAT2B_RAT	Q5U2R0	MAT2B_RAT	Mat2b	334	Rattus norvegicus	2:Experimental evidence at transcript level	Methionine adenosyltransferase 2 subunit beta	1	0.999	6	41	0	41	3	2	2	3	4	5	8	3	4	6	1	0	0	0	0	0	0	0	0	0	0	0	0	0	0	0	0	0	0	0	0	0	3	2	2	3
sp|Q5U2R7|MESD_RAT	Q5U2R7	MESD_RAT	Mesd	224	Rattus norvegicus	2:Experimental evidence at transcript level	LRP chaperone MESD	1	0.9989	4	7	0	7	0	0	0	0	0	0	1	0	2	1	1	0	0	0	0	2	0	0	0	0	0	0	0	0	0	0	0	0	0	0	0	0	0	0	0	0
sp|Q5U316|RAB35_RAT	Q5U316	RAB35_RAT	Rab35	201	Rattus norvegicus	1:Experimental evidence at protein level	Ras-related protein Rab-35	1	0.999	9	51	0	105	4	6	3	3	4	5	3	6	3	5	9	0	0	0	0	0	0	0	0	0	0	0	0	0	0	0	0	0	0	0	0	0	8	11	9	8
sp|Q5XFW8|SEC13_RAT	Q5XFW8	SEC13_RAT	Sec13	322	Rattus norvegicus	1:Experimental evidence at protein level	Protein SEC13 homolog	1	0.999	4	15	0	15	1	0	0	1	1	2	6	4	0	0	0	0	0	0	0	0	0	0	0	0	0	0	0	0	0	0	0	0	0	0	0	0	1	0	0	1
sp|Q5XI42|AL3B1_RAT	Q5XI42	AL3B1_RAT	Aldh3b1	468	Rattus norvegicus	2:Experimental evidence at transcript level	Aldehyde dehydrogenase family 3 member B1	1	0.999	3	10	0	10	0	0	1	0	2	2	1	1	2	1	0	0	0	0	0	0	0	0	0	0	0	0	0	0	0	0	0	0	0	0	0	0	0	0	1	0
sp|Q5XI55-2|NGLY1_RAT	Q5XI55-2	NGLY1_RAT	Ngly1	603	Rattus norvegicus		Isoform 2 of Peptide-N(4)-(N-acetyl-beta-glucosaminyl)asparagine amidase	0.8487	0.9979	1	1	0	1	0	0	0	0	0	1	0	0	0	0	0	0	0	0	0	0	0	0	0	0	0	0	0	0	0	0	0	0	0	0	0	0	0	0	0	0
sp|Q5XI60|REEP6_RAT	Q5XI60	REEP6_RAT	Reep6	211	Rattus norvegicus	2:Experimental evidence at transcript level	Receptor expression-enhancing protein 6	0.9151	0.9989	1	4	0	4	1	1	0	0	1	0	0	0	0	0	1	0	0	0	0	0	0	0	0	0	0	0	0	0	0	0	0	0	0	0	0	0	1	1	0	0
sp|Q5XI72|IF4H_RAT	Q5XI72	IF4H_RAT	Eif4h	248	Rattus norvegicus	1:Experimental evidence at protein level	Eukaryotic translation initiation factor 4H	1	0.999	4	55	0	55	0	5	2	3	5	4	9	8	7	6	4	0	0	0	2	0	0	0	0	0	0	0	0	0	0	0	0	0	0	0	0	0	0	5	2	3
sp|Q5XI73|GDIR1_RAT	Q5XI73	GDIR1_RAT	Arhgdia	204	Rattus norvegicus	1:Experimental evidence at protein level	Rho GDP-dissociation inhibitor 1	1	0.999	31	402	0	402	28	25	34	31	33	29	32	28	30	44	21	0	0	17	28	22	0	0	0	0	0	0	0	0	0	0	0	0	0	0	0	0	28	25	34	31
sp|Q5XI83|VP35L_RAT	Q5XI83	VP35L_RAT	Vps35l	936	Rattus norvegicus	2:Experimental evidence at transcript level	VPS35 endosomal protein-sorting factor-like	0.8196	0.9974	1	1	0	1	0	0	0	0	1	0	0	0	0	0	0	0	0	0	0	0	0	0	0	0	0	0	0	0	0	0	0	0	0	0	0	0	0	0	0	0
sp|Q5XIC1|GMPPA_RAT	Q5XIC1	GMPPA_RAT	Gmppa	420	Rattus norvegicus	2:Experimental evidence at transcript level	Mannose-1-phosphate guanyltransferase alpha	1	0.999	3	10	0	10	1	0	1	1	1	4	1	0	0	0	1	0	0	0	0	0	0	0	0	0	0	0	0	0	0	0	0	0	0	0	0	0	1	0	1	1
sp|Q5XIF4|SUMO3_RAT	Q5XIF4	SUMO3_RAT	Sumo3	110	Rattus norvegicus	3:Protein inferred from homology	Small ubiquitin-related modifier 3	0.9872	0.999	2	5	0	30	0	0	0	1	1	1	0	0	1	1	0	0	0	0	0	0	0	0	0	0	0	0	0	0	0	0	0	0	0	0	0	0	1	3	4	3
sp|Q5XIG8|STRAP_RAT	Q5XIG8	STRAP_RAT	Strap	350	Rattus norvegicus	1:Experimental evidence at protein level	Serine-threonine kinase receptor-associated protein	1	0.999	15	89	0	89	5	10	2	4	7	9	15	7	5	9	7	0	0	2	3	4	0	0	0	0	0	0	0	0	0	0	0	0	0	0	0	0	5	10	2	4
sp|Q5XIM7|SYK_RAT	Q5XIM7	SYK_RAT	Kars1	626	Rattus norvegicus	1:Experimental evidence at protein level	Lysine--tRNA ligase	0.9997	0.9966	17	1	1	96	0	0	0	0	0	0	0	0	0	0	0	0	0	0	0	1	0	0	0	0	0	0	0	0	0	0	0	0	0	0	0	1	2	6	3	8
sp|Q5XIS9|KPCD2_RAT	Q5XIS9	KPCD2_RAT	Prkd2	875	Rattus norvegicus	1:Experimental evidence at protein level	Serine/threonine-protein kinase D2	0.8821	0.9984	1	2	0	2	0	0	0	1	0	0	1	0	0	0	0	0	0	0	0	0	0	0	0	0	0	0	0	0	0	0	0	0	0	0	0	0	0	0	0	1
sp|Q5XIT1|MARE3_RAT	Q5XIT1	MARE3_RAT	Mapre3	281	Rattus norvegicus	1:Experimental evidence at protein level	Microtubule-associated protein RP/EB family member 3	1	0.9987	4	20	0	30	1	0	1	1	0	4	4	1	1	7	0	0	0	0	0	0	0	0	0	0	0	0	0	0	0	0	0	0	0	0	0	0	1	0	2	2
sp|Q5XJY5|COPD_MOUSE	Q5XJY5	COPD_MOUSE	Arcn1	511	Mus musculus	1:Experimental evidence at protein level	Coatomer subunit delta	1	0.999	20	74	0	74	9	7	5	7	4	4	8	12	5	6	3	0	0	3	1	0	0	0	0	0	0	0	0	0	0	0	0	0	0	0	0	0	9	7	5	7
sp|Q60559|AMBP_MESAU	Q60559	AMBP_MESAU	AMBP	349	Mesocricetus auratus	1:Experimental evidence at protein level	Protein AMBP	0.9999	0.9988	6	19	10	53	1	0	1	1	2	1	1	2	2	2	0	0	0	3	2	1	1	0	1	1	1	1	1	1	1	1	0	0	0	1	0	0	1	0	2	2
sp|Q60590|A1AG1_MOUSE	Q60590	A1AG1_MOUSE	Orm1	207	Mus musculus	1:Experimental evidence at protein level	Alpha-1-acid glycoprotein 1	1	0.999	18	246	0	246	3	5	1	1	3	0	11	3	3	16	9	77	93	0	14	7	0	0	0	0	0	0	0	0	0	0	0	0	0	0	0	0	3	5	1	1
sp|Q60597|ODO1_MOUSE	Q60597	ODO1_MOUSE	Ogdh	1023	Mus musculus	1:Experimental evidence at protein level	2-oxoglutarate dehydrogenase complex component E1	1	0.999	32	209	0	209	13	18	12	27	24	21	26	29	13	10	15	0	0	1	0	0	0	0	0	0	0	0	0	0	0	0	0	0	0	0	0	0	13	18	12	27
sp|Q60598|SRC8_MOUSE	Q60598	SRC8_MOUSE	Cttn	546	Mus musculus	1:Experimental evidence at protein level	Src substrate cortactin	1	0.999	9	47	1	47	4	4	5	2	6	6	4	7	4	3	2	0	0	0	0	0	0	0	0	0	1	0	0	0	0	0	0	0	0	0	0	0	4	4	5	2
sp|Q60605-2|MYL6_MOUSE	Q60605-2	MYL6_MOUSE	Myl6	151	Mus musculus		Isoform Smooth muscle of Myosin light polypeptide 6	1	0.999	10	269	0	269	23	18	30	22	20	23	24	24	29	21	24	0	0	7	4	0	0	0	0	0	0	0	0	0	0	0	0	0	0	0	0	0	23	18	30	22
sp|Q60634-2|FLOT2_MOUSE	Q60634-2	FLOT2_MOUSE	Flot2	428	Mus musculus		Isoform 2 of Flotillin-2	0.996	0.9962	2	3	0	3	0	0	0	1	0	1	0	0	0	1	0	0	0	0	0	0	0	0	0	0	0	0	0	0	0	0	0	0	0	0	0	0	0	0	0	1
sp|Q60648|SAP3_MOUSE	Q60648	SAP3_MOUSE	Gm2a	193	Mus musculus	1:Experimental evidence at protein level	Ganglioside GM2 activator	1	0.9986	3	7	7	7	0	0	0	0	0	0	1	0	1	0	0	0	0	3	2	0	0	0	0	0	0	0	1	0	1	0	0	0	0	3	2	0	0	0	0	0
sp|Q60668-3|HNRPD_MOUSE	Q60668-3	HNRPD_MOUSE	Hnrnpd	306	Mus musculus		Isoform 3 of Heterogeneous nuclear ribonucleoprotein D0	1	0.9988	12	3	0	81	2	0	0	0	0	0	1	0	0	0	0	0	0	0	0	0	0	0	0	0	0	0	0	0	0	0	0	0	0	0	0	0	11	3	4	4
sp|Q60676|PPP5_MOUSE	Q60676	PPP5_MOUSE	Ppp5c	499	Mus musculus	1:Experimental evidence at protein level	Serine/threonine-protein phosphatase 5	1	0.999	10	55	5	55	4	2	0	5	5	5	8	8	5	7	2	0	0	2	0	2	0	0	0	0	0	1	1	0	0	0	0	0	0	2	0	1	4	2	0	5
sp|Q60692|PSB6_MOUSE	Q60692	PSB6_MOUSE	Psmb6	238	Mus musculus	1:Experimental evidence at protein level	Proteasome subunit beta type-6	1	0.999	11	81	11	81	6	5	4	5	6	5	8	8	7	10	4	1	0	8	3	1	0	0	1	0	2	1	1	1	1	1	1	0	0	1	1	0	6	5	4	5
sp|Q60696|PMEL_MOUSE	Q60696	PMEL_MOUSE	Pmel	626	Mus musculus	1:Experimental evidence at protein level	Melanocyte protein PMEL	1	0.999	38	109	109	109	0	0	0	0	0	0	2	0	0	1	0	6	0	34	46	20	0	0	0	0	0	0	2	0	0	1	0	6	0	34	46	20	0	0	0	0
sp|Q60710-2|SAMH1_MOUSE	Q60710-2	SAMH1_MOUSE	Samhd1	651	Mus musculus		Isoform 2 of Deoxynucleoside triphosphate triphosphohydrolase SAMHD1	1	0.999	32	3	3	353	1	1	1	0	0	0	0	0	0	0	0	0	0	0	0	0	1	1	1	0	0	0	0	0	0	0	0	0	0	0	0	0	35	31	18	35
sp|Q60710|SAMH1_MOUSE	Q60710	SAMH1_MOUSE	Samhd1	658	Mus musculus	1:Experimental evidence at protein level	Deoxynucleoside triphosphate triphosphohydrolase SAMHD1	1	0.999	33	373	23	373	34	34	19	37	30	38	42	55	24	29	31	0	0	0	0	0	0	4	2	2	3	2	2	4	2	1	1	0	0	0	0	0	34	34	19	37
sp|Q60739-2|BAG1_MOUSE	Q60739-2	BAG1_MOUSE	Bag1	219	Mus musculus		Isoform 2 of BAG family molecular chaperone regulator 1	1	0.999	4	19	0	19	1	1	1	2	3	2	2	1	3	2	1	0	0	0	0	0	0	0	0	0	0	0	0	0	0	0	0	0	0	0	0	0	1	1	1	2
sp|Q60749|KHDR1_MOUSE	Q60749	KHDR1_MOUSE	Khdrbs1	443	Mus musculus	1:Experimental evidence at protein level	KH domain-containing, RNA-binding, signal transduction-associated protein 1	0.9997	0.9986	2	9	0	9	0	0	0	1	1	1	1	0	3	0	2	0	0	0	0	0	0	0	0	0	0	0	0	0	0	0	0	0	0	0	0	0	0	0	0	1
sp|Q60770-2|STXB3_MOUSE	Q60770-2	STXB3_MOUSE	Stxbp3	537	Mus musculus		Isoform 2 of Syntaxin-binding protein 3	1	0.999	4	6	0	6	0	1	0	0	1	1	0	2	0	0	1	0	0	0	0	0	0	0	0	0	0	0	0	0	0	0	0	0	0	0	0	0	0	1	0	0
sp|Q60854|SPB6_MOUSE	Q60854	SPB6_MOUSE	Serpinb6	378	Mus musculus	1:Experimental evidence at protein level	Serpin B6	1	0.999	25	379	370	379	33	31	36	32	36	40	40	41	25	24	27	0	0	9	5	0	31	31	36	32	35	39	39	39	25	23	26	0	0	9	5	0	33	31	36	32
sp|Q60855|RIPK1_MOUSE	Q60855	RIPK1_MOUSE	Ripk1	656	Mus musculus	1:Experimental evidence at protein level	Receptor-interacting serine/threonine-protein kinase 1	0.997	0.9989	2	3	3	3	0	0	0	0	0	2	1	0	0	0	0	0	0	0	0	0	0	0	0	0	0	2	1	0	0	0	0	0	0	0	0	0	0	0	0	0
sp|Q60864|STIP1_MOUSE	Q60864	STIP1_MOUSE	Stip1	543	Mus musculus	1:Experimental evidence at protein level	Stress-induced-phosphoprotein 1	1	0.999	33	271	7	271	22	24	16	26	30	34	24	32	17	14	12	0	0	9	7	4	0	0	0	0	1	1	0	1	0	0	0	0	0	1	2	1	22	24	16	26
sp|Q60872|IF1A_MOUSE	Q60872	IF1A_MOUSE	Eif1a	144	Mus musculus	2:Experimental evidence at transcript level	Eukaryotic translation initiation factor 1A	1	0.999	6	30	0	30	5	2	1	6	2	2	6	2	2	1	1	0	0	0	0	0	0	0	0	0	0	0	0	0	0	0	0	0	0	0	0	0	5	2	1	6
sp|Q60902-2|EP15R_MOUSE	Q60902-2	EP15R_MOUSE	Eps15l1	819	Mus musculus		Isoform 2 of Epidermal growth factor receptor substrate 15-like 1	1	0.999	4	5	0	5	0	0	0	0	0	1	3	1	0	0	0	0	0	0	0	0	0	0	0	0	0	0	0	0	0	0	0	0	0	0	0	0	0	0	0	0
sp|Q60963|PAFA_MOUSE	Q60963	PAFA_MOUSE	Pla2g7	440	Mus musculus	1:Experimental evidence at protein level	Platelet-activating factor acetylhydrolase	1	0.999	4	8	8	8	0	0	0	0	0	0	0	0	0	0	0	3	5	0	0	0	0	0	0	0	0	0	0	0	0	0	0	3	5	0	0	0	0	0	0	0
sp|Q60972|RBBP4_MOUSE	Q60972	RBBP4_MOUSE	Rbbp4	425	Mus musculus	1:Experimental evidence at protein level	Histone-binding protein RBBP4	1	0.999	17	96	54	96	4	3	3	8	4	8	18	10	6	19	5	0	0	3	3	2	1	2	3	5	1	4	11	8	2	12	0	0	0	3	1	1	4	3	3	8
sp|Q60973|RBBP7_MOUSE	Q60973	RBBP7_MOUSE	Rbbp7	425	Mus musculus	1:Experimental evidence at protein level	Histone-binding protein RBBP7	1	0.999	17	41	0	83	3	1	1	2	5	5	3	5	4	4	1	0	0	2	3	2	0	0	0	0	0	0	0	0	0	0	0	0	0	0	0	0	6	2	1	5
sp|Q60994|ADIPO_MOUSE	Q60994	ADIPO_MOUSE	Adipoq	247	Mus musculus	1:Experimental evidence at protein level	Adiponectin	1	0.999	5	65	65	65	1	2	4	2	5	1	3	8	3	6	5	8	17	0	0	0	1	2	4	2	5	1	3	8	3	6	5	8	17	0	0	0	1	2	4	2
sp|Q61001|LAMA5_MOUSE	Q61001	LAMA5_MOUSE	Lama5	3718	Mus musculus	1:Experimental evidence at protein level	Laminin subunit alpha-5	1	0.999	26	38	38	38	0	0	0	0	0	0	0	1	0	2	1	0	0	5	15	14	0	0	0	0	0	0	0	1	0	2	1	0	0	5	15	14	0	0	0	0
sp|Q61024|ASNS_MOUSE	Q61024	ASNS_MOUSE	Asns	561	Mus musculus	1:Experimental evidence at protein level	Asparagine synthetase [glutamine-hydrolyzing]	1	0.999	10	34	9	34	0	0	0	0	0	0	9	0	0	0	0	0	0	20	4	1	0	0	0	0	0	0	2	0	0	0	0	0	0	5	2	0	0	0	0	0
sp|Q61029-3|LAP2B_MOUSE	Q61029-3	LAP2B_MOUSE	Tmpo	412	Mus musculus		Isoform Epsilon of Lamina-associated polypeptide 2, isoforms beta/delta/epsilon/gamma	0.9999	0.9981	10	2	0	68	0	0	0	0	0	1	1	0	0	0	0	0	0	0	0	0	0	0	0	0	0	0	0	0	0	0	0	0	0	0	0	0	3	2	4	2
sp|Q61033|LAP2A_MOUSE	Q61033	LAP2A_MOUSE	Tmpo	693	Mus musculus	1:Experimental evidence at protein level	Lamina-associated polypeptide 2, isoforms alpha/zeta	1	0.999	10	70	4	70	3	3	5	2	4	5	7	10	9	11	7	0	0	0	2	2	0	1	1	0	0	0	1	0	0	0	1	0	0	0	0	0	3	3	5	2
sp|Q61035|HARS1_MOUSE	Q61035	HARS1_MOUSE	Hars1	509	Mus musculus	1:Experimental evidence at protein level	Histidine--tRNA ligase, cytoplasmic	1	0.999	14	104	7	104	5	8	5	8	7	8	14	8	11	16	11	0	0	2	1	0	1	0	0	1	2	0	1	0	1	1	0	0	0	0	0	0	5	8	5	8
sp|Q61072|ADAM9_MOUSE	Q61072	ADAM9_MOUSE	Adam9	845	Mus musculus	1:Experimental evidence at protein level	Disintegrin and metalloproteinase domain-containing protein 9	1	0.999	8	16	16	16	0	0	1	0	0	0	0	0	0	0	0	0	0	4	6	5	0	0	1	0	0	0	0	0	0	0	0	0	0	4	6	5	0	0	1	0
sp|Q61074|PPM1G_MOUSE	Q61074	PPM1G_MOUSE	Ppm1g	542	Mus musculus	1:Experimental evidence at protein level	Protein phosphatase 1G	1	0.999	7	35	16	35	2	3	0	2	4	3	4	5	2	6	1	0	0	0	1	2	0	1	0	1	2	2	1	3	1	1	1	0	0	0	1	2	2	3	0	2
sp|Q61081|CDC37_MOUSE	Q61081	CDC37_MOUSE	Cdc37	379	Mus musculus	1:Experimental evidence at protein level	Hsp90 co-chaperone Cdc37	1	0.999	14	103	11	103	8	3	9	9	14	9	8	11	6	7	8	0	0	1	5	5	1	0	1	1	2	1	1	1	0	1	1	0	0	0	1	0	8	3	9	9
sp|Q61096|PRTN3_MOUSE	Q61096	PRTN3_MOUSE	Prtn3	254	Mus musculus	1:Experimental evidence at protein level	Myeloblastin	1	0.999	3	7	7	7	0	0	0	0	0	0	7	0	0	0	0	0	0	0	0	0	0	0	0	0	0	0	7	0	0	0	0	0	0	0	0	0	0	0	0	0
sp|Q61112|CAB45_MOUSE	Q61112	CAB45_MOUSE	Sdf4	361	Mus musculus	1:Experimental evidence at protein level	45 kDa calcium-binding protein	1	0.999	8	15	0	15	0	0	0	0	0	0	0	0	0	0	0	0	0	2	5	8	0	0	0	0	0	0	0	0	0	0	0	0	0	0	0	0	0	0	0	0
sp|Q61129|CFAI_MOUSE	Q61129	CFAI_MOUSE	Cfi	603	Mus musculus	1:Experimental evidence at protein level	Complement factor I	1	0.999	34	190	163	190	1	2	1	2	1	1	5	2	3	19	2	75	75	0	1	0	1	2	1	1	1	1	5	2	3	16	2	66	61	0	1	0	1	2	1	2
sp|Q61133|GSTT2_MOUSE	Q61133	GSTT2_MOUSE	Gstt2	244	Mus musculus	1:Experimental evidence at protein level	Glutathione S-transferase theta-2	1	0.999	7	55	35	65	7	3	4	4	7	6	5	3	6	5	5	0	0	0	0	0	4	2	3	3	4	3	2	2	3	4	5	0	0	0	0	0	7	4	5	5
sp|Q61146|OCLN_MOUSE	Q61146	OCLN_MOUSE	Ocln	521	Mus musculus	1:Experimental evidence at protein level	Occludin	1	0.9989	3	7	1	7	0	0	0	0	0	0	1	0	1	2	3	0	0	0	0	0	0	0	0	0	0	0	0	0	0	1	0	0	0	0	0	0	0	0	0	0
sp|Q61147|CERU_MOUSE	Q61147	CERU_MOUSE	Cp	1061	Mus musculus	1:Experimental evidence at protein level	Ceruloplasmin	1	0.999	119	1007	729	1007	18	13	18	25	16	18	34	21	29	37	17	263	260	105	93	40	14	7	13	16	10	9	24	14	19	22	12	210	208	65	62	24	18	13	18	25
sp|Q61151|2A5E_MOUSE	Q61151	2A5E_MOUSE	Ppp2r5e	467	Mus musculus	1:Experimental evidence at protein level	Serine/threonine-protein phosphatase 2A 56 kDa regulatory subunit epsilon isoform	1	0.999	3	7	3	7	2	0	0	2	1	2	0	0	0	0	0	0	0	0	0	0	1	0	0	1	0	1	0	0	0	0	0	0	0	0	0	0	2	0	0	2
sp|Q61166|MARE1_MOUSE	Q61166	MARE1_MOUSE	Mapre1	268	Mus musculus	1:Experimental evidence at protein level	Microtubule-associated protein RP/EB family member 1	1	0.999	8	85	10	85	7	4	6	11	10	7	8	10	6	12	4	0	0	0	0	0	0	0	0	1	2	0	1	3	1	2	0	0	0	0	0	0	7	4	6	11
sp|Q61171|PRDX2_MOUSE	Q61171	PRDX2_MOUSE	Prdx2	198	Mus musculus	1:Experimental evidence at protein level	Peroxiredoxin-2	1	0.999	25	430	89	454	35	35	35	33	40	31	34	43	36	41	27	5	9	16	6	4	10	5	5	6	7	6	3	9	7	10	12	2	3	4	0	0	36	36	37	35
sp|Q61187|TS101_MOUSE	Q61187	TS101_MOUSE	Tsg101	391	Mus musculus	1:Experimental evidence at protein level	Tumor susceptibility gene 101 protein	0.9922	0.9989	2	7	0	7	0	0	1	0	0	0	1	0	0	0	0	0	0	3	2	0	0	0	0	0	0	0	0	0	0	0	0	0	0	0	0	0	0	0	1	0
sp|Q61207|SAP_MOUSE	Q61207	SAP_MOUSE	Psap	557	Mus musculus	1:Experimental evidence at protein level	Prosaposin	1	0.999	38	263	81	263	16	13	15	12	12	15	18	19	16	21	6	2	0	49	33	16	3	4	4	3	3	5	4	4	3	4	1	2	0	19	15	7	16	13	15	12
sp|Q61210-2|ARHG1_MOUSE	Q61210-2	ARHG1_MOUSE	Arhgef1	919	Mus musculus		Isoform 2 of Rho guanine nucleotide exchange factor 1	1	0.999	13	63	0	63	9	6	3	4	4	8	15	7	2	1	4	0	0	0	0	0	0	0	0	0	0	0	0	0	0	0	0	0	0	0	0	0	9	6	3	4
sp|Q61233|PLSL_MOUSE	Q61233	PLSL_MOUSE	Lcp1	627	Mus musculus	1:Experimental evidence at protein level	Plastin-2	1	0.999	47	739	597	739	42	71	78	64	71	61	70	71	72	70	64	1	0	1	1	2	36	60	64	53	53	48	58	56	59	56	53	1	0	0	0	0	42	71	78	64
sp|Q61235|SNTB2_MOUSE	Q61235	SNTB2_MOUSE	Sntb2	520	Mus musculus	1:Experimental evidence at protein level	Beta-2-syntrophin	1	0.9989	2	4	4	4	0	1	1	1	0	0	0	0	0	0	1	0	0	0	0	0	0	1	1	1	0	0	0	0	0	0	1	0	0	0	0	0	0	1	1	1
sp|Q61247|A2AP_MOUSE	Q61247	A2AP_MOUSE	Serpinf2	491	Mus musculus	1:Experimental evidence at protein level	Alpha-2-antiplasmin	1	0.999	23	159	159	159	1	4	0	0	0	1	5	0	0	2	3	68	70	1	3	1	1	4	0	0	0	1	5	0	0	2	3	68	70	1	3	1	1	4	0	0
sp|Q61249|IGBP1_MOUSE	Q61249	IGBP1_MOUSE	Igbp1	340	Mus musculus	1:Experimental evidence at protein level	Immunoglobulin-binding protein 1	1	0.999	4	15	10	15	1	0	0	1	5	4	1	3	0	0	0	0	0	0	0	0	1	0	0	0	3	2	1	3	0	0	0	0	0	0	0	0	1	0	0	1
sp|Q61268|APOC4_MOUSE	Q61268	APOC4_MOUSE	Apoc4	124	Mus musculus	1:Experimental evidence at protein level	Apolipoprotein C-IV	1	0.999	3	3	1	3	0	0	0	0	0	0	0	0	0	0	0	1	2	0	0	0	0	0	0	0	0	0	0	0	0	0	0	1	0	0	0	0	0	0	0	0
sp|Q61292|LAMB2_MOUSE	Q61292	LAMB2_MOUSE	Lamb2	1799	Mus musculus	1:Experimental evidence at protein level	Laminin subunit beta-2	1	0.999	64	140	36	140	0	0	1	1	2	1	0	0	1	0	1	0	0	37	67	29	0	0	0	0	0	0	0	0	0	0	0	0	0	7	18	11	0	0	1	1
sp|Q61301|CTNA2_MOUSE	Q61301	CTNA2_MOUSE	Ctnna2	953	Mus musculus	1:Experimental evidence at protein level	Catenin alpha-2	1	0.9987	8	3	0	32	1	0	0	0	0	1	0	0	0	1	0	0	0	0	0	0	0	0	0	0	0	0	0	0	0	0	0	0	0	0	0	0	3	3	1	2
sp|Q61316|HSP74_MOUSE	Q61316	HSP74_MOUSE	Hspa4	841	Mus musculus	1:Experimental evidence at protein level	Heat shock 70 kDa protein 4	1	0.999	74	796	184	816	45	49	58	56	62	58	70	77	58	70	44	5	0	61	51	32	12	9	12	13	11	8	15	22	8	14	7	0	0	14	17	22	50	50	59	58
sp|Q61335|BAP31_MOUSE	Q61335	BAP31_MOUSE	Bcap31	245	Mus musculus	1:Experimental evidence at protein level	B-cell receptor-associated protein 31	0.9214	0.999	1	4	4	4	1	0	0	0	0	1	1	0	1	0	0	0	0	0	0	0	1	0	0	0	0	1	1	0	1	0	0	0	0	0	0	0	1	0	0	0
sp|Q61361|PGCB_MOUSE	Q61361	PGCB_MOUSE	Bcan	883	Mus musculus	1:Experimental evidence at protein level	Brevican core protein	1	0.999	19	43	9	43	0	0	0	0	0	0	0	0	0	0	0	0	0	13	19	11	0	0	0	0	0	0	0	0	0	0	0	0	0	2	5	2	0	0	0	0
sp|Q61362-2|CH3L1_MOUSE	Q61362-2	CH3L1_MOUSE	Chi3l1	381	Mus musculus		Isoform 2 of Chitinase-3-like protein 1	1	0.999	14	141	0	141	12	9	5	11	12	15	15	15	11	27	9	0	0	0	0	0	0	0	0	0	0	0	0	0	0	0	0	0	0	0	0	0	12	9	5	11
sp|Q61398|PCOC1_MOUSE	Q61398	PCOC1_MOUSE	Pcolce	468	Mus musculus	1:Experimental evidence at protein level	Procollagen C-endopeptidase enhancer 1	1	0.999	49	270	58	270	1	0	0	0	0	0	2	0	0	1	0	0	0	75	107	84	0	0	0	0	0	0	0	0	0	0	0	0	0	18	12	28	1	0	0	0
sp|Q61425|HCDH_MOUSE	Q61425	HCDH_MOUSE	Hadh	314	Mus musculus	1:Experimental evidence at protein level	Hydroxyacyl-coenzyme A dehydrogenase, mitochondrial	1	0.999	19	231	57	231	14	27	18	14	23	17	18	22	19	25	28	0	0	6	0	0	4	6	3	2	7	6	6	6	3	7	7	0	0	0	0	0	14	27	18	14
sp|Q61490|CD166_MOUSE	Q61490	CD166_MOUSE	Alcam	583	Mus musculus	1:Experimental evidence at protein level	CD166 antigen	1	0.999	12	41	11	41	3	2	4	3	0	5	3	5	7	8	1	0	0	0	0	0	0	0	3	1	0	2	0	1	2	2	0	0	0	0	0	0	3	2	4	3
sp|Q61503|5NTD_MOUSE	Q61503	5NTD_MOUSE	Nt5e	576	Mus musculus	1:Experimental evidence at protein level	5'-nucleotidase	1	0.999	8	28	22	28	3	0	1	0	2	7	1	2	4	8	0	0	0	0	0	0	3	0	1	0	2	5	1	2	3	5	0	0	0	0	0	0	3	0	1	0
sp|Q61508|ECM1_MOUSE	Q61508	ECM1_MOUSE	Ecm1	559	Mus musculus	1:Experimental evidence at protein level	Extracellular matrix protein 1	1	0.999	16	43	3	43	0	0	0	0	0	0	0	0	0	0	0	16	23	0	1	3	0	0	0	0	0	0	0	0	0	0	0	2	1	0	0	0	0	0	0	0
sp|Q61510|TRI25_MOUSE	Q61510	TRI25_MOUSE	Trim25	634	Mus musculus	1:Experimental evidence at protein level	E3 ubiquitin/ISG15 ligase TRIM25	0.9997	0.999	2	10	10	10	1	0	0	2	1	2	1	1	2	0	0	0	0	0	0	0	1	0	0	2	1	2	1	1	2	0	0	0	0	0	0	0	1	0	0	2
sp|Q61543|GSLG1_MOUSE	Q61543	GSLG1_MOUSE	Glg1	1175	Mus musculus	1:Experimental evidence at protein level	Golgi apparatus protein 1	0.9785	0.9983	1	1	0	1	0	0	0	0	0	0	0	0	0	0	0	0	0	1	0	0	0	0	0	0	0	0	0	0	0	0	0	0	0	0	0	0	0	0	0	0
sp|Q61545|EWS_MOUSE	Q61545	EWS_MOUSE	Ewsr1	655	Mus musculus	1:Experimental evidence at protein level	RNA-binding protein EWS	1	0.999	4	19	19	19	0	0	1	0	0	0	6	6	1	3	2	0	0	0	0	0	0	0	1	0	0	0	6	6	1	3	2	0	0	0	0	0	0	0	1	0
sp|Q61550|RAD21_MOUSE	Q61550	RAD21_MOUSE	Rad21	635	Mus musculus	1:Experimental evidence at protein level	Double-strand-break repair protein rad21 homolog	1	0.999	3	25	25	25	1	2	1	5	3	4	4	2	2	0	0	0	1	0	0	0	1	2	1	5	3	4	4	2	2	0	0	0	1	0	0	0	1	2	1	5
sp|Q61581|IBP7_MOUSE	Q61581	IBP7_MOUSE	Igfbp7	281	Mus musculus	1:Experimental evidence at protein level	Insulin-like growth factor-binding protein 7	1	0.999	4	35	35	35	1	0	2	3	1	3	5	7	4	6	3	0	0	0	0	0	1	0	2	3	1	3	5	7	4	6	3	0	0	0	0	0	1	0	2	3
sp|Q61595-10|KTN1_MOUSE	Q61595-10	KTN1_MOUSE	Ktn1	1275	Mus musculus		Isoform 10 of Kinectin	0.9998	0.999	2	5	0	5	1	0	0	1	1	1	0	1	0	0	0	0	0	0	0	0	0	0	0	0	0	0	0	0	0	0	0	0	0	0	0	0	1	0	0	1
sp|Q61599|GDIR2_MOUSE	Q61599	GDIR2_MOUSE	Arhgdib	200	Mus musculus	1:Experimental evidence at protein level	Rho GDP-dissociation inhibitor 2	1	0.999	28	310	310	310	14	20	18	24	15	23	30	32	28	26	21	0	0	21	27	11	14	20	18	24	15	23	30	32	28	26	21	0	0	21	27	11	14	20	18	24
sp|Q61646|HPT_MOUSE	Q61646	HPT_MOUSE	Hp	347	Mus musculus	1:Experimental evidence at protein level	Haptoglobin	1	0.999	22	333	46	333	15	18	11	24	27	23	41	35	28	43	13	52	3	0	0	0	0	3	2	3	3	2	4	4	4	9	4	8	0	0	0	0	15	18	11	24
sp|Q61655|DD19A_MOUSE	Q61655	DD19A_MOUSE	Ddx19a	478	Mus musculus	1:Experimental evidence at protein level	ATP-dependent RNA helicase DDX19A	0.9998	0.9989	2	2	2	2	0	1	0	0	0	0	0	1	0	0	0	0	0	0	0	0	0	1	0	0	0	0	0	1	0	0	0	0	0	0	0	0	0	1	0	0
sp|Q61656|DDX5_MOUSE	Q61656	DDX5_MOUSE	Ddx5	614	Mus musculus	1:Experimental evidence at protein level	Probable ATP-dependent RNA helicase DDX5	1	0.999	14	82	32	82	8	7	4	4	7	10	20	9	6	3	4	0	0	0	0	0	2	4	1	1	3	4	8	5	2	1	1	0	0	0	0	0	8	7	4	4
sp|Q61686|CBX5_MOUSE	Q61686	CBX5_MOUSE	Cbx5	191	Mus musculus	1:Experimental evidence at protein level	Chromobox protein homolog 5	1	0.999	6	7	7	8	0	1	1	0	0	0	2	1	0	2	0	0	0	0	0	0	0	1	1	0	0	0	2	1	0	2	0	0	0	0	0	0	0	1	1	0
sp|Q61687|ATRX_MOUSE	Q61687	ATRX_MOUSE	Atrx	2476	Mus musculus	1:Experimental evidence at protein level	Transcriptional regulator ATRX	0.9205	0.999	1	1	1	1	0	0	0	0	0	0	0	0	0	0	0	0	0	0	0	1	0	0	0	0	0	0	0	0	0	0	0	0	0	0	0	1	0	0	0	0
sp|Q61696|HS71A_MOUSE	Q61696	HS71A_MOUSE	Hspa1a	641	Mus musculus	1:Experimental evidence at protein level	Heat shock 70 kDa protein 1A	1	0.999	48	172	13	379	15	12	11	17	12	19	15	25	14	13	14	0	0	3	0	2	2	0	0	2	0	3	0	4	1	1	0	0	0	0	0	0	27	21	20	28
sp|Q61699|HS105_MOUSE	Q61699	HS105_MOUSE	Hsph1	858	Mus musculus	1:Experimental evidence at protein level	Heat shock protein 105 kDa	1	0.999	20	102	3	128	3	7	6	7	9	11	15	8	2	2	6	0	0	15	7	4	0	0	0	0	0	0	0	0	0	0	0	0	0	1	1	1	8	8	8	10
sp|Q61702|ITIH1_MOUSE	Q61702	ITIH1_MOUSE	Itih1	907	Mus musculus	1:Experimental evidence at protein level	Inter-alpha-trypsin inhibitor heavy chain H1	1	0.999	43	198	132	198	0	2	0	1	0	0	2	2	1	2	4	89	90	2	2	1	0	2	0	1	0	0	1	1	0	1	3	66	57	0	0	0	0	2	0	1
sp|Q61703|ITIH2_MOUSE	Q61703	ITIH2_MOUSE	Itih2	946	Mus musculus	1:Experimental evidence at protein level	Inter-alpha-trypsin inhibitor heavy chain H2	1	0.999	55	395	183	395	6	8	9	10	10	9	11	12	16	14	12	98	107	29	35	9	1	4	4	3	3	5	1	4	6	5	4	55	74	6	7	1	6	8	9	10
sp|Q61704|ITIH3_MOUSE	Q61704	ITIH3_MOUSE	Itih3	889	Mus musculus	1:Experimental evidence at protein level	Inter-alpha-trypsin inhibitor heavy chain H3	1	0.999	31	153	53	155	0	0	1	1	2	0	4	0	2	10	1	59	54	3	15	1	0	0	0	1	0	0	2	0	0	4	1	21	21	0	3	0	0	0	1	1
sp|Q61730-2|IL1AP_MOUSE	Q61730-2	IL1AP_MOUSE	Il1rap	360	Mus musculus		Isoform 2 of Interleukin-1 receptor accessory protein	1	0.999	19	61	0	61	0	2	0	0	0	0	0	0	1	1	0	23	29	5	0	0	0	0	0	0	0	0	0	0	0	0	0	0	0	0	0	0	0	2	0	0
sp|Q61735-2|CD47_MOUSE	Q61735-2	CD47_MOUSE	Cd47	324	Mus musculus		Isoform 2 of Leukocyte surface antigen CD47	1	0.999	2	19	0	19	2	2	2	3	1	2	2	1	1	1	1	0	0	1	0	0	0	0	0	0	0	0	0	0	0	0	0	0	0	0	0	0	2	2	2	3
sp|Q61739-2|ITA6_MOUSE	Q61739-2	ITA6_MOUSE	Itga6	1073	Mus musculus		Isoform Alpha-6X1A of Integrin alpha-6	1	0.999	6	7	0	7	0	0	0	0	0	0	0	0	0	0	0	0	0	4	1	2	0	0	0	0	0	0	0	0	0	0	0	0	0	0	0	0	0	0	0	0
sp|Q61749-2|EI2BD_MOUSE	Q61749-2	EI2BD_MOUSE	Eif2b4	544	Mus musculus		Isoform 2 of Translation initiation factor eIF2B subunit delta	0.9865	0.9989	2	2	0	2	0	0	0	0	1	1	0	0	0	0	0	0	0	0	0	0	0	0	0	0	0	0	0	0	0	0	0	0	0	0	0	0	0	0	0	0
sp|Q61753|SERA_MOUSE	Q61753	SERA_MOUSE	Phgdh	533	Mus musculus	1:Experimental evidence at protein level	D-3-phosphoglycerate dehydrogenase	1	0.999	7	11	1	11	0	0	1	1	1	0	2	0	0	0	0	0	0	4	0	2	0	0	0	0	0	0	0	0	0	0	0	0	0	1	0	0	0	0	1	1
sp|Q61768|KINH_MOUSE	Q61768	KINH_MOUSE	Kif5b	963	Mus musculus	1:Experimental evidence at protein level	Kinesin-1 heavy chain	1	0.999	23	108	15	108	13	7	5	10	13	23	10	10	5	0	6	0	0	3	1	2	2	1	0	0	4	2	1	2	2	0	1	0	0	0	0	0	13	7	5	10
sp|Q61792|LASP1_MOUSE	Q61792	LASP1_MOUSE	Lasp1	263	Mus musculus	1:Experimental evidence at protein level	LIM and SH3 domain protein 1	1	0.999	22	167	13	167	18	15	15	14	7	17	17	18	9	18	17	0	0	0	1	1	1	2	1	0	0	2	0	2	0	2	2	0	0	0	0	1	18	15	15	14
sp|Q61805|LBP_MOUSE	Q61805	LBP_MOUSE	Lbp	481	Mus musculus	1:Experimental evidence at protein level	Lipopolysaccharide-binding protein	1	0.999	5	6	6	6	0	0	0	0	0	0	0	0	0	0	0	5	1	0	0	0	0	0	0	0	0	0	0	0	0	0	0	5	1	0	0	0	0	0	0	0
sp|Q61810|LTBP3_MOUSE	Q61810	LTBP3_MOUSE	Ltbp3	1253	Mus musculus	1:Experimental evidence at protein level	Latent-transforming growth factor beta-binding protein 3	1	0.999	8	14	4	14	0	0	0	0	0	0	0	0	0	0	0	0	0	1	4	9	0	0	0	0	0	0	0	0	0	0	0	0	0	1	1	2	0	0	0	0
sp|Q61823|PDCD4_MOUSE	Q61823	PDCD4_MOUSE	Pdcd4	469	Mus musculus	1:Experimental evidence at protein level	Programmed cell death protein 4	0.902	0.9987	1	3	0	3	0	0	0	0	0	1	2	0	0	0	0	0	0	0	0	0	0	0	0	0	0	0	0	0	0	0	0	0	0	0	0	0	0	0	0	0
sp|Q61838|PZP_MOUSE	Q61838	PZP_MOUSE	Pzp	1495	Mus musculus	1:Experimental evidence at protein level	Pregnancy zone protein	1	0.999	212	3503	2946	3503	73	129	134	125	87	66	77	97	109	155	111	930	1174	7	148	81	64	116	113	108	76	56	63	85	100	136	93	762	964	3	134	73	73	129	134	125
sp|Q61878|PRG2_MOUSE	Q61878	PRG2_MOUSE	Prg2	223	Mus musculus	1:Experimental evidence at protein level	Bone marrow proteoglycan	0.9214	0.999	1	8	0	8	1	1	1	1	0	0	1	1	1	1	0	0	0	0	0	0	0	0	0	0	0	0	0	0	0	0	0	0	0	0	0	0	1	1	1	1
sp|Q61879|MYH10_MOUSE	Q61879	MYH10_MOUSE	Myh10	1976	Mus musculus	1:Experimental evidence at protein level	Myosin-10	1	0.999	49	76	0	305	10	3	0	8	7	16	5	20	4	0	3	0	0	0	0	0	0	0	0	0	0	0	0	0	0	0	0	0	0	0	0	0	33	26	18	32
sp|Q61881|MCM7_MOUSE	Q61881	MCM7_MOUSE	Mcm7	719	Mus musculus	1:Experimental evidence at protein level	DNA replication licensing factor MCM7	0.9998	0.999	2	3	3	3	0	0	0	0	0	0	0	0	0	0	0	0	0	0	0	3	0	0	0	0	0	0	0	0	0	0	0	0	0	0	0	3	0	0	0	0
sp|Q61990-3|PCBP2_MOUSE	Q61990-3	PCBP2_MOUSE	Pcbp2	349	Mus musculus		Isoform 3 of Poly(rC)-binding protein 2	1	0.999	11	46	0	75	6	1	2	3	6	12	8	5	2	0	1	0	0	0	0	0	0	0	0	0	0	0	0	0	0	0	0	0	0	0	0	0	8	3	4	6
sp|Q62000|MIME_MOUSE	Q62000	MIME_MOUSE	Ogn	298	Mus musculus	1:Experimental evidence at protein level	Mimecan	1	0.999	8	56	56	56	7	4	5	4	4	2	3	11	3	9	4	0	0	0	0	0	7	4	5	4	4	2	3	11	3	9	4	0	0	0	0	0	7	4	5	4
sp|Q62009-2|POSTN_MOUSE	Q62009-2	POSTN_MOUSE	Postn	811	Mus musculus		Isoform 2 of Periostin	1	0.999	18	94	0	94	7	5	4	8	7	12	18	11	2	2	7	2	9	0	0	0	0	0	0	0	0	0	0	0	0	0	0	0	0	0	0	0	7	5	4	8
sp|Q62011|PDPN_MOUSE	Q62011	PDPN_MOUSE	Pdpn	172	Mus musculus	1:Experimental evidence at protein level	Podoplanin	1	0.999	2	14	14	14	1	1	2	2	1	1	0	3	1	1	0	0	0	0	0	1	1	1	2	2	1	1	0	3	1	1	0	0	0	0	0	1	1	1	2	2
sp|Q62048|PEA15_MOUSE	Q62048	PEA15_MOUSE	Pea15	130	Mus musculus	1:Experimental evidence at protein level	Astrocytic phosphoprotein PEA-15	1	0.999	9	139	0	139	13	9	11	8	17	12	15	16	16	11	11	0	0	0	0	0	0	0	0	0	0	0	0	0	0	0	0	0	0	0	0	0	13	9	11	8
sp|Q62093|SRSF2_MOUSE	Q62093	SRSF2_MOUSE	Srsf2	221	Mus musculus	1:Experimental evidence at protein level	Serine/arginine-rich splicing factor 2	1	0.999	4	74	0	74	6	4	6	9	8	5	5	11	7	7	4	0	0	0	0	2	0	0	0	0	0	0	0	0	0	0	0	0	0	0	0	0	6	4	6	9
sp|Q62148|AL1A2_MOUSE	Q62148	AL1A2_MOUSE	Aldh1a2	518	Mus musculus	1:Experimental evidence at protein level	Retinal dehydrogenase 2	0.9999	0.999	5	15	2	50	1	2	1	1	1	0	0	1	3	2	3	0	0	0	0	0	0	1	0	0	0	0	0	0	1	0	0	0	0	0	0	0	3	4	7	3
sp|Q62151|RAGE_MOUSE	Q62151	RAGE_MOUSE	Ager	402	Mus musculus	1:Experimental evidence at protein level	Advanced glycosylation end product-specific receptor	1	0.999	44	1201	0	1201	113	96	107	118	107	103	118	124	111	133	71	0	0	0	0	0	0	0	0	0	0	0	0	0	0	0	0	0	0	0	0	0	113	96	107	118
sp|Q62159|RHOC_MOUSE	Q62159	RHOC_MOUSE	Rhoc	193	Mus musculus	1:Experimental evidence at protein level	Rho-related GTP-binding protein RhoC	0.9999	0.999	11	10	10	181	1	0	0	2	1	2	2	2	0	0	0	0	0	0	0	0	1	0	0	2	1	2	2	2	0	0	0	0	0	0	0	0	12	19	18	26
sp|Q62165|DAG1_MOUSE	Q62165	DAG1_MOUSE	Dag1	893	Mus musculus	1:Experimental evidence at protein level	Dystroglycan 1	1	0.999	24	155	155	155	11	5	8	12	12	10	20	15	8	15	11	0	0	11	12	5	11	5	8	12	12	10	20	15	8	15	11	0	0	11	12	5	11	5	8	12
sp|Q62167|DDX3X_MOUSE	Q62167	DDX3X_MOUSE	Ddx3x	662	Mus musculus	1:Experimental evidence at protein level	ATP-dependent RNA helicase DDX3X	1	0.999	12	38	0	53	2	0	1	1	2	10	12	5	1	1	3	0	0	0	0	0	0	0	0	0	0	0	0	0	0	0	0	0	0	0	0	0	5	1	2	3
sp|Q62177|SEM3B_MOUSE	Q62177	SEM3B_MOUSE	Sema3b	748	Mus musculus	2:Experimental evidence at transcript level	Semaphorin-3B	1	0.9979	4	4	3	4	0	0	0	0	0	0	0	1	0	0	0	0	0	1	0	2	0	0	0	0	0	0	0	1	0	0	0	0	0	0	0	2	0	0	0	0
sp|Q62179|SEM4B_MOUSE	Q62179	SEM4B_MOUSE	Sema4b	823	Mus musculus	1:Experimental evidence at protein level	Semaphorin-4B	1	0.999	5	11	10	11	1	0	0	0	0	0	1	1	1	0	1	0	0	6	0	0	1	0	0	0	0	0	1	1	1	0	1	0	0	5	0	0	1	0	0	0
sp|Q62188|DPYL3_MOUSE	Q62188	DPYL3_MOUSE	Dpysl3	570	Mus musculus	1:Experimental evidence at protein level	Dihydropyrimidinase-related protein 3	1	0.999	22	177	9	304	20	23	12	11	19	17	23	20	9	11	12	0	0	0	0	0	1	0	0	0	2	2	3	1	0	0	0	0	0	0	0	0	36	28	21	22
sp|Q62189|SNRPA_MOUSE	Q62189	SNRPA_MOUSE	Snrpa	287	Mus musculus	1:Experimental evidence at protein level	U1 small nuclear ribonucleoprotein A	1	0.999	3	4	4	6	0	0	0	0	0	1	3	0	0	0	0	0	0	0	0	0	0	0	0	0	0	1	3	0	0	0	0	0	0	0	0	0	0	0	0	0
sp|Q62203|SF3A2_MOUSE	Q62203	SF3A2_MOUSE	Sf3a2	475	Mus musculus	1:Experimental evidence at protein level	Splicing factor 3A subunit 2	1	0.999	4	15	0	15	2	0	0	1	0	1	2	3	3	3	0	0	0	0	0	0	0	0	0	0	0	0	0	0	0	0	0	0	0	0	0	0	2	0	0	1
sp|Q62219-2|TGFI1_MOUSE	Q62219-2	TGFI1_MOUSE	Tgfb1i1	444	Mus musculus		Isoform 2 of Transforming growth factor beta-1-induced transcript 1 protein	1	0.999	8	23	0	23	1	0	1	4	2	10	1	1	0	0	3	0	0	0	0	0	0	0	0	0	0	0	0	0	0	0	0	0	0	0	0	0	1	0	1	4
sp|Q62261|SPTB2_MOUSE	Q62261	SPTB2_MOUSE	Sptbn1	2363	Mus musculus	1:Experimental evidence at protein level	Spectrin beta chain, non-erythrocytic 1	1	0.999	144	1879	234	1879	131	113	153	177	153	197	165	248	184	145	176	0	0	24	11	2	17	10	21	22	13	22	21	30	28	20	23	0	0	3	3	1	131	113	153	177
sp|Q62313|TGON1_MOUSE	Q62313	TGON1_MOUSE	Tgoln1	353	Mus musculus	1:Experimental evidence at protein level	Trans-Golgi network integral membrane protein 1	0.9998	0.999	2	2	1	2	0	0	0	0	0	0	0	0	0	0	0	0	0	0	0	2	0	0	0	0	0	0	0	0	0	0	0	0	0	0	0	1	0	0	0	0
sp|Q62318|TIF1B_MOUSE	Q62318	TIF1B_MOUSE	Trim28	834	Mus musculus	1:Experimental evidence at protein level	Transcription intermediary factor 1-beta	1	0.999	17	74	0	74	6	6	1	10	4	11	9	7	6	0	8	0	0	2	3	1	0	0	0	0	0	0	0	0	0	0	0	0	0	0	0	0	6	6	1	10
sp|Q62351|TFR1_MOUSE	Q62351	TFR1_MOUSE	Tfrc	763	Mus musculus	1:Experimental evidence at protein level	Transferrin receptor protein 1	1	0.999	25	67	38	67	0	0	0	0	0	0	0	0	0	0	0	7	4	33	12	11	0	0	0	0	0	0	0	0	0	0	0	3	1	13	10	11	0	0	0	0
sp|Q62356|FSTL1_MOUSE	Q62356	FSTL1_MOUSE	Fstl1	306	Mus musculus	1:Experimental evidence at protein level	Follistatin-related protein 1	1	0.999	17	54	4	54	0	0	0	0	0	0	0	0	0	0	0	0	0	22	22	10	0	0	0	0	0	0	0	0	0	0	0	0	0	2	2	0	0	0	0	0
sp|Q62376|RU17_MOUSE	Q62376	RU17_MOUSE	Snrnp70	448	Mus musculus	1:Experimental evidence at protein level	U1 small nuclear ribonucleoprotein 70 kDa	1	0.999	3	5	2	5	0	0	0	0	0	1	1	1	0	0	0	0	0	0	1	1	0	0	0	0	0	0	0	0	0	0	0	0	0	0	1	1	0	0	0	0
sp|Q62383|SPT6H_MOUSE	Q62383	SPT6H_MOUSE	Supt6h	1726	Mus musculus	1:Experimental evidence at protein level	Transcription elongation factor SPT6	0.9651	0.9971	1	1	1	1	0	0	0	0	0	0	0	0	0	0	0	0	0	1	0	0	0	0	0	0	0	0	0	0	0	0	0	0	0	1	0	0	0	0	0	0
sp|Q62384|ZPR1_MOUSE	Q62384	ZPR1_MOUSE	Zpr1	459	Mus musculus	1:Experimental evidence at protein level	Zinc finger protein ZPR1	0.9207	0.999	1	1	1	1	0	0	0	0	1	0	0	0	0	0	0	0	0	0	0	0	0	0	0	0	1	0	0	0	0	0	0	0	0	0	0	0	0	0	0	0
sp|Q62393-2|TPD52_MOUSE	Q62393-2	TPD52_MOUSE	Tpd52	185	Mus musculus		Isoform 2 of Tumor protein D52	1	0.999	4	11	0	11	0	0	0	1	0	1	4	3	0	2	0	0	0	0	0	0	0	0	0	0	0	0	0	0	0	0	0	0	0	0	0	0	0	0	0	1
sp|Q62417-2|SRBS1_MOUSE	Q62417-2	SRBS1_MOUSE	Sorbs1	740	Mus musculus		Isoform 2 of Sorbin and SH3 domain-containing protein 1	0.9205	0.999	1	1	0	1	0	0	0	0	0	0	0	1	0	0	0	0	0	0	0	0	0	0	0	0	0	0	0	0	0	0	0	0	0	0	0	0	0	0	0	0
sp|Q62418-2|DBNL_MOUSE	Q62418-2	DBNL_MOUSE	Dbnl	433	Mus musculus		Isoform 2 of Drebrin-like protein	1	0.999	13	108	0	108	9	5	5	7	8	14	18	11	9	15	6	0	0	0	0	1	0	0	0	0	0	0	0	0	0	0	0	0	0	0	0	0	9	5	5	7
sp|Q62422|OSTF1_MOUSE	Q62422	OSTF1_MOUSE	Ostf1	215	Mus musculus	1:Experimental evidence at protein level	Osteoclast-stimulating factor 1	1	0.999	11	66	0	66	3	5	3	6	7	5	10	10	5	4	8	0	0	0	0	0	0	0	0	0	0	0	0	0	0	0	0	0	0	0	0	0	3	5	3	6
sp|Q62426|CYTB_MOUSE	Q62426	CYTB_MOUSE	Cstb	98	Mus musculus	1:Experimental evidence at protein level	Cystatin-B	1	0.999	10	124	124	124	8	9	8	14	9	10	16	10	11	13	7	0	0	7	2	0	8	9	8	14	9	10	16	10	11	13	7	0	0	7	2	0	8	9	8	14
sp|Q62433|NDRG1_MOUSE	Q62433	NDRG1_MOUSE	Ndrg1	394	Mus musculus	1:Experimental evidence at protein level	Protein NDRG1	0.9212	0.999	1	1	0	1	0	0	0	0	0	0	1	0	0	0	0	0	0	0	0	0	0	0	0	0	0	0	0	0	0	0	0	0	0	0	0	0	0	0	0	0
sp|Q62446|FKBP3_MOUSE	Q62446	FKBP3_MOUSE	Fkbp3	224	Mus musculus	1:Experimental evidence at protein level	Peptidyl-prolyl cis-trans isomerase FKBP3	1	0.999	13	69	69	69	4	3	4	2	6	2	11	4	4	4	4	0	0	14	6	1	4	3	4	2	6	2	11	4	4	4	4	0	0	14	6	1	4	3	4	2
sp|Q62448-2|IF4G2_MOUSE	Q62448-2	IF4G2_MOUSE	Eif4g2	868	Mus musculus		Isoform 2 of Eukaryotic translation initiation factor 4 gamma 2	0.9098	0.9988	1	4	0	4	0	0	0	0	1	0	0	1	2	0	0	0	0	0	0	0	0	0	0	0	0	0	0	0	0	0	0	0	0	0	0	0	0	0	0	0
sp|Q62465|VAT1_MOUSE	Q62465	VAT1_MOUSE	Vat1	406	Mus musculus	1:Experimental evidence at protein level	Synaptic vesicle membrane protein VAT-1 homolog	1	0.999	21	415	143	415	32	28	37	45	49	35	31	39	42	28	26	1	0	13	7	2	12	11	15	16	11	10	10	17	11	6	16	0	0	5	3	0	32	28	37	45
sp|Q62470-2|ITA3_MOUSE	Q62470-2	ITA3_MOUSE	Itga3	1068	Mus musculus		Isoform 2 of Integrin alpha-3	1	0.999	13	74	0	74	9	4	4	5	4	11	8	3	7	19	0	0	0	0	0	0	0	0	0	0	0	0	0	0	0	0	0	0	0	0	0	0	9	4	4	5
sp|Q62523|ZYX_MOUSE	Q62523	ZYX_MOUSE	Zyx	564	Mus musculus	1:Experimental evidence at protein level	Zyxin	1	0.999	19	177	175	177	23	8	15	16	17	28	15	18	16	10	11	0	0	0	0	0	23	8	15	16	17	28	15	17	16	10	10	0	0	0	0	0	23	8	15	16
sp|Q62625-2|MLP3B_RAT	Q62625-2	MLP3B_RAT	Map1lc3b	125	Rattus norvegicus		Isoform 2 of Microtubule-associated proteins 1A/1B light chain 3B	0.918	0.999	1	6	0	6	0	0	0	1	0	1	3	1	0	0	0	0	0	0	0	0	0	0	0	0	0	0	0	0	0	0	0	0	0	0	0	0	0	0	0	1
sp|Q62696|DLG1_RAT	Q62696	DLG1_RAT	Dlg1	911	Rattus norvegicus	1:Experimental evidence at protein level	Disks large homolog 1	1	0.999	5	9	0	9	0	0	1	0	0	3	0	2	0	0	2	0	0	0	0	1	0	0	0	0	0	0	0	0	0	0	0	0	0	0	0	0	0	0	1	0
sp|Q62698|DC1L2_RAT	Q62698	DC1L2_RAT	Dync1li2	497	Rattus norvegicus	1:Experimental evidence at protein level	Cytoplasmic dynein 1 light intermediate chain 2	1	0.999	9	26	0	43	2	3	2	2	5	5	1	3	0	0	3	0	0	0	0	0	0	0	0	0	0	0	0	0	0	0	0	0	0	0	0	0	3	6	4	4
sp|Q62736|CALD1_RAT	Q62736	CALD1_RAT	Cald1	531	Rattus norvegicus	1:Experimental evidence at protein level	Non-muscle caldesmon	1	0.999	20	125	125	125	12	3	9	12	11	13	12	17	12	11	9	0	0	0	1	3	12	3	9	12	11	13	12	17	12	11	9	0	0	0	1	3	12	3	9	12
sp|Q62753|STXB2_RAT	Q62753	STXB2_RAT	Stxbp2	594	Rattus norvegicus	2:Experimental evidence at transcript level	Syntaxin-binding protein 2	0.9973	0.9979	2	2	0	2	0	0	0	0	1	0	0	1	0	0	0	0	0	0	0	0	0	0	0	0	0	0	0	0	0	0	0	0	0	0	0	0	0	0	0	0
sp|Q62818|EI2BB_RAT	Q62818	EI2BB_RAT	Eif2b2	351	Rattus norvegicus	2:Experimental evidence at transcript level	Translation initiation factor eIF2B subunit beta	0.9924	0.9973	2	5	0	5	1	1	0	0	0	0	1	0	2	0	0	0	0	0	0	0	0	0	0	0	0	0	0	0	0	0	0	0	0	0	0	0	1	1	0	0
sp|Q62835|RABE2_RAT	Q62835	RABE2_RAT	Rabep2	554	Rattus norvegicus	1:Experimental evidence at protein level	Rab GTPase-binding effector protein 2	0.9121	0.9989	1	1	0	1	0	0	0	0	0	1	0	0	0	0	0	0	0	0	0	0	0	0	0	0	0	0	0	0	0	0	0	0	0	0	0	0	0	0	0	0
sp|Q62847-2|ADDG_RAT	Q62847-2	ADDG_RAT	Add3	673	Rattus norvegicus		Isoform 1 of Gamma-adducin	1	0.9983	9	4	0	38	1	0	0	1	1	0	0	0	0	0	1	0	0	0	0	0	0	0	0	0	0	0	0	0	0	0	0	0	0	0	0	0	3	2	0	4
sp|Q62952-2|DPYL3_RAT	Q62952-2	DPYL3_RAT	Dpysl3	683	Rattus norvegicus		Isoform 2 of Dihydropyrimidinase-related protein 3	1	0.9989	21	5	5	288	0	1	1	0	1	0	0	0	1	1	0	0	0	0	0	0	0	1	1	0	1	0	0	0	1	1	0	0	0	0	0	0	35	29	22	21
sp|Q63009|ANM1_RAT	Q63009	ANM1_RAT	Prmt1	353	Rattus norvegicus	1:Experimental evidence at protein level	Protein arginine N-methyltransferase 1	1	0.999	6	18	0	18	1	1	0	1	0	0	2	2	1	0	0	0	0	6	3	1	0	0	0	0	0	0	0	0	0	0	0	0	0	0	0	0	1	1	0	1
sp|Q63028-2|ADDA_RAT	Q63028-2	ADDA_RAT	Add1	631	Rattus norvegicus		Isoform 2 of Alpha-adducin	1	0.999	15	133	0	133	11	8	5	14	14	17	16	20	12	5	11	0	0	0	0	0	0	0	0	0	0	0	0	0	0	0	0	0	0	0	0	0	11	8	5	14
sp|Q63041|A1M_RAT	Q63041	A1M_RAT	A1m	1500	Rattus norvegicus	1:Experimental evidence at protein level	Alpha-1-macroglobulin	1	0.999	40	11	11	549	0	1	0	0	0	0	0	0	0	1	0	2	3	4	0	0	0	1	0	0	0	0	0	0	0	1	0	2	3	4	0	0	7	12	20	16
sp|Q63413|DX39B_RAT	Q63413	DX39B_RAT	Ddx39b	428	Rattus norvegicus	2:Experimental evidence at transcript level	Spliceosome RNA helicase Ddx39b	1	0.999	26	334	0	334	27	31	20	22	39	39	38	36	20	21	27	0	0	4	5	5	0	0	0	0	0	0	0	0	0	0	0	0	0	0	0	0	27	31	20	22
sp|Q63425|PRAX_RAT	Q63425	PRAX_RAT	Prx	1383	Rattus norvegicus	1:Experimental evidence at protein level	Periaxin	1	0.9989	14	8	8	77	0	0	0	1	2	2	2	1	0	0	0	0	0	0	0	0	0	0	0	1	2	2	2	1	0	0	0	0	0	0	0	0	7	6	5	4
sp|Q63450|KCC1A_RAT	Q63450	KCC1A_RAT	Camk1	374	Rattus norvegicus	1:Experimental evidence at protein level	Calcium/calmodulin-dependent protein kinase type 1	0.9946	0.9989	2	2	0	2	0	0	0	0	0	0	0	1	0	0	0	0	1	0	0	0	0	0	0	0	0	0	0	0	0	0	0	0	0	0	0	0	0	0	0	0
sp|Q63486|RRAGA_RAT	Q63486	RRAGA_RAT	Rraga	313	Rattus norvegicus	1:Experimental evidence at protein level	Ras-related GTP-binding protein A	0.9994	0.9986	2	3	0	3	0	2	0	0	0	0	0	0	0	0	1	0	0	0	0	0	0	0	0	0	0	0	0	0	0	0	0	0	0	0	0	0	0	2	0	0
sp|Q63495|RAGE_RAT	Q63495	RAGE_RAT	Ager	402	Rattus norvegicus	1:Experimental evidence at protein level	Advanced glycosylation end product-specific receptor	1	0.999	11	22	22	288	1	0	0	1	0	4	4	1	5	3	3	0	0	0	0	0	1	0	0	1	0	4	4	1	5	3	3	0	0	0	0	0	24	19	23	29
sp|Q63544|SYUG_RAT	Q63544	SYUG_RAT	Sncg	123	Rattus norvegicus	1:Experimental evidence at protein level	Gamma-synuclein	0.9105	0.9988	1	1	0	1	0	0	0	0	1	0	0	0	0	0	0	0	0	0	0	0	0	0	0	0	0	0	0	0	0	0	0	0	0	0	0	0	0	0	0	0
sp|Q63836|SBP2_MOUSE	Q63836	SBP2_MOUSE	Selenbp2	472	Mus musculus	1:Experimental evidence at protein level	Selenium-binding protein 2	0.9999	0.9989	50	3	3	1458	0	0	0	0	0	0	0	1	1	1	0	0	0	0	0	0	0	0	0	0	0	0	0	1	1	1	0	0	0	0	0	0	104	121	128	124
sp|Q63862-2|MYH11_RAT	Q63862-2	MYH11_RAT	Myh11	1320	Rattus norvegicus		Isoform 2 of Myosin-11 (Fragment)	1	0.999	23	3	0	207	1	0	1	0	1	0	0	0	0	0	0	0	0	0	0	0	0	0	0	0	0	0	0	0	0	0	0	0	0	0	0	0	17	18	16	20
sp|Q63918|CAVN2_MOUSE	Q63918	CAVN2_MOUSE	Cavin2	418	Mus musculus	1:Experimental evidence at protein level	Caveolae-associated protein 2	1	0.999	38	658	330	658	34	47	66	65	61	61	71	76	60	62	55	0	0	0	0	0	13	20	32	37	27	30	36	39	28	35	33	0	0	0	0	0	34	47	66	65
sp|Q63945-2|SET_RAT	Q63945-2	SET_RAT	Set	277	Rattus norvegicus		Isoform 2 of Protein SET	1	0.999	16	88	0	88	3	1	2	3	6	7	12	8	5	9	10	0	0	0	7	15	0	0	0	0	0	0	0	0	0	0	0	0	0	0	0	0	3	1	2	3
sp|Q63961|EGLN_MOUSE	Q63961	EGLN_MOUSE	Eng	653	Mus musculus	1:Experimental evidence at protein level	Endoglin	1	0.999	7	16	16	16	0	0	0	0	0	0	0	0	0	0	0	0	0	7	7	2	0	0	0	0	0	0	0	0	0	0	0	0	0	7	7	2	0	0	0	0
sp|Q64010|CRK_MOUSE	Q64010	CRK_MOUSE	Crk	304	Mus musculus	1:Experimental evidence at protein level	Adapter molecule crk	1	0.999	18	151	1	151	12	8	9	11	13	17	18	17	13	19	12	0	0	1	0	1	0	0	0	0	0	0	0	0	0	1	0	0	0	0	0	0	12	8	9	11
sp|Q64012-2|RALY_MOUSE	Q64012-2	RALY_MOUSE	Raly	296	Mus musculus		Isoform 1 of RNA-binding protein Raly	1	0.999	4	7	0	7	0	0	0	0	0	1	1	2	0	2	0	0	0	0	0	1	0	0	0	0	0	0	0	0	0	0	0	0	0	0	0	0	0	0	0	0
sp|Q640N1|AEBP1_MOUSE	Q640N1	AEBP1_MOUSE	Aebp1	1128	Mus musculus	1:Experimental evidence at protein level	Adipocyte enhancer-binding protein 1	1	0.999	81	299	63	299	0	0	0	0	0	1	0	0	0	0	0	0	0	71	156	71	0	0	0	0	0	0	0	0	0	0	0	0	0	11	30	22	0	0	0	0
sp|Q64105|SPRE_MOUSE	Q64105	SPRE_MOUSE	Spr	261	Mus musculus	1:Experimental evidence at protein level	Sepiapterin reductase	1	0.999	13	270	250	270	29	26	25	29	19	31	19	22	21	29	18	0	0	0	0	2	26	25	23	25	19	26	18	20	20	28	18	0	0	0	0	2	29	26	25	29
sp|Q64122|MYL9_RAT	Q64122	MYL9_RAT	Myl9	171	Rattus norvegicus	1:Experimental evidence at protein level	Myosin regulatory light polypeptide 9	0.4998	0.999	6	3	0	80	0	0	0	0	1	0	1	1	0	0	0	0	0	0	0	0	0	0	0	0	0	0	0	0	0	0	0	0	0	0	0	0	4	5	3	9
sp|Q64151|SEM4C_MOUSE	Q64151	SEM4C_MOUSE	Sema4c	834	Mus musculus	1:Experimental evidence at protein level	Semaphorin-4C	1	0.999	3	4	4	4	0	0	0	0	0	0	0	0	0	0	0	0	0	2	2	0	0	0	0	0	0	0	0	0	0	0	0	0	0	2	2	0	0	0	0	0
sp|Q64152-2|BTF3_MOUSE	Q64152-2	BTF3_MOUSE	Btf3	162	Mus musculus		Isoform 2 of Transcription factor BTF3	1	0.999	3	19	0	19	2	0	2	1	2	1	1	2	2	2	4	0	0	0	0	0	0	0	0	0	0	0	0	0	0	0	0	0	0	0	0	0	2	0	2	1
sp|Q64191|ASPG_MOUSE	Q64191	ASPG_MOUSE	Aga	346	Mus musculus	1:Experimental evidence at protein level	N(4)-(beta-N-acetylglucosaminyl)-L-asparaginase	1	0.999	7	33	17	33	0	0	0	0	1	1	7	2	2	7	1	0	0	9	3	0	0	0	0	0	0	0	5	0	0	5	0	0	0	6	1	0	0	0	0	0
sp|Q641Y8|DDX1_RAT	Q641Y8	DDX1_RAT	Ddx1	740	Rattus norvegicus	1:Experimental evidence at protein level	ATP-dependent RNA helicase DDX1	1	0.9988	6	8	0	8	0	1	0	1	0	0	3	2	1	0	0	0	0	0	0	0	0	0	0	0	0	0	0	0	0	0	0	0	0	0	0	0	0	1	0	1
sp|Q641Z6|EHD1_RAT	Q641Z6	EHD1_RAT	Ehd1	534	Rattus norvegicus	1:Experimental evidence at protein level	EH domain-containing protein 1	1	0.999	42	438	0	490	30	37	23	32	54	46	46	51	34	28	38	0	0	12	6	1	0	0	0	0	0	0	0	0	0	0	0	0	0	0	0	0	35	41	26	37
sp|Q64213-2|SF01_MOUSE	Q64213-2	SF01_MOUSE	Sf1	548	Mus musculus		Isoform CW17E of Splicing factor 1	1	0.999	5	18	0	18	1	0	0	0	0	1	4	4	5	3	0	0	0	0	0	0	0	0	0	0	0	0	0	0	0	0	0	0	0	0	0	0	1	0	0	0
sp|Q64261|CDK6_MOUSE	Q64261	CDK6_MOUSE	Cdk6	326	Mus musculus	1:Experimental evidence at protein level	Cyclin-dependent kinase 6	0.9875	0.999	2	1	1	3	0	0	0	0	0	0	0	0	0	1	0	0	0	0	0	0	0	0	0	0	0	0	0	0	0	1	0	0	0	0	0	0	0	0	0	0
sp|Q642C0|DNJC8_RAT	Q642C0	DNJC8_RAT	Dnajc8	253	Rattus norvegicus	2:Experimental evidence at transcript level	DnaJ homolog subfamily C member 8	1	0.999	5	15	0	15	2	1	0	3	0	2	2	2	1	0	2	0	0	0	0	0	0	0	0	0	0	0	0	0	0	0	0	0	0	0	0	0	2	1	0	3
[truncated: 1,032 more rows]
[truncated: 45 more columns]

## Sheet: Supp.Table_2
Supplementary table 2: Output of FragPipe search (combined_peptide.txt file)
[truncated: 32,276 more rows]
[truncated: 30 more columns]

[truncated: 2 more sheets: Supp.Table_3, Supp.Table_4]
